# Supplementary material for: Increased expression of TBC1D10B as a potential prognostic and immunotherapy relevant biomarker in liver hepatocellular carcinoma
Source: Sci Rep. 2023 Jan 7;13:335. doi: 10.1038/s41598-022-20341-1 (PMC9825366; doi:10.1038/s41598-022-20341-1)
Supplement: Supplementary file 1 — Supplementary Information 1. [file 41598_2022_20341_MOESM1_ESM.xlsx]

## Sheet: correlation
目标分子	其他分子	相关系数(Pearson)	P值(Pearson)	相关系数(Spearman)	P值(Spearman)
TBC1D10B	LGALS14	0.172	<0.001	0.229	<0.001
TBC1D10B	CEACAM7	0.391	<0.001	0.311	<0.001
TBC1D10B	SAGE1	0.151	0.003	0.396	<0.001
TBC1D10B	BRDT	0.216	<0.001	0.281	<0.001
TBC1D10B	SST	0.115	0.026	0.060	0.251
TBC1D10B	TARDBP	0.641	<0.001	0.623	<0.001
TBC1D10B	CIAO1	0.528	<0.001	0.484	<0.001
TBC1D10B	ATG16L1	0.500	<0.001	0.484	<0.001
TBC1D10B	KCMF1	0.538	<0.001	0.522	<0.001
TBC1D10B	MRPL30	0.485	<0.001	0.456	<0.001

## Sheet: GSEA
ID	Description	setSize	enrichmentScore	NES	pvalue	p.adjust	qvalues	rank	leading_edge	core_enrichment
REACTOME_GPCR_LIGAND_BINDING	REACTOME_GPCR_LIGAND_BINDING	450	0.485586	1.84082	0.001	0.0123312	0.00771592	6674	tags=42%, list=19%, signal=34%	SST/WNT7B/TAC1/NTS/CXCL5/CRHR1/GRP/SCTR/RXFP4/GIPR/MTNR1B/PTHLH/KISS1R/TACR3/TRH/GRM5/WNT9A/P2RY4/NPFFR1/GNG13/PNOC/LPAR2/ADORA2B/UTS2/HTR2C/VIPR2/INSL3/CCL7/LPAR1/RLN3/FZD1/CNR1/FZD2/AVPR1B/TAAR6/GPR31/SSTR5/GRM3/HRH2/CXCR5/RLN2/NPY4R/GABBR1/MC4R/CCL25/OXTR/UCN3/GRM1/WNT10A/GNB3/PLPPR5/WNT10B/ADORA1/P2RY10/FFAR4/CALCR/TAS2R38/CCR8/TAC3/FZD7/CXCL1/GRM4/TAS2R1/CXCL9/ADGRE3/KEL/UTS2B/TACR2/XCL1/PTG…
REACTOME_SIGNALING_BY_INTERLEUKINS	REACTOME_SIGNALING_BY_INTERLEUKINS	446	0.395278	1.49846	0.001	0.0123312	0.00771592	7977	tags=32%, list=23%, signal=25%	IL20RA/PSMA8/MUC1/IGHG1/IL11/SNAP25/IL22RA2/LIF/IL21R/IL17F/IGHG4/PTPN13/IFNG/DUSP4/MMP1/BIRC5/IL9R/PRTN3/CD80/IL2RA/MMP9/CXCL1/ALOX5/COL1A2/IL18/IL12A/IL1A/S100B/PTAFR/IL4/SOX2/MAPK10/TGFB1/IL2RG/SYK/LMNB1/IL37/CTF1/NDN/HAVCR2/MMP2/IRF4/STX1A/FSCN1/LAMA5/FASLG/OSM/ITGAM/PTPN20/IL12B/IL17C/PTGS2/CSF2RA/FPR1/PTPN7/TWIST1/GATA3/CXCL8/IL2RB/CCR5/IL21/IL12RB1/CSF2RB/LGALS9/IL23R/JAK3/CRLF2/CCL22/LCK/…
REACTOME_SIGNALING_BY_RHO_GTPASES	REACTOME_SIGNALING_BY_RHO_GTPASES	420	0.480322	1.81784	0.001	0.0123312	0.00771592	9375	tags=44%, list=27%, signal=32%	TUBA3C/RHOV/CFTR/TUBAL3/KLC3/ARHGEF38/TUBB3/ARHGAP8/DEPDC1B/CDC20/PLK1/KIF2C/KIF18A/NUF2/ECT2/BUB1B/KIF5A/TUBA3E/ARHGAP40/CENPA/CENPI/VAV3/BUB1/PRC1/AURKB/CENPF/CDCA8/TUBB8/BIRC5/ERCC6L/RHOF/FLNA/ABR/KIF14/SGO1/CENPM/CENPE/KNTC1/ARHGAP11A/ARHGDIG/SGO2/SKA1/CENPK/ZWINT/RACGAP1/ARHGAP28/SFN/NDC80/MAD2L1/H2BU1/ARHGEF39/SPC25/CDC25C/CIT/LIMK1/NCF1/CENPL/IQGAP1/FMNL2/RHOH/INCENP/RAC2/FGD3/CYBB/CENPU/C…
REACTOME_G_ALPHA_I_SIGNALLING_EVENTS	REACTOME_G_ALPHA_I_SIGNALLING_EVENTS	392	0.414284	1.56664	0.001001	0.0123312	0.00771592	6728	tags=36%, list=20%, signal=30%	SST/CLPS/CXCL5/PPP1R1B/ITPR3/RXFP4/STRA6/MTNR1B/LRP8/PRKCG/P2RY4/RGS4/GNG13/PNOC/LPAR2/LPAR1/RLN3/RGS13/CNR1/GPR31/SSTR5/GRM3/CXCR5/PNLIP/NPY4R/GABBR1/CCL25/RBP2/GNB3/PLA2G4A/ADORA1/RGS17/GPC2/RGS1/TAS2R38/CCR8/CXCL1/GRM4/TAS2R1/CXCL9/NBEA/HTR1D/GPC4/ADRA2A/GPSM2/SSTR2/HCAR1/LRP12/CCR4/CXCL3/LPAR5/GPR18/RGS20/MCHR2/CXCL13/CXCR3/RLBP1/PDYN/TAS2R19/CHRM4/FPR1/GRM6/CXCL8/GPR55/PRKX/PDE4A/ADCY7/PLCB4…
REACTOME_NEURONAL_SYSTEM	REACTOME_NEURONAL_SYSTEM	407	0.46377	1.75459	0.001001	0.0123312	0.00771592	7636	tags=42%, list=22%, signal=33%	SLITRK1/TUBA3C/GABRA5/KCNK2/KCNJ16/HCN4/TUBAL3/HTR3A/KCNG3/GAD2/GABRR1/GRIA2/TUBB3/CHRND/CHRNA1/PPFIA4/PRKCG/GRM5/NRXN1/SNAP25/KCNJ10/KCNH2/CHRNA7/NLGN1/KCNH3/KCNQ4/KCND2/GNG13/KCNK10/GABRA3/KCNV1/KCNK9/SLC1A7/GABRA4/DLG3/CHRNA9/GRIP1/LRFN4/TUBA3E/KCNB2/GABBR1/ERBB4/GABRB3/SLITRK5/GRM1/GNB3/KCNQ5/TUBB8/GABRQ/DLGAP1/KCNQ3/CHRNB2/CHRNA6/GAD1/KCNH6/GRIA4/NBEA/GRIK2/KCNH5/HOMER3/KCNMB2/CACNB1/STX1A/K…
REACTOME_M_PHASE	REACTOME_M_PHASE	382	0.491545	1.85806	0.001002	0.0123312	0.00771592	10166	tags=43%, list=30%, signal=31%	TUBA3C/TUBAL3/PSMA8/TUBB3/KIF23/CDC20/PLK1/KIF2C/KIF18A/NUF2/BUB1B/NCAPH/UBE2C/TUBA3E/CENPA/CENPI/BUB1/NEK2/AURKB/CENPF/CDCA8/TUBB8/BIRC5/CCNB2/CDK1/ERCC6L/PLK4/SGO1/CENPM/CENPE/KNTC1/CDCA5/SGO2/KIF20A/NCAPG/SKA1/CENPK/ZWINT/LMNB1/NCAPD2/NDC80/FBXO5/MAD2L1/CCNB1/PTTG1/SMC4/H2BU1/SPC25/CENPL/NCAPG2/INCENP/ESPL1/CENPU/CENPO/TUBA1B/NDE1/RCC2/TUBB6/CEP152/H2AX/CENPH/TUBA1A/SPDL1/PRKCB/TUBB8B/CEP135/M…
WP_PI3KAKT_SIGNALING_PATHWAY	WP_PI3KAKT_SIGNALING_PATHWAY	335	0.475469	1.78845	0.001002	0.0123312	0.00771592	8424	tags=41%, list=25%, signal=31%	LAMC2/ITGB8/EFNA5/LAMA1/COMP/FGF5/ITGA3/COL9A2/COL2A1/PRL/ITGB4/GNG13/LPAR2/MYB/CD19/CCNE1/TGFA/NTF4/LPAR1/FGF9/FGF4/FGF8/ITGB6/IGF1R/COL9A3/GNB3/GH2/PPP2R2B/IL2RA/COL1A1/FGF11/COL1A2/CCNE2/CREB3L1/IBSP/TNC/IL4/FGF1/FGF20/FGF23/IL2RG/SYK/TCL1A/ITGA2B/FGFR1/PPP2R3A/BRCA1/LPAR5/COL4A3/NTRK2/LAMA5/FASLG/PDGFD/EPO/OSM/CHRM1/COL6A3/LAMB3/IL2RB/COL4A6/EGF/LAMB1/FGFR3/ITGA4/IGF2/PIK3CG/CCND2/JAK3/PDGFRA…
NABA_SECRETED_FACTORS	NABA_SECRETED_FACTORS	330	0.481965	1.81056	0.00100402	0.0123312	0.00771592	6885	tags=43%, list=20%, signal=35%	WNT7B/SFRP5/INSL6/NRG3/CXCL5/CBLN2/ISM2/FGF5/IL11/PRL/WNT9A/S100A5/LEFTY1/LIF/INSL3/TGFA/TGFB2/INHA/WIF1/CCL7/NTF4/AMH/BRINP3/IL17F/FGF9/FGF4/CCL26/IFNG/FGF8/CCL25/S100A3/IFNE/WNT10A/S100A14/WNT10B/GH2/S100A11/BMP7/CXCL1/CHRDL1/FGF11/S100A6/LTB/IL18/CXCL9/EGFL6/LEFTY2/IL12A/IL1A/S100B/XCL1/TNFSF15/IL4/FGF1/FGF20/ARTN/TGFB1/FGF23/IL37/CTF1/WNT1/CXCL3/EREG/S100A1/FASLG/PDGFD/EPO/PTN/CXCL13/OSM/SFRP…
REACTOME_CLASS_A_1_RHODOPSIN_LIKE_RECEPTORS_	REACTOME_CLASS_A_1_RHODOPSIN_LIKE_RECEPTORS_	318	0.49169	1.84458	0.00100402	0.0123312	0.00771592	6674	tags=44%, list=19%, signal=36%	SST/TAC1/NTS/CXCL5/GRP/RXFP4/MTNR1B/KISS1R/TACR3/TRH/P2RY4/NPFFR1/PNOC/LPAR2/ADORA2B/UTS2/HTR2C/INSL3/CCL7/LPAR1/RLN3/CNR1/AVPR1B/TAAR6/GPR31/SSTR5/HRH2/CXCR5/RLN2/NPY4R/MC4R/CCL25/OXTR/PLPPR5/ADORA1/P2RY10/FFAR4/CCR8/TAC3/CXCL1/CXCL9/KEL/UTS2B/TACR2/XCL1/PTGFR/PTAFR/BRS3/PROKR1/HTR1D/ADRA2A/SSTR2/HCAR1/PLPPR3/CCR4/CCKBR/DRD2/EDN3/P2RY6/CXCL3/LPAR5/NPFFR2/GPR18/PTGER4/MCHR2/CXCL13/CXCR3/CHRM1/GPR…
KEGG_PATHWAYS_IN_CANCER	KEGG_PATHWAYS_IN_CANCER	323	0.466891	1.75078	0.00100503	0.0123312	0.00771592	8373	tags=39%, list=24%, signal=30%	WNT7B/LAMC2/LAMA1/FGF5/ITGA3/ARNT2/PRKCG/WNT9A/CCNE1/TGFA/TGFB2/FZD1/FZD2/FGF9/FGF4/EGLN3/FGF8/IGF1R/E2F2/MMP1/WNT10A/BIRC5/WNT10B/MMP9/RAD51/FZD7/SLC2A1/FGF11/MITF/CCNE2/GLI2/E2F1/GLI1/MAPK10/FGF1/FGF20/TGFB1/FGF23/CTBP2/ITGA2B/BRCA2/WNT1/GSTP1/MMP2/FGFR1/LAMA5/FASLG/CDKN2A/GLI3/PTGS2/RAC2/CSF2RA/CXCL8/LAMB3/COL4A6/EGF/TRAF5/LAMB1/FGFR3/PIK3CG/PDGFRA/PRKCB/CCNA1/BIRC3/HGF/ITGA2/PIK3CD/CDK2/RUNX1…
NABA_CORE_MATRISOME	NABA_CORE_MATRISOME	274	0.487054	1.8237	0.00100503	0.0123312	0.00771592	7241	tags=46%, list=21%, signal=36%	ZPLD1/DMBT1/LAMC2/TNFAIP6/VWDE/SPOCK3/COL11A1/MATN3/FRAS1/COL10A1/NELL1/LAMA1/COMP/MFAP2/COL9A2/IGFBPL1/COL2A1/VWA5B2/COL11A2/NPNT/COL24A1/EPYC/VWA2/RSPO4/FNDC1/MXRA5/PAPLN/VIT/COL9A3/FBN2/NTNG1/FBLN1/COL1A1/COL3A1/COL8A2/POSTN/CILP2/CTHRC1/COL1A2/COL16A1/ANOS1/IBSP/NTNG2/COL5A1/TNC/DMP1/HAPLN3/COL20A1/SLIT1/EMILIN2/SRPX2/HAPLN1/COL4A3/LAMA5/ACAN/COL28A1/CDCP2/COL6A3/FMOD/KCP/ZP1/LAMB3/COL4A6/POD…
REACTOME_EXTRACELLULAR_MATRIX_ORGANIZATION	REACTOME_EXTRACELLULAR_MATRIX_ORGANIZATION	299	0.539265	2.02302	0.00100604	0.0123312	0.00771592	7293	tags=49%, list=21%, signal=39%	CEACAM6/CAPN6/LAMC2/MMP13/SPOCK3/COL11A1/MATN3/ITGB8/MMP10/MMP12/PRSS1/COL10A1/LAMA1/CTSV/COMP/MFAP2/DDR1/ITGA3/COL9A2/COL2A1/NRXN1/COL11A2/MMP7/ITGB4/COL24A1/TGFB2/ADAMTS16/MMP14/MMP11/ITGB6/MMP1/COL9A3/FBN2/FBLN1/CTRB2/MMP16/BMP7/MMP9/MMP8/COL1A1/COL3A1/COL8A2/P3H3/COL1A2/ADAM12/COL16A1/IBSP/COL5A1/TNC/DMP1/TIMP2/TGFB1/COL20A1/ITGA2B/EMILIN2/MMP2/HAPLN1/COL4A3/LAMA5/ACAN/MUSK/COL28A1/ITGAM/COL6…
REACTOME_RHO_GTPASE_EFFECTORS	REACTOME_RHO_GTPASE_EFFECTORS	292	0.486764	1.8232	0.00100604	0.0123312	0.00771592	8152	tags=38%, list=24%, signal=30%	TUBA3C/CFTR/TUBAL3/KLC3/TUBB3/CDC20/PLK1/KIF2C/KIF18A/NUF2/BUB1B/KIF5A/TUBA3E/CENPA/CENPI/BUB1/PRC1/AURKB/CENPF/CDCA8/TUBB8/BIRC5/ERCC6L/FLNA/KIF14/SGO1/CENPM/CENPE/KNTC1/SGO2/SKA1/CENPK/ZWINT/SFN/NDC80/MAD2L1/H2BU1/SPC25/CDC25C/CIT/LIMK1/NCF1/CENPL/IQGAP1/FMNL2/INCENP/RAC2/CYBB/CENPU/CENPO/PFN2/TUBA1B/NDE1/RCC2/TUBB6/IQGAP3/H2AX/CENPH/TUBA1A/SPDL1/PRKCB/FMNL1/WIPF1/TUBB8B/NOX3/SRC/DIAPH3/MAPRE1/…
REACTOME_CELL_CYCLE_CHECKPOINTS	REACTOME_CELL_CYCLE_CHECKPOINTS	273	0.569978	2.13202	0.00100705	0.0123312	0.00771592	5467	tags=33%, list=16%, signal=28%	PSMA8/CLSPN/CDC20/PLK1/CCNE1/GTSE1/KIF2C/MCM10/KIF18A/NUF2/BUB1B/ORC1/UBE2C/CDC6/CENPA/CENPI/BUB1/PKMYT1/MCM2/AURKB/CENPF/CDCA8/BIRC5/RMI2/ORC6/CCNB2/CCNA2/CDK1/ERCC6L/SGO1/CDC45/CENPM/CENPE/KNTC1/EXO1/CCNE2/CDC25A/SGO2/BLM/SKA1/BARD1/CENPK/CDC7/ZWINT/SFN/NDC80/MAD2L1/CCNB1/MCM8/H2BU1/SPC25/CDC25C/BRCA1/CENPL/CHEK1/MCM6/MCM4/MCM3/CDKN2A/INCENP/CENPU/CENPO/RFC4/MCM7/NDE1/RCC2/H2AX/CENPH/NSD2/SPDL1…
REACTOME_LEISHMANIA_INFECTION	REACTOME_LEISHMANIA_INFECTION	301	0.591884	2.22082	0.00100705	0.0123312	0.00771592	4590	tags=35%, list=13%, signal=30%	IGLV3-25/IGLV1-40/IGKV4-1/IGHV1-46/IGLV2-11/IGKV1-39/IGLV1-47/CRHR1/IGLV3-19/IGLV1-44/ITPR3/IGKV1D-39/IGHV2-5/IGLV3-27/IGHV4-39/IGKV2-28/IGLV2-14/SCTR/IGHV3-33/IGLV3-21/IGKV3-20/IGLV2-23/IGHG1/IGKV1-33/GIPR/IGLC2/IGKV3-11/IGHV3-53/IGKV3-15/IGHV1-2/PTHLH/IGKV1D-16/IGKV5-2/IGHV4-34/IGHV4-59/IGHG2/IGHV3-48/IGKV1-5/GPR84/IGLV1-51/IGLV7-43/IGHV1-69/IGKV1-16/IGKV1-12/IGLC3/GNG13/IGLV3-1/IGHV3-23/IGHV3-…
WP_FOCAL_ADHESIONPI3KAKTMTORSIGNALING_PATHWAY	WP_FOCAL_ADHESIONPI3KAKTMTORSIGNALING_PATHWAY	300	0.457212	1.7152	0.00100705	0.0123312	0.00771592	8445	tags=39%, list=25%, signal=29%	LAMC2/COL11A1/ITGB8/EFNA5/LAMA1/COMP/ITGA3/COL2A1/PRL/COL11A2/ITGB4/GNG13/LPAR2/LPAR1/FGF9/FGF4/FGF8/ITGB6/IGF1R/PFKFB3/GNB3/PPP2R2B/IL2RA/COL1A1/COL3A1/SLC2A1/FGF11/COL1A2/CREB3L1/IBSP/COL5A1/TNC/FGF1/FGF20/PFKFB4/IL2RG/TCL1A/ITGA2B/FGFR1/PPP2R3A/LPAR5/LAMA5/PDGFD/EPO/OSM/CHRM1/LAMB3/IL2RB/COL4A6/EGF/LAMB1/FGFR3/ITGA4/PIK3CG/JAK3/PDGFRA/COL5A2/HGF/ITGA2/GNGT1/ITGB2/PIK3CD/COL6A2/THBS2/FGFR2/ITGA…
KEGG_CYTOKINE_CYTOKINE_RECEPTOR_INTERACTION	KEGG_CYTOKINE_CYTOKINE_RECEPTOR_INTERACTION	251	0.533997	1.98776	0.00101112	0.0123312	0.00771592	6673	tags=45%, list=19%, signal=37%	IL20RA/CXCL5/TNFRSF17/IL11/PRL/IL22RA2/LIF/IL21R/TGFB2/CCL7/AMH/CCL26/CXCR5/IFNG/CCL25/TNFRSF13C/IFNE/TNFRSF9/IL9R/GH2/IL2RA/BMP7/CCR8/CXCL1/BMPR1B/TNFRSF11A/LTB/IL18/TNFRSF13B/CXCL9/CD27/IL12A/IL1A/XCL1/TNFSF15/IL4/TGFB1/IL2RG/CTF1/CCR4/CXCL3/FASLG/EPO/TNFRSF21/CXCL13/OSM/RELT/IL12B/CXCR3/CSF2RA/CD70/CXCL8/TNFSF9/IL2RB/TNFRSF18/EGF/TNFRSF8/CCR5/IL21/IL12RB1/CSF2RB/LTA/IL23R/CRLF2/CCL22/CCL1/PDGF…
WP_GPCRS_CLASS_A_RHODOPSINLIKE	WP_GPCRS_CLASS_A_RHODOPSINLIKE	250	0.424849	1.58186	0.00101112	0.0123312	0.00771592	6674	tags=39%, list=19%, signal=31%	GPR50/OR2H2/MTNR1B/GPR1/P2RY4/NPFFR1/OR2H1/ADORA2B/HTR2C/CNR1/AVPR1B/GPR31/SSTR5/HRH2/CXCR5/NPY4R/MC4R/GPR63/OXTR/GPR25/ADORA1/P2RY10/CCR8/GPR174/GPR161/PTGFR/PTAFR/BRS3/HTR1D/GPR19/ADRA2A/SSTR2/HCAR1/CCR4/CCKBR/DRD2/GPR173/P2RY6/LPAR5/NPFFR2/GPR18/PTGER4/OR7C1/CXCR3/CHRM1/CHRM4/FPR1/MAS1/MAS1L/FFAR2/PRLHR/CCR5/ACKR4/F2RL1/HCRTR2/GPR83/CCR10/FPR2/ADRB3/GPR171/OPRL1/GPR85/HTR1B/OR2B6/P2RY12/CXCR4/…
KEGG_MAPK_SIGNALING_PATHWAY	KEGG_MAPK_SIGNALING_PATHWAY	265	0.416932	1.55263	0.00101215	0.0123312	0.00771592	6709	tags=28%, list=20%, signal=23%	CHP2/PLA2G2D/CACNG6/FGF5/PRKCG/MAPK13/TGFB2/NTF4/FGF9/FGF4/FGF8/DUSP4/CACNA1G/PLA2G4A/DUSP9/FLNA/FGF11/PLA2G10/IL1A/MAPK10/FGF1/FGF20/CACNG7/TGFB1/FGF23/CACNB1/NFATC4/FGFR1/NTRK2/FASLG/PLA2G4E/PLA2G2E/STMN1/RAC2/CACNB3/PTPN7/PRKX/RASGRP1/EGF/CACNG4/FGFR3/CDC25B/RPS6KA6/CACNG8/PDGFRA/PLA2G3/PRKCB/TNF/DUSP2/FLNC/CACNA1B/IL1B/PPP3R2/MECOM/CACNA1D/MAP4K1/FGFR2/MAPT/CACNA1A/AKT3/CACNA1F/NFATC2/TGFB3/R…
KEGG_NEUROACTIVE_LIGAND_RECEPTOR_INTERACTION	KEGG_NEUROACTIVE_LIGAND_RECEPTOR_INTERACTION	266	0.50976	1.9001	0.00101215	0.0123312	0.00771592	6078	tags=41%, list=18%, signal=34%	GABRA5/GPR50/CRHR1/SCTR/PRSS1/GIPR/GABRR1/MTNR1B/GRIA2/CHRND/KISS1R/TACR3/GRID2/CHRNA1/GRM5/PRL/P2RY4/CHRNA7/NPFFR1/LPAR2/GABRA3/ADORA2B/HTR2C/VIPR2/GABRA4/LPAR1/CNR1/AVPR1B/TAAR6/CHRNA9/SSTR5/GRM3/HRH2/NPY4R/GABBR1/MC4R/OXTR/GABRB3/GRM1/GABRQ/GH2/ADORA1/P2RY10/CALCR/GRM4/CHRNB2/CHRNA6/TACR2/PTGFR/PTAFR/BRS3/GRIA4/HTR1D/GRIK2/ADRA2A/SSTR2/GLP2R/CCKBR/DRD2/P2RY6/NPFFR2/PTGER4/MCHR2/GRIN1/GRIN2A/CH…
REACTOME_TRANSMISSION_ACROSS_CHEMICAL_SYNAPSES	REACTOME_TRANSMISSION_ACROSS_CHEMICAL_SYNAPSES	267	0.447214	1.6667	0.00101215	0.0123312	0.00771592	7612	tags=40%, list=22%, signal=32%	TUBA3C/GABRA5/KCNJ16/TUBAL3/HTR3A/GAD2/GABRR1/GRIA2/TUBB3/CHRND/CHRNA1/PPFIA4/PRKCG/SNAP25/KCNJ10/CHRNA7/GNG13/GABRA3/SLC1A7/GABRA4/DLG3/CHRNA9/GRIP1/TUBA3E/GABBR1/ERBB4/GABRB3/GNB3/TUBB8/GABRQ/CHRNB2/CHRNA6/GAD1/GRIA4/NBEA/GRIK2/CACNB1/STX1A/GRIN1/GRIN2A/CACNB3/PRKX/ADCY7/CACNG4/SLC38A1/TUBA1B/TUBB6/HTR3C/RPS6KA6/CHRNA5/TUBA1A/GRIN2D/CACNG8/PRKCB/SYT1/GNGT1/TUBB8B/KCNJ12/CACNA1B/SRC/ADCY2/KPNA2/…
WP_IL18_SIGNALING_PATHWAY	WP_IL18_SIGNALING_PATHWAY	268	0.411783	1.53449	0.00101215	0.0123312	0.00771592	8504	tags=35%, list=25%, signal=27%	MMP13/KCNH2/ACOD1/MMP14/NPPB/IFNG/CLDN4/MMP1/CCNB2/CCNA2/CDK5R2/IL2RA/MMP9/MMP8/COL1A1/COL3A1/MYH7/COL1A2/LTB/IL18/TNIP3/LMNB2/IL37/RUNX2/ITGA2B/MMP2/NFATC4/CXCL3/NCF1/FASLG/MYH6/IL12B/STMN1/PTGS2/APBA2/PTPN7/CXCL8/IER3/CCN4/CCL1/PRKCB/LCK/IL10/BIRC3/TNF/TNFRSF11B/ULBP2/RASA3/SEMA6D/IL1B/PRKCD/RUSC1/SYT10/ACTA1/PPP1R13L/IL13/PLA2G7/FAM110A/ADIPOQ/FUT1/CCL2/NCF2/DEK/SLC12A3/KITLG/ITM2C/ZDHHC7/IRF1…
WP_MAPK_SIGNALING_PATHWAY	WP_MAPK_SIGNALING_PATHWAY	245	0.439826	1.63388	0.00101317	0.0123312	0.00771592	9583	tags=38%, list=28%, signal=28%	CACNG6/FGF5/PLA2G4D/PRKCG/PLA2G4F/MAPK13/TGFB2/NTF4/FGF9/FGF4/FGF8/DUSP4/CACNA1G/PLA2G4A/DUSP9/FLNA/FGF11/IL1A/MAPK10/FGF1/FGF20/CACNG7/TGFB1/FGF23/CACNB1/FGFR1/NTRK2/FASLG/PLA2G4E/STMN1/RAC2/CACNB3/PTPN7/RASGRP1/EGF/CACNG4/FGFR3/CDC25B/CACNG8/TNF/DUSP2/FLNC/CACNA1B/IL1B/PRKCD/PPP3R2/CACNA1D/MAP4K1/FGFR2/MAPT/CACNA1A/AKT3/CACNA1F/TGFB3/RPS6KA5/MAPK7/CACNA2D4/MAP3K12/FGF3/NTRK1/BDNF/MAP3K1/NFATC1/…
KEGG_REGULATION_OF_ACTIN_CYTOSKELETON	KEGG_REGULATION_OF_ACTIN_CYTOSKELETON	211	0.450575	1.66672	0.0010142	0.0123312	0.00771592	8622	tags=40%, list=25%, signal=30%	PAK5/ITGB8/PAK6/FGF5/ITGA3/ITGB4/SCIN/FGF9/FGF4/FGF8/ITGB6/VAV3/MYLK2/FGF11/FGF1/FGF20/FGF23/ITGA2B/PIP5K1B/FGFR1/LIMK1/PDGFD/IQGAP1/ITGAM/CHRM1/RAC2/CHRM4/FGD3/SLC9A1/PFN2/ACTN3/EGF/FGFR3/ITGA4/PIK3CG/IQGAP3/TMSB4XP8/PDGFRA/ITGA2/TIAM2/ITGB2/PIK3CD/DIAPH3/VAV1/NCKAP1L/INSRR/WASF1/FGFR2/ITGAV/ITGAD/ABI2/GIT1/BDKRB1/FGF3/PIK3R5/ITGA5/PAK4/ITGA11/ITGA8/ITGAX/EZR/VCL/TMSB4X/F2R/PIP5K1C/PDGFA/MYL9/PP…
NABA_ECM_REGULATORS	NABA_ECM_REGULATORS	235	0.455187	1.68616	0.00101523	0.0123312	0.00771592	6684	tags=38%, list=19%, signal=31%	ITIH5/CTSE/MMP13/CST8/MMP10/MMP12/TMPRSS15/PRSS1/SERPINB4/CTSV/MEP1A/ADAM18/SERPINB3/ADAMDEC1/ADAM32/SERPINB7/MMP7/PRSS12/ADAM28/CST6/ITIH6/KY/CST1/CST2/HYAL4/ADAMTS16/SULF1/MMP14/HMSD/MMP11/EGLN3/ASTL/MMP1/HTRA3/MMP16/MMP9/MMP8/P3H3/SERPINI2/ADAM12/SERPINE2/TIMP2/HPSE/ADAMTS20/MMP2/SERPINI1/KAZALD1/HPSE2/ADAMTS6/ADAMTS12/ADAM8/ADAMTS14/SERPINH1/CELA3A/ST14/ADAM2/TGM5/ADAM9/CTSK/ADAMTS2/LOXL1/CEL…
REACTOME_MITOTIC_METAPHASE_AND_ANAPHASE	REACTOME_MITOTIC_METAPHASE_AND_ANAPHASE	235	0.531294	1.96808	0.00101523	0.0123312	0.00771592	9730	tags=44%, list=28%, signal=32%	TUBA3C/TUBAL3/PSMA8/TUBB3/CDC20/PLK1/KIF2C/KIF18A/NUF2/BUB1B/UBE2C/TUBA3E/CENPA/CENPI/BUB1/AURKB/CENPF/CDCA8/TUBB8/BIRC5/CCNB2/CDK1/ERCC6L/SGO1/CENPM/CENPE/KNTC1/CDCA5/SGO2/SKA1/CENPK/ZWINT/LMNB1/NDC80/FBXO5/MAD2L1/CCNB1/PTTG1/SPC25/CENPL/INCENP/ESPL1/CENPU/CENPO/TUBA1B/NDE1/RCC2/TUBB6/CENPH/TUBA1A/SPDL1/TUBB8B/MAPRE1/TUBA4B/UBE2S/CENPQ/SPC24/TUBA1C/ZWILCH/KIF2A/DSN1/NUP205/NUP188/VRK1/NUP62/CHMP…
REACTOME_G_ALPHA_Q_SIGNALLING_EVENTS	REACTOME_G_ALPHA_Q_SIGNALLING_EVENTS	213	0.479451	1.77107	0.00101626	0.0123312	0.00771592	5371	tags=35%, list=16%, signal=29%	TAC1/NTS/GRP/GAST/ITPR3/KISS1R/TACR3/TRH/TRPC7/GRM5/NPFFR1/RGS4/GNG13/LPAR2/UTS2/HTR2C/LPAR1/RGS13/AVPR1B/OXTR/GRM1/GNB3/P2RY10/RGS17/RGS1/FFAR4/TAC3/UTS2B/TACR2/RGS2/XCL1/PTGFR/PTAFR/BRS3/PROKR1/CCKBR/EDN3/P2RY6/GPRC6A/LPAR5/NPFFR2/MCHR2/CHRM1/GPR132/CCK/NMB/RASGRP1/FFAR2/TRPC3/PLCB4/NMU/ARHGEF25/PRKCQ/F2RL1/HCRTR2/UTS2R/DGKA/XCL2/GNGT1/FPR2/PMCH/PRKCD/PLCB1/DGKB/GNA15/EDNRA/GCG/XCR1/RGS19/FFAR3…
REACTOME_ANTI_INFLAMMATORY_RESPONSE_FAVOURING_LEISHMANIA_PARASITE_INFECTION	REACTOME_ANTI_INFLAMMATORY_RESPONSE_FAVOURING_LEISHMANIA_PARASITE_INFECTION	219	0.644237	2.37716	0.00101729	0.0123312	0.00771592	4590	tags=42%, list=13%, signal=37%	IGLV3-25/IGLV1-40/IGKV4-1/IGHV1-46/IGLV2-11/IGKV1-39/IGLV1-47/CRHR1/IGLV3-19/IGLV1-44/ITPR3/IGKV1D-39/IGHV2-5/IGLV3-27/IGHV4-39/IGKV2-28/IGLV2-14/SCTR/IGHV3-33/IGLV3-21/IGKV3-20/IGLV2-23/IGHG1/IGKV1-33/GIPR/IGLC2/IGKV3-11/IGHV3-53/IGKV3-15/IGHV1-2/PTHLH/IGKV1D-16/IGKV5-2/IGHV4-34/IGHV4-59/IGHG2/IGHV3-48/IGKV1-5/GPR84/IGLV1-51/IGLV7-43/IGHV1-69/IGKV1-16/IGKV1-12/IGLC3/GNG13/IGLV3-1/IGHV3-23/IGHV3-…
NABA_ECM_GLYCOPROTEINS	NABA_ECM_GLYCOPROTEINS	195	0.453444	1.67451	0.00101937	0.0123312	0.00771592	7193	tags=41%, list=21%, signal=33%	ZPLD1/DMBT1/LAMC2/TNFAIP6/VWDE/MATN3/FRAS1/NELL1/LAMA1/COMP/MFAP2/IGFBPL1/VWA5B2/NPNT/VWA2/RSPO4/FNDC1/MXRA5/PAPLN/VIT/FBN2/NTNG1/FBLN1/POSTN/CILP2/CTHRC1/ANOS1/IBSP/NTNG2/TNC/DMP1/SLIT1/EMILIN2/SRPX2/LAMA5/CDCP2/KCP/ZP1/LAMB3/EDIL3/LAMB1/THSD4/CCN4/LGI2/CILP/HMCN1/SLIT2/INTS6L/LTBP2/NDNF/THBS2/LTBP1/IGFBP5/NELL2/AEBP1/EFEMP2/TINAGL1/LAMC1/MATN4/FBN1/COCH/ADIPOQ/PXDN/CCN3/EMILIN1/TINAG/TNN/AGRN/I…
REACTOME_CELL_SURFACE_INTERACTIONS_AT_THE_VASCULAR_WALL	REACTOME_CELL_SURFACE_INTERACTIONS_AT_THE_VASCULAR_WALL	190	0.682416	2.51973	0.00102041	0.0123312	0.00771592	4360	tags=44%, list=13%, signal=39%	CEACAM6/SLC7A10/IGLV3-25/IGLV1-40/IGKV4-1/IGHV1-46/IGLV2-11/IGKV1-39/IGLV1-47/IGLV3-19/IGLV1-44/IGKV1D-39/IGHV2-5/IGLV3-27/IGHV4-39/IGKV2-28/IGLV2-14/IGHV3-33/IGLV3-21/IGKV3-20/IGLV2-23/IGKV1-33/IGLC2/IGKV3-11/IGHV3-53/IGKV3-15/IGHV1-2/CEACAM5/IGKV1D-16/IGKV5-2/IGHV4-34/IGHV4-59/IGHV3-48/ITGA3/IGKV1-5/IGLV1-51/IGLV7-43/IGHV1-69/IGKV1-16/IGKV1-12/IGLC3/IGLV3-1/IGHV3-23/IGHV3-7/IGKV2-30/IGLV6-57/IG…
REACTOME_INTRA_GOLGI_AND_RETROGRADE_GOLGI_TO_ER_TRAFFIC	REACTOME_INTRA_GOLGI_AND_RETROGRADE_GOLGI_TO_ER_TRAFFIC	203	0.491708	1.81516	0.00102041	0.0123312	0.00771592	4831	tags=19%, list=14%, signal=16%	TUBA3C/TUBAL3/KLC3/TUBB3/RAB36/KIF3C/KIF23/KIF18B/KIF2C/KIF18A/KIF15/KIF5A/KIF4A/TUBA3E/KIFC1/KIF11/TUBB8/PLA2G4A/CENPE/KIF12/KIF20A/KIF26B/RACGAP1/TMED3/PAFAH1B3/RAB9B/BICD1/KIF20B/ALPP/TUBA1B/TUBB6/KIF4B/TUBA1A/TUBB8B/RAB6B/RAB39A/TUBA4B/TUBA1C
REACTOME_MUSCLE_CONTRACTION	REACTOME_MUSCLE_CONTRACTION	203	0.461371	1.70317	0.00102041	0.0123312	0.00771592	6686	tags=36%, list=19%, signal=30%	KCNK2/FXYD3/ITPR3/TRDN/CACNG6/TNNT1/KCNH2/KCND2/ATP1A4/NKX2-5/KCNK10/TRIM72/KCNK9/MYBPC2/KCNK12/TNNC1/SCN1A/ATP1A3/TBX5/NEB/RYR2/FGF11/ORAI2/FXYD2/CACNG7/RYR1/CACNB1/TRPC1/TNNT2/CORIN/MYH6/CACNB3/KCNK15/SCN3B/ACTN3/GUCY1A1/CACNG4/KCNQ1/CACNG8/CASQ1/KCNK5/ATP2A3/SCN5A/DMPK/TPM2/KCNJ11/KCNJ12/TPM4/CAV3/SCN2B/NPPC/MYL1/ATP1A1/FXYD4/CACNA1D/ACTA1/CACNA1F/ANXA1/MYBPC3/KCNE4/KCND1/TNNI2/WWTR1/GUCY1B1/C…
REACTOME_NEUROTRANSMITTER_RECEPTORS_AND_POSTSYNAPTIC_SIGNAL_TRANSMISSION	REACTOME_NEUROTRANSMITTER_RECEPTORS_AND_POSTSYNAPTIC_SIGNAL_TRANSMISSION	203	0.505146	1.86477	0.00102041	0.0123312	0.00771592	7505	tags=42%, list=22%, signal=33%	TUBA3C/GABRA5/KCNJ16/TUBAL3/HTR3A/GABRR1/GRIA2/TUBB3/CHRND/CHRNA1/PRKCG/KCNJ10/CHRNA7/GNG13/GABRA3/GABRA4/DLG3/CHRNA9/GRIP1/TUBA3E/GABBR1/ERBB4/GABRB3/GNB3/TUBB8/GABRQ/CHRNB2/CHRNA6/GRIA4/NBEA/GRIK2/GRIN1/GRIN2A/PRKX/ADCY7/CACNG4/TUBA1B/TUBB6/HTR3C/RPS6KA6/CHRNA5/TUBA1A/GRIN2D/CACNG8/PRKCB/GNGT1/TUBB8B/KCNJ12/SRC/ADCY2/KPNA2/ADCY3/KCNJ9/TUBA4B/CAMK4/GRIN3B/PLCB1/TUBA1C/GABRG3/MAPT/CAMKK1/GNG8/GAB…
REACTOME_SEPARATION_OF_SISTER_CHROMATIDS	REACTOME_SEPARATION_OF_SISTER_CHROMATIDS	190	0.566512	2.09177	0.00102041	0.0123312	0.00771592	4885	tags=28%, list=14%, signal=25%	TUBA3C/TUBAL3/PSMA8/TUBB3/CDC20/PLK1/KIF2C/KIF18A/NUF2/BUB1B/UBE2C/TUBA3E/CENPA/CENPI/BUB1/AURKB/CENPF/CDCA8/TUBB8/BIRC5/ERCC6L/SGO1/CENPM/CENPE/KNTC1/CDCA5/SGO2/SKA1/CENPK/ZWINT/NDC80/MAD2L1/PTTG1/SPC25/CENPL/INCENP/ESPL1/CENPU/CENPO/TUBA1B/NDE1/RCC2/TUBB6/CENPH/TUBA1A/SPDL1/TUBB8B/MAPRE1/TUBA4B/UBE2S/CENPQ/SPC24/TUBA1C/ZWILCH
REACTOME_MITOTIC_G2_G2_M_PHASES	REACTOME_MITOTIC_G2_G2_M_PHASES	197	0.519619	1.91783	0.00102145	0.0123312	0.00771592	8889	tags=38%, list=26%, signal=28%	TUBA3C/TUBAL3/PSMA8/TUBB3/MYBL2/PLK1/GTSE1/TUBA3E/FOXM1/NEK2/PKMYT1/CENPF/TUBB8/TPX2/CCNB2/CCNA2/CDK1/PLK4/CDC25A/E2F1/CCNB1/CDC25C/HMMR/TUBA1B/NDE1/TUBB6/CEP152/CDC25B/TUBA1A/LIN9/CCNA1/TUBB8B/CEP135/MAPRE1/CDK2/BORA/TUBA4B/SFI1/CNTRL/TUBA1C/CEP131/HAUS6/CENPJ/E2F3/PRKAR2B/NEDD1/AURKA/CEP78/CCP110/CEP250/PSMB9/TUBB4A/TUBA3D/TUBB/PPP1R12A/HAUS5/TUBB2B/TUBG1/CEP72/FBXL7/CKAP5/CEP192/HAUS8/TUBA8/TU…
WP_FOCAL_ADHESION	WP_FOCAL_ADHESION	198	0.482642	1.78187	0.00102145	0.0123312	0.00771592	8424	tags=38%, list=25%, signal=29%	LAMC2/ITGB8/LAMA1/COMP/PAK6/ITGA3/COL2A1/PRKCG/ITGB4/STYK1/ITGB6/IGF1R/VAV3/MYLK2/FLNA/COL1A1/COL1A2/IBSP/TNC/MAPK10/ITGA2B/LAMA5/PDGFD/RAC2/LAMB3/COL4A6/EGF/LAMB1/ITGA4/CCND2/PDGFRA/PRKCB/COL5A2/BIRC3/HGF/ITGA2/FLNC/PIK3CD/SRC/CAV3/COL6A2/VAV1/THBS2/HCK/ITGAV/AKT3/VEGFB/LAMC1/FGR/PARVG/TNN/VASP/COL4A4/ITGA5/PAK4/ITGA11/ITGA8/COL4A2/VCL/PIP5K1C/PDGFA/MYL9/PPP1R12A/MAPK3/BCL2/PGF/VEGFA/COL4A1/MYL1…
REACTOME_MITOTIC_PROMETAPHASE	REACTOME_MITOTIC_PROMETAPHASE	201	0.601217	2.21813	0.00102249	0.0123312	0.00771592	9201	tags=52%, list=27%, signal=38%	TUBA3C/TUBAL3/TUBB3/CDC20/PLK1/KIF2C/KIF18A/NUF2/BUB1B/NCAPH/TUBA3E/CENPA/CENPI/BUB1/NEK2/AURKB/CENPF/CDCA8/TUBB8/BIRC5/CCNB2/CDK1/ERCC6L/PLK4/SGO1/CENPM/CENPE/KNTC1/CDCA5/SGO2/NCAPG/SKA1/CENPK/ZWINT/NCAPD2/NDC80/MAD2L1/CCNB1/SMC4/SPC25/CENPL/INCENP/CENPU/CENPO/TUBA1B/NDE1/RCC2/TUBB6/CEP152/CENPH/TUBA1A/SPDL1/TUBB8B/CEP135/MAPRE1/SMC2/TUBA4B/SFI1/CNTRL/CENPQ/SPC24/TUBA1C/ZWILCH/CEP131/HAUS6/CENPJ…
REACTOME_PEPTIDE_LIGAND_BINDING_RECEPTORS	REACTOME_PEPTIDE_LIGAND_BINDING_RECEPTORS	188	0.511268	1.88581	0.00102249	0.0123312	0.00771592	6659	tags=46%, list=19%, signal=37%	SST/TAC1/NTS/CXCL5/GRP/RXFP4/KISS1R/TACR3/TRH/NPFFR1/PNOC/UTS2/INSL3/CCL7/RLN3/AVPR1B/SSTR5/CXCR5/RLN2/NPY4R/MC4R/CCL25/OXTR/CCR8/TAC3/CXCL1/CXCL9/KEL/UTS2B/TACR2/XCL1/BRS3/PROKR1/SSTR2/CCR4/CCKBR/EDN3/CXCL3/NPFFR2/MCHR2/CXCL13/CXCR3/CCK/NMB/PDYN/FPR1/CXCL8/PRLHR/CCR5/ACKR4/NMU/CCL22/CCL1/F2RL1/HCRTR2/UTS2R/XCL2/CXCL10/CCR10/FPR2/CXCL6/PMCH/CXCR6/OPRL1/CXCR4/PENK/EDNRA/CXCL11/XCR1/AGTR2/FPR3/ANXA…
KEGG_FOCAL_ADHESION	KEGG_FOCAL_ADHESION	199	0.506225	1.86758	0.00102354	0.0123312	0.00771592	8424	tags=42%, list=25%, signal=32%	PAK5/LAMC2/COL11A1/ITGB8/LAMA1/COMP/PAK6/ITGA3/COL2A1/PRKCG/COL11A2/ITGB4/ITGB6/IGF1R/VAV3/MYLK2/FLNA/COL1A1/COL3A1/COL1A2/IBSP/COL5A1/TNC/MAPK10/ITGA2B/LAMA5/PDGFD/COL6A3/RAC2/LAMB3/ACTN3/COL4A6/EGF/LAMB1/ITGA4/PIK3CG/CCND2/PDGFRA/PRKCB/COL5A2/BIRC3/HGF/ITGA2/FLNC/PIK3CD/SRC/CAV3/COL6A2/VAV1/THBS2/ITGAV/AKT3/VEGFB/LAMC1/PARVG/COL6A1/TNN/PIK3R5/VASP/COL4A4/ITGA5/PAK4/ITGA11/ITGA8/COL4A2/COL6A6/VC…
REACTOME_CILIUM_ASSEMBLY	REACTOME_CILIUM_ASSEMBLY	200	0.527765	1.94643	0.00102354	0.0123312	0.00771592	10691	tags=51%, list=31%, signal=35%	TUBA3C/TUBAL3/TUBB3/KIF3C/PLK1/CYS1/TUBA3E/NEK2/TUBB8/TCTN2/CDK1/PLK4/KIF24/TUBA1B/CNGB1/NDE1/TUBB6/CEP152/TUBA1A/TUBB8B/CEP135/MAPRE1/TUBA4B/SFI1/CNTRL/TUBA1C/IFT140/IFT80/CEP131/HAUS6/CENPJ/NPHP1/IFT52/IFT57/WDR34/NPHP4/PRKAR2B/NEDD1/CEP97/IQCB1/FBF1/TTC26/ATAT1/TMEM67/RAB3IP/CEP89/CEP78/CCP110/ASAP1/CEP250/SEPTIN2/CEP162/TUBB4A/TUBA3D/IFT172/RPGRIP1L/TUBB/DYNC2H1/PKD2/BBS1/HAUS5/TUBB2B/TUBG1/U…
WP_CILIOPATHIES	WP_CILIOPATHIES	181	0.470215	1.72872	0.00102775	0.0123312	0.00771592	10392	tags=49%, list=30%, signal=34%	MCIDAS/EVC2/DNAJB13/DCDC2/NEK2/CENPF/PKHD1/TCTN2/GLIS2/PLK4/TULP1/GLI2/GPR161/DNAAF4/ZIC2/EVC/TUB/CCDC114/GLI3/LCA5/CNGB1/NME9/TMEM237/IFT140/EFHC1/IFT80/TMEM107/CEP19/TBC1D32/NPHP1/IFT52/IFT57/MAK/WDR34/NPHP4/RAB23/INTU/CFAP52/IQCB1/KIF7/TMEM67/RSPH1/CSPP1/CEP78/ZMYND10/CCDC103/CCDC40/ANKS6/IFT172/KIAA0556/RPGRIP1L/DYNC2H1/PKD2/BBS1/KIAA0753/CPLANE1/SPAG1/ANKS3/TCTEX1D2/DNAAF3/CC2D2A/TMEM216/DNA…
WP_VITAMIN_D_RECEPTOR_PATHWAY	WP_VITAMIN_D_RECEPTOR_PATHWAY	182	0.461091	1.69579	0.00102775	0.0123312	0.00771592	6136	tags=40%, list=18%, signal=33%	CA9/SLC34A2/ATP2C2/TRPV6/EFNA5/CYP24A1/PTHLH/CDX2/CST6/TRPV5/PNOC/CST1/KLK6/CCNE1/TGFB2/DNER/MEG8/KRTAP4-1/ZNF257/SALL4/G6PD/CASP5/CREG2/ALPG/ALOX5/S100A6/KRTAP5-1/LCE1F/IL12A/TIMP2/TGFB1/CRACR2B/FGF23/HILPDA/IRF4/CTLA4/BTLA/PTGER4/CDKN2A/ITGAM/RASGRP1/GXYLT2/CDKN2C/LGALS9/ADGRE5/HLA-DQA1/PRKCQ/S100A4/TNFRSF11B/SLC37A2/S100A2/SOSTDC1/CDK2/MX2/S100A9/HLA-DQA2/IGFBP5/SPRR1B/HIF1A/VDR/KRT38/CAMP/CYP…
KEGG_CHEMOKINE_SIGNALING_PATHWAY	KEGG_CHEMOKINE_SIGNALING_PATHWAY	177	0.49301	1.80936	0.00102881	0.0123312	0.00771592	8304	tags=42%, list=24%, signal=32%	CXCL5/GNG13/CCL7/CCL26/CXCR5/CCL25/VAV3/GNB3/CCR8/CXCL1/CXCL9/XCL1/CCR4/CXCL3/NCF1/CXCL13/CXCR3/RAC2/CXCL8/PRKX/ADCY7/PLCB4/CCR5/DOCK2/PIK3CG/JAK3/CCL22/CCL1/PRKCB/CXCL14/ITK/XCL2/CXCL10/CCR10/TIAM2/GNGT1/CXCL6/PIK3CD/CXCR6/VAV1/PRKCD/ADCY2/ADCY3/PLCB1/CXCR4/HCK/GRK7/CXCL11/XCR1/AKT3/GNG8/FGR/CCR3/CCR7/STAT1/CCL2/ADCY5/PIK3R5/GNB4/CXCR2/CCL28/CCR2/PLCB3/JAK2/GNG2/MAPK3/PF4/CCR1/PLCB2/WAS/PREX1/GN…
REACTOME_FC_EPSILON_RECEPTOR_FCERI_SIGNALING	REACTOME_FC_EPSILON_RECEPTOR_FCERI_SIGNALING	180	0.725934	2.66477	0.00103093	0.0123312	0.00771592	2552	tags=30%, list=7%, signal=28%	IGLV3-25/IGLV1-40/IGKV4-1/IGHV1-46/IGLV2-11/IGKV1-39/IGLV1-47/IGLV3-19/IGLV1-44/ITPR3/IGKV1D-39/PSMA8/IGHV2-5/IGLV3-27/IGHV4-39/IGKV2-28/IGLV2-14/IGHV3-33/IGLV3-21/IGKV3-20/IGLV2-23/IGKV1-33/IGLC2/IGKV3-11/IGHV3-53/IGKV3-15/IGHV1-2/IGKV1D-16/IGKV5-2/IGHV4-34/IGHV4-59/IGHV3-48/IGKV1-5/IGLV1-51/IGLV7-43/IGHV1-69/IGKV1-16/IGKV1-12/IGLC3/IGLV3-1/IGHV3-23/IGHV3-7/IGKV2-30/IGLV6-57/IGHV3-11/IGHV3-13/IG…
REACTOME_IMMUNOREGULATORY_INTERACTIONS_BETWEEN_A_LYMPHOID_AND_A_NON_LYMPHOID_CELL	REACTOME_IMMUNOREGULATORY_INTERACTIONS_BETWEEN_A_LYMPHOID_AND_A_NON_LYMPHOID_CELL	180	0.709458	2.60429	0.00103093	0.0123312	0.00771592	6125	tags=60%, list=18%, signal=50%	IGLV3-25/IGLV1-40/IGKV4-1/IGHV1-46/IGLV2-11/IGKV1-39/IGLV1-47/IGLV3-19/IGLV1-44/IGKV1D-39/IGHV2-5/IGLV3-27/IGHV4-39/IGKV2-28/IGLV2-14/IGHV3-33/IGLV3-21/IGKV3-20/IGLV2-23/IGKV1-33/IGLC2/IGKV3-11/IGHV3-53/IGKV3-15/IGHV1-2/IGKV1D-16/IGKV5-2/IGHV4-34/IGHV4-59/IGHV3-48/COL2A1/IGKV1-5/IGLV1-51/IGLV7-43/IGHV1-69/IGKV1-16/IGKV1-12/IGLC3/IGLV3-1/IGHV3-23/IGHV3-7/IGKV2-30/CD19/IGLV6-57/IGHV3-11/IGHV3-13/IG…
REACTOME_S_PHASE	REACTOME_S_PHASE	161	0.519492	1.8943	0.00103093	0.0123312	0.00771592	6058	tags=29%, list=18%, signal=24%	PSMA8/CCNE1/ORC1/UBE2C/GINS1/CDC6/MCM2/ORC6/CDT1/CCNA2/CDC45/CDCA5/CCNE2/CDC25A/ESCO2/GINS4/E2F1/MCM8/MCM6/MCM4/MCM3/GINS2/RFC4/MCM7/CDC25B/LIN9/CCNA1/MCM5/GINS3/FEN1/POLA1/TFDP1/POLD1/DNA2/CDK2/POLE2/UBE2S/POLD3/LIG1/PRIM1/POLA2/RFC3/AKT3/PCNA/CDK4/SKP2/PRIM2
REACTOME_ION_CHANNEL_TRANSPORT	REACTOME_ION_CHANNEL_TRANSPORT	183	0.499918	1.83707	0.00103199	0.0123312	0.00771592	4625	tags=25%, list=13%, signal=22%	CLCA1/TTYH1/FXYD3/ATP2C2/TRPV6/WNK2/ATP12A/ANO9/TRDN/ATP8A2/MCOLN3/TRPC7/SLC9C1/TRPA1/ATP1A4/TRPV5/CLCNKB/BSND/BEST3/ATP10B/ATP6V0A4/ATP6V0D2/ATP1A3/ANO4/RYR2/FXYD2/ATP4A/ASIC4/MCOLN2/ATP13A4/RYR1/ATP6V1G3/TRPC1/TRPM2/BEST1/TRPM6/NALCN/TRPC3/TRPM5/CASQ1/ATP2A3/TTYH3/TRPV2/ATP8B2/ATP1A1/FXYD4
NABA_ECM_AFFILIATED	NABA_ECM_AFFILIATED	168	0.46015	1.68254	0.00103306	0.0123312	0.00771592	5883	tags=35%, list=17%, signal=29%	LGALS14/SEMA3E/MUC2/CLEC2L/MUC5AC/MUC5B/MUC6/MUC1/ANXA3/ANXA8L1/SEMA3C/C1QL4/CLEC6A/MUC15/SFTA2/SEMA3A/FREM1/ANXA8/PLXNB3/CLEC5A/REG3G/CLEC17A/C1QTNF8/MUC20/GPC2/SEMA6A/SEMA4A/LGALS7/ANXA13/GPC4/SEMA4D/PLXNA1/PLXNA3/SEMA3D/PARM1/MUC17/CLEC4C/PLXDC1/MUC12/LGALS2/MUCL1/LGALS9/REG4/CLC/SEMA6D/CSPG5/CLEC7A/ANXA4/SEMA5B/MUC22/ANXA1/CLEC4E/MUC16/C1QC/MUC3A/CLEC2D/LGALS12/SDC3
REACTOME_FACTORS_INVOLVED_IN_MEGAKARYOCYTE_DEVELOPMENT_AND_PLATELET_PRODUCTION	REACTOME_FACTORS_INVOLVED_IN_MEGAKARYOCYTE_DEVELOPMENT_AND_PLATELET_PRODUCTION	160	0.497208	1.81106	0.0010352	0.0123312	0.00771592	7064	tags=32%, list=21%, signal=26%	TUBA3C/HBE1/TUBAL3/KLC3/TUBB3/KIF3C/KIF23/MYB/KIF18B/KIF2C/KIF18A/KIF15/KIF5A/KIF4A/TUBA3E/KIFC1/KIF11/TUBB8/CENPE/DOCK3/KIF12/KIF20A/KIF26B/RACGAP1/MICAL1/CARMIL1/KIF20B/GATA3/TUBA1B/TUBB6/DOCK2/KIF4B/TUBA1A/DOCK10/TUBB8B/CABLES2/CDK2/TUBA4B/TUBA1C/DOCK8/KLC2/KIF2A/IFNB1/PRKAR2B/PHF21A/IRF1/JAK2/HDAC2/TUBB4A/SH2B2/ABL1/TUBA3D
REACTOME_SIGNALING_BY_THE_B_CELL_RECEPTOR_BCR_	REACTOME_SIGNALING_BY_THE_B_CELL_RECEPTOR_BCR_	159	0.756421	2.75413	0.0010352	0.0123312	0.00771592	2819	tags=37%, list=8%, signal=34%	IGLV3-25/IGLV1-40/IGKV4-1/IGHV1-46/IGLV2-11/IGKV1-39/IGLV1-47/IGLV3-19/IGLV1-44/ITPR3/IGKV1D-39/PSMA8/IGHV2-5/IGLV3-27/IGHV4-39/IGKV2-28/IGLV2-14/IGHV3-33/IGLV3-21/IGKV3-20/IGLV2-23/IGKV1-33/IGLC2/IGKV3-11/IGHV3-53/IGKV3-15/IGHV1-2/IGKV1D-16/IGKV5-2/IGHV4-34/IGHV4-59/CD79A/IGHV3-48/IGKV1-5/IGLV1-51/IGLV7-43/IGHV1-69/IGKV1-16/IGKV1-12/IGLC3/IGLV3-1/IGHV3-23/IGHV3-7/IGKV2-30/CD19/IGLV6-57/IGHV3-11/…
WP_CHEMOKINE_SIGNALING_PATHWAY	WP_CHEMOKINE_SIGNALING_PATHWAY	159	0.502221	1.82859	0.0010352	0.0123312	0.00771592	8304	tags=43%, list=24%, signal=33%	CXCL5/GNG13/CCL7/CCL26/CXCR5/CCL25/VAV3/GNB3/CCR8/CXCL9/XCL1/CCR4/CXCL3/NCF1/CXCL13/CXCR3/RAC2/PRKX/ADCY7/PLCB4/DOCK2/PIK3CG/JAK3/CCL22/CCL1/PRKCB/CXCL14/ITK/CXCL10/CCR10/TIAM2/GNGT1/PIK3CD/CXCR6/VAV1/PRKCD/ADCY2/ADCY3/PLCB1/CXCR4/HCK/CXCL11/XCR1/AKT3/GNG8/FGR/CCR3/CCR7/STAT1/ADCY5/PIK3R5/GNB4/CXCR2/CCL28/CCR2/PLCB3/JAK2/GNG2/MAPK3/PF4/CCR1/PLCB2/WAS/PREX1/GNGT2/PAK1/CCR6/CCL11
WP_EPITHELIAL_TO_MESENCHYMAL_TRANSITION_IN_COLORECTAL_CANCER	WP_EPITHELIAL_TO_MESENCHYMAL_TRANSITION_IN_COLORECTAL_CANCER	159	0.486015	1.76958	0.0010352	0.0123312	0.00771592	8698	tags=39%, list=25%, signal=29%	WNT7B/CLDN10/CLDN18/DLL3/TMPRSS4/WNT9A/MAPK13/DLK1/TGFB2/FZD1/FZD2/CDKL2/FOXM1/CLDN4/WNT10A/WNT10B/TUSC3/MMP9/CLDN6/FZD7/CLDN11/TGFB1/WNT1/EZH2/MMP2/JAG1/COL4A3/FMNL2/TWIST1/COL4A6/PIK3CD/FOXC2/EIF5A2/FOXQ1/FZD10/NOTCH1/HIF1A/AKT3/WNT6/CLDN19/TGFB3/NOTCH2/COL4A4/ITGA5/NRP2/COL4A2/ZEB2/COL4A5/SUZ12/MAPK3/WNT2B/SPARC/COL4A1/PAK1/NOTCH3/FZD6/FZD8/JAG2/MAPK12/PKD1/RBBP4/WNT2
REACTOME_CARDIAC_CONDUCTION	REACTOME_CARDIAC_CONDUCTION	136	0.505778	1.82123	0.00104712	0.0123312	0.00771592	6686	tags=40%, list=19%, signal=33%	KCNK2/FXYD3/ITPR3/TRDN/CACNG6/KCNH2/KCND2/ATP1A4/NKX2-5/KCNK10/KCNK9/KCNK12/SCN1A/ATP1A3/TBX5/RYR2/FGF11/ORAI2/FXYD2/CACNG7/RYR1/CACNB1/TRPC1/CORIN/CACNB3/KCNK15/SCN3B/CACNG4/KCNQ1/CACNG8/CASQ1/KCNK5/ATP2A3/SCN5A/DMPK/KCNJ11/KCNJ12/SCN2B/NPPC/ATP1A1/FXYD4/CACNA1D/CACNA1F/KCNE4/KCND1/WWTR1/CACNA2D4/SLC8A2/SLC8A1/KCNK6/TNNI3/ATP2A1/CACNA2D1/CACNA1S/ATP1B3
REACTOME_GOLGI_TO_ER_RETROGRADE_TRANSPORT	REACTOME_GOLGI_TO_ER_RETROGRADE_TRANSPORT	134	0.576613	2.07031	0.00104712	0.0123312	0.00771592	5398	tags=27%, list=16%, signal=23%	TUBA3C/TUBAL3/KLC3/TUBB3/KIF3C/KIF23/KIF18B/KIF2C/KIF18A/KIF15/KIF5A/KIF4A/TUBA3E/KIFC1/KIF11/TUBB8/PLA2G4A/CENPE/KIF12/KIF20A/KIF26B/RACGAP1/TMED3/PAFAH1B3/BICD1/KIF20B/TUBA1B/TUBB6/KIF4B/TUBA1A/TUBB8B/RAB6B/TUBA4B/TUBA1C/KLC2/KIF2A
WP_ENDODERM_DIFFERENTIATION	WP_ENDODERM_DIFFERENTIATION	141	0.543274	1.95524	0.00104712	0.0123312	0.00771592	8344	tags=41%, list=24%, signal=31%	GRHL2/PAX3/PTHLH/CER1/DKK1/ZIC5/MIXL1/PAX9/DUSP4/VAV3/SOX21/BMP7/TET1/WDHD1/GLI2/SOX2/TGFB1/TCEAL2/CTBP2/RAB38/EZH2/DNMT3B/TAF4B/NCAPG2/HOXA1/NOG/TRIM71/OTX2/EOMES/POU5F1/HOXC11/DUSP2/BCORL1/ATP8B2/TRERF1/NODAL/NOTCH1/FOXH1/MTF2/LAMC1/STAT1/SFRP1/RGS10/PLCH1/RARG/SP4/ZNF462/CEP250/PBX3/DAB2/JARID2/GDF3/BPTF/APP/LEF1/TBX21/PARP8/ONECUT1
REACTOME_C_TYPE_LECTIN_RECEPTORS_CLRS_	REACTOME_C_TYPE_LECTIN_RECEPTORS_CLRS_	138	0.476085	1.71317	0.00104822	0.0123312	0.00771592	6032	tags=21%, list=18%, signal=17%	MUC5AC/MUC5B/MUC6/ITPR3/PSMA8/MUC1/CLEC6A/MUC15/CARD11/MUC20/SYK/MUC17/CLEC4C/MUC12/ICAM3/CARD9/MUCL1/CCL22/SRC/IL1B/PRKCD/CLEC7A/FCER1G/CLEC4E/MUC16/NFATC2/MUC3A/RPS6KA5/PYCARD
REACTOME_DEGRADATION_OF_THE_EXTRACELLULAR_MATRIX	REACTOME_DEGRADATION_OF_THE_EXTRACELLULAR_MATRIX	139	0.550009	1.97845	0.00104822	0.0123312	0.00771592	6614	tags=46%, list=19%, signal=37%	CAPN6/LAMC2/MMP13/SPOCK3/COL11A1/MMP10/MMP12/PRSS1/COL10A1/CTSV/COL9A2/COL2A1/COL11A2/MMP7/ADAMTS16/MMP14/MMP11/MMP1/COL9A3/FBN2/CTRB2/MMP16/MMP9/MMP8/COL1A1/COL3A1/COL8A2/COL1A2/COL16A1/COL5A1/TIMP2/MMP2/COL4A3/LAMA5/ACAN/COL6A3/ADAM8/LAMB3/COL4A6/KLK7/LAMB1/CAPN8/ADAM9/COL5A2/CTSK/COL9A1/COL6A2/ADAM17/CAPN9/TLL2/COL8A1/LAMC1/FBN1/COL12A1/COL6A1/MMP25/COL13A1/ADAMTS9/CTRB1/SCUBE3/COL4A4/ADAMTS5/…
REACTOME_FCGAMMA_RECEPTOR_FCGR_DEPENDENT_PHAGOCYTOSIS	REACTOME_FCGAMMA_RECEPTOR_FCGR_DEPENDENT_PHAGOCYTOSIS	138	0.763204	2.74634	0.00104822	0.0123312	0.00771592	2922	tags=45%, list=9%, signal=41%	IGLV3-25/IGLV1-40/IGKV4-1/IGHV1-46/IGLV2-11/IGKV1-39/IGLV1-47/IGLV3-19/IGLV1-44/ITPR3/IGKV1D-39/IGHV2-5/IGLV3-27/IGHV4-39/IGKV2-28/IGLV2-14/IGHV3-33/IGLV3-21/IGKV3-20/IGLV2-23/IGHG1/IGKV1-33/IGLC2/IGKV3-11/IGHV3-53/IGKV3-15/IGHV1-2/IGKV1D-16/IGKV5-2/IGHV4-34/IGHV4-59/IGHG2/IGHV3-48/IGKV1-5/IGLV1-51/IGLV7-43/IGHV1-69/IGKV1-16/IGKV1-12/IGLC3/IGLV3-1/IGHV3-23/IGHV3-7/IGKV2-30/IGLV6-57/IGHV3-11/IGHV3…
WP_MESODERMAL_COMMITMENT_PATHWAY	WP_MESODERMAL_COMMITMENT_PATHWAY	151	0.507726	1.83666	0.00104822	0.0123312	0.00771592	10256	tags=49%, list=30%, signal=35%	PITX2/GRHL2/HMGA2/DKK1/ZIC5/LEFTY1/MIXL1/AMH/FGF8/VAV3/HES7/SOX21/BMP7/TET1/WDHD1/KLF5/LEFTY2/SOX2/CTBP2/ZIC2/DNMT3B/FGFR1/NCAPG2/NOG/TEAD2/TRIM71/GATA3/EOMES/POU5F1/BCORL1/FOXC2/MIR200A/ATP8B2/TRERF1/NODAL/FOXH1/MTF2/FOXC1/ARID5B/RGS10/PLCH1/RARG/CCDC88A/AXIN1/ZNF462/CEP250/JAK2/PBX3/ARL4A/TWSG1/JARID2/GDF3/LEF1/ACVR1/KLF4/TBX6/TRIM28/PARP8/FZD8/LATS1/AEBP2/TBX1/NABP2/SNAI1/TCF7L1/KDM6A/CCDC6/PH…
KEGG_WNT_SIGNALING_PATHWAY	KEGG_WNT_SIGNALING_PATHWAY	150	0.489368	1.76997	0.00104932	0.0123312	0.00771592	8718	tags=36%, list=25%, signal=27%	WNT7B/SFRP5/CHP2/CER1/DKK1/PRKCG/MMP7/WNT9A/WIF1/FZD1/FZD2/VANGL2/WNT10A/WNT10B/FZD7/MAPK10/CTBP2/WNT1/PRICKLE1/NFATC4/SFRP4/RAC2/PRKX/PLCB4/SFRP2/CCND2/PRKCB/PPP3R2/FZD10/PLCB1/WNT6/NFATC2/SFRP1/VANGL1/FOSL1/TBL1Y/DKK2/AXIN1/NFATC1/CXXC4/PLCB3/DVL2/WNT2B/DVL3/PPARD/PLCB2/LEF1/NFAT5/FZD6/FZD8/CCND3/CSNK1E/WNT2/FRAT2
REACTOME_DNA_DOUBLE_STRAND_BREAK_REPAIR	REACTOME_DNA_DOUBLE_STRAND_BREAK_REPAIR	148	0.500951	1.80968	0.00104932	0.0123312	0.00771592	10157	tags=49%, list=30%, signal=34%	EYA1/CLSPN/POLQ/RMI2/EME1/CCNA2/XRCC2/RAD51/RAD51AP1/EXO1/EYA4/BLM/BARD1/BRCA2/H2BU1/BRCA1/CHEK1/RFC4/H2AX/NSD2/CCNA1/FEN1/DCLRE1C/POLD1/DNA2/KPNA2/CDK2/RHNO1/POLE2/XRCC3/RBBP8/TOPBP1/POLD3/MDC1/BRIP1/RFC3/TP53BP1/RAD51D/H3-4/SLX1B/PCNA/TIMELESS/MRE11/RFC5/H4-16/ABL1/UBE2I/PRKDC/TIPIN/PALB2/RAD9A/RPA1/RIF1/RFC2/ATRIP/RNF8/RAD51B/EME2/WRN/XRCC1/RAD1/SLX4/RTEL1/PAXIP1/APBB1/RAD9B/RMI1/RAD51C/RNF168…
REACTOME_G2_M_CHECKPOINTS	REACTOME_G2_M_CHECKPOINTS	149	0.519838	1.87908	0.00104932	0.0123312	0.00771592	5317	tags=29%, list=15%, signal=25%	PSMA8/CLSPN/GTSE1/MCM10/ORC1/CDC6/PKMYT1/MCM2/RMI2/ORC6/CCNB2/CDK1/CDC45/EXO1/CDC25A/BLM/BARD1/CDC7/SFN/CCNB1/MCM8/H2BU1/CDC25C/BRCA1/CHEK1/MCM6/MCM4/MCM3/RFC4/MCM7/H2AX/NSD2/MCM5/DNA2/CDK2/RHNO1/RBBP8/TOPBP1/MDC1/BRIP1/RFC3/TP53BP1/H3-4
REACTOME_MITOTIC_G1_PHASE_AND_G1_S_TRANSITION	REACTOME_MITOTIC_G1_PHASE_AND_G1_S_TRANSITION	148	0.563861	2.03694	0.00104932	0.0123312	0.00771592	6136	tags=35%, list=18%, signal=29%	MYBL2/CCNE1/MCM10/TOP2A/ORC1/CDC6/E2F2/MCM2/ORC6/CDT1/CCNA2/CDK1/CDC45/CCNE2/CDC25A/E2F1/RBL1/CDC7/TYMS/FBXO5/CCNB1/MCM8/MCM6/MCM4/MCM3/CDKN1C/CDKN2A/MCM7/RRM2/CDKN2C/CCND2/LIN9/CCNA1/MCM5/POLA1/SRC/TK1/TFDP1/CDK2/POLE2/GMNN/PRIM1/POLA2/AKT3/E2F3/PCNA/DBF4/CDK4/SKP2/PRIM2/RPA4/CDKN2D
REACTOME_RHO_GTPASES_ACTIVATE_FORMINS	REACTOME_RHO_GTPASES_ACTIVATE_FORMINS	140	0.610754	2.19655	0.00104932	0.0123312	0.00771592	4885	tags=38%, list=14%, signal=33%	TUBA3C/TUBAL3/TUBB3/CDC20/PLK1/KIF2C/KIF18A/NUF2/BUB1B/TUBA3E/CENPA/CENPI/BUB1/AURKB/CENPF/CDCA8/TUBB8/BIRC5/ERCC6L/SGO1/CENPM/CENPE/KNTC1/SGO2/SKA1/CENPK/ZWINT/NDC80/MAD2L1/SPC25/CENPL/FMNL2/INCENP/CENPU/CENPO/PFN2/TUBA1B/NDE1/RCC2/TUBB6/CENPH/TUBA1A/SPDL1/FMNL1/TUBB8B/SRC/DIAPH3/MAPRE1/TUBA4B/CENPQ/SPC24/TUBA1C/ZWILCH
KEGG_CELL_ADHESION_MOLECULES_CAMS	KEGG_CELL_ADHESION_MOLECULES_CAMS	130	0.509436	1.82375	0.00105263	0.0123312	0.00771592	8418	tags=51%, list=24%, signal=38%	CLDN10/ITGB8/CLDN18/PDCD1/NRXN1/NLGN1/CLDN4/CDH3/CD80/CLDN6/CD8B/CD8A/CLDN11/L1CAM/ICOS/HLA-DOA/CTLA4/CNTNAP1/HLA-DOB/PTPRC/ITGAM/CNTN1/ICAM3/ITGA4/HLA-DQA1/CADM3/CD2/CD274/ITGB2/SPN/CD22/CD6/NLGN3/CD86/NCAM1/ITGAV/HLA-DQA2/CDH4/NEO1/HLA-DMB/SELPLG/VCAN/NLGN4X/CLDN19/MPZL1/HLA-DRA/NEGR1/SDC3/HLA-DPB1/NRXN3/HLA-DPA1/VCAM1/ITGA8/HLA-DQB1/CD28/PDCD1LG2/NECTIN1/NLGN2/ITGAL/SELL/CD276/ITGB1/CD58/CD40L…
KEGG_NATURAL_KILLER_CELL_MEDIATED_CYTOTOXICITY	KEGG_NATURAL_KILLER_CELL_MEDIATED_CYTOTOXICITY	130	0.489945	1.75397	0.00105263	0.0123312	0.00771592	8131	tags=44%, list=24%, signal=34%	CHP2/RAET1L/PRKCG/IFNG/VAV3/KIR2DL4/SYK/KLRC3/KLRC2/ULBP1/NFATC4/FASLG/GZMB/RAC2/KIR3DL2/SH2D1A/PIK3CG/PRKCB/LCK/TNF/NCR2/ULBP3/MICB/ITGB2/PIK3CD/ULBP2/VAV1/PPP3R2/KLRC1/CSF2/KIR2DL3/FCER1G/FCGR3B/ZAP70/FCGR3A/CD48/PRF1/NFATC2/LCP2/IFNB1/KLRK1/PIK3R5/NFATC1/LAT/IFNGR2/RAET1G/RAET1E/TYROBP/CD247/CD244/NCR1/MAPK3/ITGAL/TNFRSF10C/PLCG1/NFAT5/PAK1
REACTOME_FCERI_MEDIATED_NF_KB_ACTIVATION	REACTOME_FCERI_MEDIATED_NF_KB_ACTIVATION	130	0.810712	2.9023	0.00105263	0.0123312	0.00771592	1387	tags=37%, list=4%, signal=36%	IGLV3-25/IGLV1-40/IGKV4-1/IGHV1-46/IGLV2-11/IGKV1-39/IGLV1-47/IGLV3-19/IGLV1-44/IGKV1D-39/PSMA8/IGHV2-5/IGLV3-27/IGHV4-39/IGKV2-28/IGLV2-14/IGHV3-33/IGLV3-21/IGKV3-20/IGLV2-23/IGKV1-33/IGLC2/IGKV3-11/IGHV3-53/IGKV3-15/IGHV1-2/IGKV1D-16/IGKV5-2/IGHV4-34/IGHV4-59/IGHV3-48/IGKV1-5/IGLV1-51/IGLV7-43/IGHV1-69/IGKV1-16/IGKV1-12/IGLC3/IGLV3-1/IGHV3-23/IGHV3-7/IGKV2-30/IGLV6-57/IGHV3-11/IGHV3-13/IGKV3D-2…
KEGG_AXON_GUIDANCE	KEGG_AXON_GUIDANCE	129	0.575033	2.05343	0.00105485	0.0123312	0.00771592	8749	tags=43%, list=25%, signal=32%	EPHA6/SEMA3E/PAK5/CHP2/EFNA5/SEMA3C/PAK6/DPYSL5/EPHB3/EPHA5/SEMA3A/PLXNB3/NTNG1/EPHB6/L1CAM/SEMA6A/NCK2/SEMA4A/SLIT1/SEMA4D/PLXNA1/NFATC4/PLXNA3/LIMK1/SEMA3D/EPHA7/RAC2/UNC5B/SRGAP1/UNC5C/SLIT2/SEMA6D/PPP3R2/CXCR4/LRRC4C/SEMA5B/NFATC2/PAK4/EPHA3/NFATC1/ABL1/SEMA5A/MAPK3/EFNA3/EPHB1/SRGAP2/EPHB2/NFAT5/PAK1/ITGB1/ROBO1/EFNA4/SEMA4B/UNC5A/SEMA4C/NRP1
KEGG_CELL_CYCLE	KEGG_CELL_CYCLE	124	0.595438	2.12042	0.00105485	0.0123312	0.00771592	5866	tags=41%, list=17%, signal=34%	SMC1B/CDC20/PLK1/CCNE1/TGFB2/BUB1B/ORC1/TTK/CDC6/BUB1/E2F2/PKMYT1/MCM2/ORC6/CCNB2/CCNA2/CDK1/CDC45/CCNE2/CDC25A/E2F1/RBL1/CDC7/TGFB1/SFN/MAD2L1/CCNB1/PTTG1/CDC25C/CHEK1/MCM6/MCM4/MCM3/CDKN1C/CDKN2A/ESPL1/MCM7/CDKN2C/CDC25B/CCND2/CCNA1/MCM5/TFDP1/CDK2/E2F3/PCNA/CDC14A/TGFB3/DBF4/CDK4/SKP2
REACTOME_CELL_CELL_COMMUNICATION	REACTOME_CELL_CELL_COMMUNICATION	129	0.514354	1.83674	0.00105485	0.0123312	0.00771592	4360	tags=27%, list=13%, signal=24%	CDH10/CDH18/LAMC2/CLDN10/CDH17/KIRREL2/CLDN18/CDH12/NPHS2/ITGB4/CDH9/CDH6/NECTIN4/KIRREL3/CLDN4/CDH3/FLNA/CDH7/CLDN6/CLDN11/NCK2/SIRPG/CADM2/CDH24/IQGAP1/CDH11/LAMB3/ACTN3/FBLIM1/FYB1/SIRPB1/CADM3/KIRREL1/FLNC/SRC
REACTOME_MHC_CLASS_II_ANTIGEN_PRESENTATION	REACTOME_MHC_CLASS_II_ANTIGEN_PRESENTATION	124	0.574937	2.04742	0.00105485	0.0123312	0.00771592	6492	tags=36%, list=19%, signal=30%	TUBA3C/CTSE/TUBAL3/KLC3/CTSV/TUBB3/DNM1/KIF3C/KIF23/KIF2C/KIF18A/KIF15/KIF5A/KIF4A/TUBA3E/KIF11/TUBB8/HLA-DQB2/CENPE/KIF20A/RACGAP1/HLA-DOA/LAG3/HLA-DOB/TUBA1B/TUBB6/KIF4B/TUBA1A/HLA-DQA1/AP1S3/CTSK/TUBB8B/AP1M2/TUBA4B/TUBA1C/HLA-DQA2/HLA-DMB/KLC2/CTSC/KIF2A/HLA-DRA/HLA-DPB1/HLA-DPA1/IFI30/HLA-DQB1
REACTOME_DNA_REPLICATION	REACTOME_DNA_REPLICATION	127	0.583481	2.08031	0.00105708	0.0123312	0.00771592	6084	tags=36%, list=18%, signal=30%	PSMA8/CCNE1/MCM10/ORC1/UBE2C/GINS1/CDC6/E2F2/MCM2/ORC6/CDT1/CCNA2/CDC45/CCNE2/GINS4/E2F1/CDC7/MCM8/MCM6/MCM4/MCM3/GINS2/RFC4/MCM7/CCNA1/MCM5/GINS3/FEN1/POLA1/POLD1/DNA2/CDK2/POLE2/UBE2S/POLD3/GMNN/LIG1/PRIM1/POLA2/RFC3/E2F3/PCNA/DBF4/SKP2/PRIM2/RPA4
REACTOME_FORMATION_OF_THE_CORNIFIED_ENVELOPE	REACTOME_FORMATION_OF_THE_CORNIFIED_ENVELOPE	127	0.472812	1.68574	0.00105708	0.0123312	0.00771592	5663	tags=33%, list=16%, signal=28%	PKP3/KRT19/KRT80/EVPL/KRT12/KRT75/KRT4/KRT40/KRT20/KLK8/KRT78/DSG2/KRT79/DSC3/PRSS8/LCE1E/KRT7/LCE1F/KRT25/KRT2/KRT39/KLK5/KRT36/KRT15/CDSN/ST14/KLK12/TGM5/LCE6A/KRT17/KLK14/PI3/SPRR1B/KRT38/DSC2/KRT9/KRT81/KLK13/TGM1/LCE1C/LCE1B/KRT77
REACTOME_HOMOLOGY_DIRECTED_REPAIR	REACTOME_HOMOLOGY_DIRECTED_REPAIR	120	0.517652	1.8372	0.0010582	0.0123312	0.00771592	9788	tags=51%, list=28%, signal=36%	CLSPN/POLQ/RMI2/EME1/CCNA2/XRCC2/RAD51/RAD51AP1/EXO1/BLM/BARD1/BRCA2/H2BU1/BRCA1/CHEK1/RFC4/H2AX/NSD2/CCNA1/FEN1/POLD1/DNA2/CDK2/RHNO1/POLE2/XRCC3/RBBP8/TOPBP1/POLD3/MDC1/BRIP1/RFC3/TP53BP1/RAD51D/H3-4/SLX1B/PCNA/TIMELESS/MRE11/RFC5/H4-16/ABL1/UBE2I/TIPIN/PALB2/RAD9A/RPA1/RFC2/ATRIP/RNF8/RAD51B/EME2/WRN/XRCC1/RAD1/SLX4/RTEL1/RAD9B/RMI1/RAD51C/RNF168
REACTOME_L1CAM_INTERACTIONS	REACTOME_L1CAM_INTERACTIONS	120	0.569623	2.02165	0.0010582	0.0123312	0.00771592	8308	tags=44%, list=24%, signal=34%	TUBA3C/TUBAL3/LAMA1/TUBB3/DNM1/DLG3/KIF4A/TUBA3E/SCN1A/TUBB8/GAP43/ANK3/KCNQ3/L1CAM/ITGA2B/FGFR1/ANK1/CNTNAP1/SPTB/SCN3B/CNTN1/LAMB1/TUBA1B/TUBB6/KIF4B/CHL1/RPS6KA6/TUBA1A/ANK2/SCN5A/ITGA2/TUBB8B/SRC/SCN2B/TUBA4B/NCAM1/TUBA1C/ITGAV/CNTN6/LAMC1/RPS6KA5/ITGA5/NRP2/EZR/TUBB4A/TUBA3D/MAPK3/TUBB2B/EPHB2/TUBA8/PAK1/ITGB1/KCNQ2
REACTOME_RESOLUTION_OF_SISTER_CHROMATID_COHESION	REACTOME_RESOLUTION_OF_SISTER_CHROMATID_COHESION	126	0.651605	2.3196	0.0010582	0.0123312	0.00771592	4885	tags=41%, list=14%, signal=36%	TUBA3C/TUBAL3/TUBB3/CDC20/PLK1/KIF2C/KIF18A/NUF2/BUB1B/TUBA3E/CENPA/CENPI/BUB1/AURKB/CENPF/CDCA8/TUBB8/BIRC5/CCNB2/CDK1/ERCC6L/SGO1/CENPM/CENPE/KNTC1/CDCA5/SGO2/SKA1/CENPK/ZWINT/NDC80/MAD2L1/CCNB1/SPC25/CENPL/INCENP/CENPU/CENPO/TUBA1B/NDE1/RCC2/TUBB6/CENPH/TUBA1A/SPDL1/TUBB8B/MAPRE1/TUBA4B/CENPQ/SPC24/TUBA1C/ZWILCH
WP_CELL_CYCLE	WP_CELL_CYCLE	120	0.591342	2.09874	0.0010582	0.0123312	0.00771592	5866	tags=41%, list=17%, signal=34%	SMC1B/CDC20/PLK1/CCNE1/TGFB2/ORC1/TTK/CDC6/BUB1/E2F2/PKMYT1/MCM2/ORC6/CCNB2/CCNA2/CDK1/CDC45/CCNE2/CDC25A/E2F1/RBL1/CDC7/TGFB1/SFN/CCNB1/PTTG1/CDC25C/CHEK1/MCM6/MCM4/MCM3/CDKN1C/CDKN2A/ESPL1/MCM7/CDKN2C/CDC25B/CCND2/CCNA1/MCM5/TFDP1/CDK2/E2F3/PCNA/CDC14A/TGFB3/DBF4/CDK4/SKP2
WP_HIPPOMERLIN_SIGNALING_DYSREGULATION	WP_HIPPOMERLIN_SIGNALING_DYSREGULATION	120	0.579364	2.05622	0.0010582	0.0123312	0.00771592	6562	tags=39%, list=19%, signal=32%	CDH10/PAK5/CDH18/CDH17/ITGB8/PAK6/CDH12/ITGA3/ITGB4/LIN28B/CDH9/CDH6/ITGB6/IGF1R/FOXM1/CDH3/CDH7/ITGA2B/CDH24/FGFR1/NTRK2/ITGAM/TEAD2/CDH11/PLCB4/FGFR3/ITGA4/PDGFRA/CXCL10/ITGA2/ITGB2/FGFR2/ITGAV/ITGAD/CDH4/TEAD4/CDH20/VGLL4/PRKAR2B/CDH19/CSF1R/ITGA5/PAK4/ITGA11/NTRK1/ITGA8/ITGAX
WP_OSTEOBLAST_DIFFERENTIATION	WP_OSTEOBLAST_DIFFERENTIATION	117	0.563297	1.98969	0.00106724	0.0123312	0.00771592	6147	tags=36%, list=18%, signal=30%	WNT7B/DLL3/FGF5/PRKCG/WNT9A/MAPK13/FZD1/FZD2/FGF9/FGF4/FGF8/WNT10A/WNT10B/MYOD1/FZD7/BMPR1B/GLI2/MAPK10/FGF1/RUNX2/WNT1/FGFR1/HES2/JAG1/GLI3/SOX9/FGFR3/PIK3CG/PRKCQ/PRKCB/PIK3CD/PRKCD/FZD10/FGFR2/NOTCH1/PRKCI/WNT6/STAT1/MAPK7/FGF3/PIK3R5/NOTCH2
WP_WNT_SIGNALING	WP_WNT_SIGNALING	113	0.545276	1.92528	0.00106724	0.0123312	0.00771592	9604	tags=50%, list=28%, signal=36%	WNT7B/SFRP5/CER1/DKK1/PRKCG/WIF1/FZD1/FZD2/VANGL2/WNT10A/WNT10B/FZD7/CTBP2/GPC4/WNT1/ROR1/PRICKLE1/NFATC4/ROR2/SFRP4/PLCB4/SFRP2/CCND2/SOST/PRKCB/PPP3R2/FZD10/PLCB1/CSNK2A3/PLAU/WNT6/NFATC2/SFRP1/VANGL1/FOSL1/DKK2/AXIN1/NFATC1/CXXC4/PLCB3/DVL2/WNT2B/DVL3/PLCB2/LEF1/FZD6/FZD8/CCND3/CSNK1E/WNT2/FRAT2/CSNK2A1/CHD8/TCF7L1/NKD2/MAP3K7/RYK
REACTOME_INTERLEUKIN_4_AND_INTERLEUKIN_13_SIGNALING	REACTOME_INTERLEUKIN_4_AND_INTERLEUKIN_13_SIGNALING	111	0.513217	1.80852	0.00107296	0.0123312	0.00771592	8418	tags=54%, list=24%, signal=41%	MUC1/IGHG1/LIF/IL17F/IGHG4/MMP1/BIRC5/MMP9/ALOX5/COL1A2/IL18/IL12A/IL1A/IL4/SOX2/TGFB1/IL2RG/NDN/MMP2/IRF4/FSCN1/LAMA5/FASLG/OSM/ITGAM/IL12B/PTGS2/TWIST1/GATA3/CXCL8/IL23R/JAK3/CCL22/IL10/TNF/HGF/ITGB2/IL1B/IL13/HIF1A/ANXA1/STAT1/CCL2/OPRD1/IL13RA2/VCAM1/ITGAX/FCER2/JAK2/F13A1/IL6/BCL2/TIMP1/VEGFA/IL4R/VIM/ITGB1/IL17A/CCL11/ICAM1
REACTOME_MITOTIC_SPINDLE_CHECKPOINT	REACTOME_MITOTIC_SPINDLE_CHECKPOINT	111	0.612822	2.15952	0.00107296	0.0123312	0.00771592	5467	tags=37%, list=16%, signal=31%	CDC20/PLK1/KIF2C/KIF18A/NUF2/BUB1B/UBE2C/CENPA/CENPI/BUB1/AURKB/CENPF/CDCA8/BIRC5/ERCC6L/SGO1/CENPM/CENPE/KNTC1/SGO2/SKA1/CENPK/ZWINT/NDC80/MAD2L1/SPC25/CENPL/INCENP/CENPU/CENPO/NDE1/RCC2/CENPH/SPDL1/MAPRE1/UBE2S/CENPQ/SPC24/ZWILCH/KIF2A/DSN1
REACTOME_PARASITE_INFECTION	REACTOME_PARASITE_INFECTION	111	0.795815	2.80436	0.00107296	0.0123312	0.00771592	2819	tags=51%, list=8%, signal=47%	IGLV3-25/IGLV1-40/IGKV4-1/IGHV1-46/IGLV2-11/IGKV1-39/IGLV1-47/IGLV3-19/IGLV1-44/IGKV1D-39/IGHV2-5/IGLV3-27/IGHV4-39/IGKV2-28/IGLV2-14/IGHV3-33/IGLV3-21/IGKV3-20/IGLV2-23/IGHG1/IGKV1-33/IGLC2/IGKV3-11/IGHV3-53/IGKV3-15/IGHV1-2/IGKV1D-16/IGKV5-2/IGHV4-34/IGHV4-59/IGHG2/IGHV3-48/IGKV1-5/IGLV1-51/IGLV7-43/IGHV1-69/IGKV1-16/IGKV1-12/IGLC3/IGLV3-1/IGHV3-23/IGHV3-7/IGKV2-30/IGLV6-57/IGHV3-11/IGHV3-13/IG…
REACTOME_COMPLEMENT_CASCADE	REACTOME_COMPLEMENT_CASCADE	110	0.65945	2.31918	0.00107527	0.0123312	0.00771592	1387	tags=46%, list=4%, signal=45%	IGLV3-25/IGLV1-40/IGKV4-1/IGHV1-46/IGLV2-11/IGKV1-39/IGLV1-47/IGLV3-19/IGLV1-44/IGKV1D-39/IGHV2-5/IGLV3-27/IGHV4-39/IGKV2-28/IGLV2-14/IGHV3-33/IGLV3-21/IGKV3-20/IGLV2-23/IGHG1/IGKV1-33/IGLC2/IGKV3-11/IGHV3-53/IGKV3-15/IGHV1-2/IGKV1D-16/IGKV5-2/IGHV4-34/IGHV4-59/IGHG2/IGHV3-48/IGKV1-5/IGLV1-51/IGLV7-43/IGHV1-69/IGKV1-16/IGKV1-12/IGLC3/IGLV3-1/IGHV3-23/IGHV3-7/IGKV2-30/CD19/IGLV6-57/IGHV3-11/IGHV3-…
REACTOME_O_LINKED_GLYCOSYLATION	REACTOME_O_LINKED_GLYCOSYLATION	110	0.581297	2.04433	0.00107527	0.0123312	0.00771592	7222	tags=48%, list=21%, signal=38%	A4GNT/MUC5AC/MUC5B/MUC6/MUC1/CHST4/GALNT5/GCNT3/MUC15/B3GNT7/GCNT1/ADAMTS16/GALNT3/B3GNT3/MUC20/B3GNT9/ADAMTS20/LARGE2/B3GNT5/GALNT14/GALNT4/GALNT8/ADAMTS6/MUC17/ADAMTS12/ADAMTS14/GALNT7/B3GNT8/GALNT6/MUC12/MUCL1/GALNT12/THSD4/THSD7B/ADAMTS2/ADAMTS3/B3GNT4/THBS2/SEMA5B/POMK/MUC16/B4GALT5/MUC3A/ST6GALNAC4/ADAMTS9/B4GALT6/ADAMTS10/SPON1/ADAMTS5/GCNT7/GALNT18/SEMA5A/B3GNT6
KEGG_T_CELL_RECEPTOR_SIGNALING_PATHWAY	KEGG_T_CELL_RECEPTOR_SIGNALING_PATHWAY	107	0.593287	2.08694	0.00107991	0.0123312	0.00771592	8540	tags=48%, list=25%, signal=36%	PAK5/CHP2/PAK6/PDCD1/MAPK13/IFNG/VAV3/CARD11/CD8B/CD8A/ICOS/NCK2/IL4/CD3G/NFATC4/CTLA4/PTPRC/CD3D/RASGRP1/PIK3CG/CD3E/PRKCQ/LCK/ITK/IL10/TNF/PIK3CD/VAV1/PPP3R2/CBL/CSF2/ZAP70/AKT3/NFATC2/LCP2/CDK4/PIK3R5/PAK4/NFATC1/LAT/NFKBIE/IL2/CD28/CD247/MAPK3/MAP3K14/PLCG1/NFAT5/PAK1/CD40LG/MAPK12
REACTOME_STIMULI_SENSING_CHANNELS	REACTOME_STIMULI_SENSING_CHANNELS	106	0.532666	1.87259	0.00107991	0.0123312	0.00771592	4410	tags=27%, list=13%, signal=24%	CLCA1/TTYH1/TRPV6/WNK2/ANO9/TRDN/MCOLN3/TRPC7/SLC9C1/TRPA1/TRPV5/CLCNKB/BSND/BEST3/ANO4/RYR2/ASIC4/MCOLN2/RYR1/TRPC1/TRPM2/BEST1/TRPM6/NALCN/TRPC3/TRPM5/CASQ1/TTYH3/TRPV2
REACTOME_COPI_DEPENDENT_GOLGI_TO_ER_RETROGRADE_TRAFFIC	REACTOME_COPI_DEPENDENT_GOLGI_TO_ER_RETROGRADE_TRAFFIC	100	0.631634	2.21457	0.00108108	0.0123312	0.00771592	5398	tags=32%, list=16%, signal=27%	TUBA3C/TUBAL3/KLC3/TUBB3/KIF3C/KIF23/KIF18B/KIF2C/KIF18A/KIF15/KIF5A/KIF4A/TUBA3E/KIFC1/KIF11/TUBB8/CENPE/KIF12/KIF20A/KIF26B/RACGAP1/TMED3/KIF20B/TUBA1B/TUBB6/KIF4B/TUBA1A/TUBB8B/TUBA4B/TUBA1C/KLC2/KIF2A
WP_NEURAL_CREST_DIFFERENTIATION	WP_NEURAL_CREST_DIFFERENTIATION	99	0.585015	2.04744	0.00108108	0.0123312	0.00771592	5249	tags=39%, list=15%, signal=33%	OLIG3/DMBX1/PAX3/TFAP2A/MSX2/DLL3/COL2A1/COL11A2/DLX5/CDH6/ZIC5/MYB/FGF8/ISL1/BMP7/CDH7/MITF/LHX5/FOXD3/HDAC9/TLX2/CTBP2/WNT1/FGFR1/TFAP2B/HOXA1/SOX9/TWIST1/FGFR3/PRTG/HDAC7/OLIG1/FGFR2/LHX2/GBX2/OLIG2/NOTCH1/MIA/PMP22
WP_WNT_SIGNALING_PATHWAY_AND_PLURIPOTENCY	WP_WNT_SIGNALING_PATHWAY_AND_PLURIPOTENCY	101	0.521531	1.82715	0.00108225	0.0123312	0.00771592	9583	tags=44%, list=28%, signal=32%	WNT7B/PRKCG/MMP7/FZD1/FZD2/WNT10A/WNT10B/PPP2R2B/FZD7/FOXD3/SOX2/MAPK10/RACGAP1/CTBP2/WNT1/PPP2R3A/CCND2/PRKCQ/PRKCB/POU5F1/PRKCD/FZD10/PPP2R2C/PRKCI/PLAU/WNT6/FOSL1/AXIN1/DVL2/NFYA/WNT2B/DVL3/PPARD/LEF1/FZD6/FZD8/CCND3/CSNK1E/WNT2/ESRRB/TCF7L1/CD44/NKD2/MAP3K7
REACTOME_POTASSIUM_CHANNELS	REACTOME_POTASSIUM_CHANNELS	102	0.523034	1.83243	0.00108342	0.0123312	0.00771592	7157	tags=47%, list=21%, signal=37%	KCNK2/KCNJ16/HCN4/KCNG3/KCNJ10/KCNH2/KCNH3/KCNQ4/KCND2/GNG13/KCNK10/KCNV1/KCNK9/KCNB2/GABBR1/GNB3/KCNQ5/KCNQ3/KCNH6/KCNH5/KCNMB2/KCNA3/KCNA2/KCNA4/KCNQ1/KCNMB3/KCNN4/KCNH8/KCNJ11/GNGT1/KCNJ12/KCNC1/KCNJ9/KCNMB4/KCNN1/KCNS1/KCNC4/KCNV2/GNG8/KCND1/KCNF1/GNB4/KCNH7/KCNK6/KCNJ3/HCN1/GNG2/KCNMB1
WP_PATHWAYS_REGULATING_HIPPO_SIGNALING	WP_PATHWAYS_REGULATING_HIPPO_SIGNALING	98	0.516318	1.80481	0.0010846	0.0123312	0.00771592	6260	tags=32%, list=18%, signal=26%	CDH10/CDH18/CDH17/CDH12/PRKCG/CDH9/CDH6/IGF1R/CDH3/CDH7/CDH24/FGFR1/NTRK2/TEAD2/CDH11/PLCB4/FGFR3/PRKCQ/PDGFRA/PRKCB/PRKCD/PLCB1/FGFR2/CDH4/TEAD4/CDH20/PRKCI/PRKAR2B/CDH19/CSF1R/NTRK1
REACTOME_ANCHORING_OF_THE_BASAL_BODY_TO_THE_PLASMA_MEMBRANE	REACTOME_ANCHORING_OF_THE_BASAL_BODY_TO_THE_PLASMA_MEMBRANE	96	0.588173	2.04614	0.00109409	0.0123312	0.00771592	10594	tags=60%, list=31%, signal=42%	PLK1/NEK2/TCTN2/CDK1/PLK4/KIF24/NDE1/CEP152/TUBA1A/CEP135/MAPRE1/SFI1/CNTRL/CEP131/HAUS6/CENPJ/NPHP1/NPHP4/PRKAR2B/NEDD1/CEP97/IQCB1/FBF1/TMEM67/RAB3IP/CEP89/CEP78/CCP110/CEP250/SEPTIN2/CEP162/TUBB4A/RPGRIP1L/TUBB/HAUS5/TUBG1/CEP72/CKAP5/CEP192/HAUS8/CC2D2A/TMEM216/SCLT1/C2CD3/CEP290/HAUS1/CSNK1E/DYNC1H1/HAUS3/DYNC1I2/OFD1/DCTN1/ALMS1/AKAP9/B9D2/CEP164/CEP41/CSNK1D
REACTOME_CELL_JUNCTION_ORGANIZATION	REACTOME_CELL_JUNCTION_ORGANIZATION	91	0.526191	1.83074	0.00109529	0.0123312	0.00771592	4276	tags=26%, list=12%, signal=23%	CDH10/CDH18/LAMC2/CLDN10/CDH17/CLDN18/CDH12/ITGB4/CDH9/CDH6/NECTIN4/CLDN4/CDH3/FLNA/CDH7/CLDN6/CLDN11/CADM2/CDH24/CDH11/LAMB3/FBLIM1/CADM3/FLNC
REACTOME_FCGR3A_MEDIATED_IL10_SYNTHESIS	REACTOME_FCGR3A_MEDIATED_IL10_SYNTHESIS	91	0.789872	2.74814	0.00109529	0.0123312	0.00771592	1387	tags=56%, list=4%, signal=54%	IGLV3-25/IGLV1-40/IGKV4-1/IGHV1-46/IGLV2-11/IGKV1-39/IGLV1-47/IGLV3-19/IGLV1-44/ITPR3/IGKV1D-39/IGHV2-5/IGLV3-27/IGHV4-39/IGKV2-28/IGLV2-14/IGHV3-33/IGLV3-21/IGKV3-20/IGLV2-23/IGHG1/IGKV1-33/IGLC2/IGKV3-11/IGHV3-53/IGKV3-15/IGHV1-2/IGKV1D-16/IGKV5-2/IGHV4-34/IGHV4-59/IGHG2/IGHV3-48/IGKV1-5/IGLV1-51/IGLV7-43/IGHV1-69/IGKV1-16/IGKV1-12/IGLC3/IGLV3-1/IGHV3-23/IGHV3-7/IGKV2-30/IGLV6-57/IGHV3-11/IGHV3…
REACTOME_RECRUITMENT_OF_NUMA_TO_MITOTIC_CENTROSOMES	REACTOME_RECRUITMENT_OF_NUMA_TO_MITOTIC_CENTROSOMES	93	0.616304	2.14565	0.00109529	0.0123312	0.00771592	10594	tags=61%, list=31%, signal=43%	TUBA3C/TUBAL3/TUBB3/PLK1/TUBA3E/NEK2/TUBB8/CDK1/PLK4/TUBA1B/NDE1/TUBB6/CEP152/TUBA1A/TUBB8B/CEP135/MAPRE1/TUBA4B/SFI1/CNTRL/TUBA1C/CEP131/HAUS6/CENPJ/PRKAR2B/NEDD1/CEP78/CCP110/CEP250/TUBB4A/TUBA3D/TUBB/HAUS5/TUBB2B/TUBG1/CEP72/CKAP5/CEP192/HAUS8/TUBA8/TUBGCP3/TUBG2/CEP290/HAUS1/CSNK1E/MZT1/DYNC1H1/HAUS3/DYNC1I2/OFD1/DCTN1/ALMS1/AKAP9/CEP164/TUBB1/CEP41/CSNK1D
KEGG_FC_GAMMA_R_MEDIATED_PHAGOCYTOSIS	KEGG_FC_GAMMA_R_MEDIATED_PHAGOCYTOSIS	94	0.590042	2.05178	0.00109769	0.0123312	0.00771592	8622	tags=50%, list=25%, signal=38%	SPHK1/PLA2G4D/PRKCG/PLA2G4F/DNM1/SCIN/VAV3/PLPP2/PLA2G4A/FCGR1A/AMPH/SYK/MYO10/PIP5K1B/LIMK1/NCF1/PTPRC/PLA2G4E/RAC2/DOCK2/PIK3CG/PRKCB/FCGR2A/PIK3CD/VAV1/PRKCD/WASF1/FCGR2C/HCK/FCGR3A/AKT3/MARCKSL1/PIK3R5/VASP/ASAP2/ASAP1/LAT/INPP5D/PIP5K1C/MAPK3/WAS/PLCG1/PAK1/WASF2/PIP5K1A/PLD1/ARPC1B
REACTOME_BINDING_AND_UPTAKE_OF_LIGANDS_BY_SCAVENGER_RECEPTORS	REACTOME_BINDING_AND_UPTAKE_OF_LIGANDS_BY_SCAVENGER_RECEPTORS	94	0.742118	2.5806	0.00109769	0.0123312	0.00771592	2108	tags=54%, list=6%, signal=51%	IGLV3-25/IGLV1-40/IGKV4-1/IGHV1-46/IGLV2-11/IGKV1-39/IGLV1-47/IGLV3-19/IGLV1-44/IGKV1D-39/IGHV2-5/IGLV3-27/IGHV4-39/IGKV2-28/IGLV2-14/IGHV3-33/IGLV3-21/IGKV3-20/IGLV2-23/IGKV1-33/IGLC2/IGKV3-11/IGHV3-53/IGKV3-15/IGHV1-2/IGKV1D-16/IGKV5-2/IGHV4-34/IGHV4-59/IGHV3-48/IGKV1-5/IGLV1-51/IGLV7-43/IGHV1-69/IGKV1-16/IGKV1-12/IGLC3/IGLV3-1/IGHV3-23/IGHV3-7/IGKV2-30/IGLV6-57/IGHV3-11/IGHV3-13/IGKV3D-20/IGKV…
WP_LNCRNA_INVOLVEMENT_IN_CANONICAL_WNT_SIGNALING_AND_COLORECTAL_CANCER	WP_LNCRNA_INVOLVEMENT_IN_CANONICAL_WNT_SIGNALING_AND_COLORECTAL_CANCER	94	0.556159	1.93396	0.00109769	0.0123312	0.00771592	9604	tags=51%, list=28%, signal=37%	WNT7B/SFRP5/TFAP2A/CER1/DKK1/WIF1/FZD1/FZD2/WNT10A/WNT10B/FZD7/CTBP2/WNT1/EZH2/ROR1/ROR2/SFRP4/SFRP2/CCND2/MACROH2A2/SOST/FZD10/TCF3/CSNK2A3/PLAU/WNT6/SFRP1/FOSL1/DKK2/AXIN1/CXXC4/DVL2/H19/WNT2B/DVL3/LEF1/FZD6/FZD8/CCND3/CSNK1E/WNT2/FRAT2/CSNK2A1/CHD8/TCF7L1/NKD2/MAP3K7/RYK
KEGG_DILATED_CARDIOMYOPATHY	KEGG_DILATED_CARDIOMYOPATHY	90	0.538795	1.87269	0.00110132	0.0123312	0.00771592	6616	tags=47%, list=19%, signal=38%	ITGB8/CACNG6/ITGA3/ITGB4/TGFB2/TNNC1/ITGB6/SGCG/RYR2/MYH7/CACNG7/TGFB1/CACNB1/ITGA2B/TNNT2/MYH6/CACNB3/PRKX/ADCY7/CACNG4/ITGA4/CACNG8/TNF/TPM2/ITGA2/TPM4/ADCY2/ADCY3/CACNA1D/ITGAV/CACNA1F/MYBPC3/TGFB3/CACNA2D4/ADCY5/ITGA5/ITGA11/SLC8A1/ITGA8/TNNI3/CACNA2D1/CACNA1S
KEGG_GAP_JUNCTION	KEGG_GAP_JUNCTION	90	0.529716	1.84113	0.00110132	0.0123312	0.00771592	7544	tags=48%, list=22%, signal=37%	TUBA3C/TUBAL3/ITPR3/PRKG2/TUBB3/PRKCG/GRM5/HTR2C/LPAR1/TUBA3E/GRM1/TUBB8/CDK1/DRD2/PDGFD/PRKX/GUCY1A1/ADCY7/EGF/PLCB4/TUBA1B/TUBB6/TUBA1A/PDGFRA/PRKCB/SRC/ADCY2/ADCY3/PLCB1/TUBA1C/TUBB7P/MAPK7/GUCY1B1/ADCY5/PLCB3/PRKG1/TUBB4A/TUBA3D/TUBB/PDGFA/MAPK3/TUBB2B/GJA1
REACTOME_COLLAGEN_FORMATION	REACTOME_COLLAGEN_FORMATION	90	0.627088	2.17957	0.00110132	0.0123312	0.00771592	7241	tags=60%, list=21%, signal=47%	LAMC2/MMP13/COL11A1/COL10A1/CTSV/COL9A2/COL2A1/COL11A2/MMP7/ITGB4/COL24A1/COL9A3/MMP9/COL1A1/COL3A1/COL8A2/P3H3/COL1A2/COL16A1/COL5A1/COL20A1/COL4A3/COL28A1/COL6A3/ADAMTS14/LAMB3/COL4A6/SERPINH1/COL5A2/ADAMTS2/COL9A1/LOXL1/COL6A2/ADAMTS3/P3H2/TLL2/P4HA3/COL8A1/PXDN/COL21A1/COL12A1/COL6A1/COL13A1/LOXL2/PLOD2/COL4A4/LOXL3/COL4A2/LOXL4/COL6A6/COLGALT2/COL6A5/LOX/COL4A5
REACTOME_POST_TRANSLATIONAL_MODIFICATION_SYNTHESIS_OF_GPI_ANCHORED_PROTEINS	REACTOME_POST_TRANSLATIONAL_MODIFICATION_SYNTHESIS_OF_GPI_ANCHORED_PROTEINS	90	0.568707	1.97666	0.00110132	0.0123312	0.00771592	7183	tags=47%, list=21%, signal=37%	CEACAM7/LYPD6B/PRSS21/PRSS41/CEACAM5/LY6K/RAET1L/MELTF/LY6G6D/NTM/IZUMO1R/PLAUR/LY6G6C/NTNG1/SPACA4/ALPG/NTNG2/ART3/CNTN5/PIGS/LYPD1/LY6H/PRND/ULBP2/VNN2/MSLN/CD52/FCGR3B/TEX101/MDGA2/CD109/LYPD8/NEGR1/MDGA1/PSCA/RTN4RL1/RTN4RL2/CNTN4/PIGZ/RAET1G/LYPD5/LYPD3
REACTOME_SWITCHING_OF_ORIGINS_TO_A_POST_REPLICATIVE_STATE	REACTOME_SWITCHING_OF_ORIGINS_TO_A_POST_REPLICATIVE_STATE	90	0.50688	1.76176	0.00110132	0.0123312	0.00771592	4763	tags=21%, list=14%, signal=18%	PSMA8/CCNE1/ORC1/UBE2C/CDC6/MCM2/ORC6/CDT1/CCNA2/CCNE2/MCM8/MCM6/MCM4/MCM3/MCM7/CCNA1/MCM5/CDK2/UBE2S
WP_TCELL_ANTIGEN_RECEPTOR_TCR_SIGNALING_PATHWAY	WP_TCELL_ANTIGEN_RECEPTOR_TCR_SIGNALING_PATHWAY	89	0.555757	1.92522	0.00110865	0.0123312	0.00771592	8209	tags=45%, list=24%, signal=34%	VAV3/TNFRSF9/CARD11/CD8A/ICOS/IL1A/TGFB1/CD3G/IRF4/GATA3/CD3D/FYB1/CCR5/CD3E/PRKCQ/LCK/ITK/PSTPIP1/IL1B/VAV1/PRKCD/CBL/MAP4K1/ZAP70/NFATC2/LCP2/NFATC1/LAT/CD28/CD247/MAPK3/IL6/CD83/WAS/MAP3K14/IL15RA/PLCG1/VIM/PAK1/IL17A
WNT_SIGNALING	WNT_SIGNALING	88	0.519462	1.79713	0.00111483	0.0123312	0.00771592	8698	tags=36%, list=25%, signal=27%	WNT7B/PITX2/FOXN1/DKK1/WNT9A/WIF1/FZD1/FZD2/FGF4/WNT10A/FZD7/PYGO1/CTBP2/WNT1/SFRP4/CCND2/CCN4/BCL9/WNT6/SFRP1/FOSL1/AXIN1/CXXC4/FRZB/DVL2/WNT2B/LEF1/FZD6/FZD8/CCND3/CSNK1G1/WNT2
REACTOME_REGULATION_OF_PLK1_ACTIVITY_AT_G2_M_TRANSITION	REACTOME_REGULATION_OF_PLK1_ACTIVITY_AT_G2_M_TRANSITION	86	0.544768	1.87641	0.00111732	0.0123312	0.00771592	10594	tags=52%, list=31%, signal=36%	PLK1/NEK2/CCNB2/CDK1/PLK4/CCNB1/NDE1/CEP152/TUBA1A/CEP135/MAPRE1/BORA/SFI1/CNTRL/CEP131/HAUS6/CENPJ/PRKAR2B/NEDD1/AURKA/CEP78/CCP110/CEP250/TUBB4A/TUBB/PPP1R12A/HAUS5/TUBG1/CEP72/CKAP5/CEP192/HAUS8/CEP290/HAUS1/CSNK1E/DYNC1H1/HAUS3/DYNC1I2/OFD1/DCTN1/ALMS1/AKAP9/CEP164/CEP41/CSNK1D
WP_NCRNAS_INVOLVED_IN_WNT_SIGNALING_IN_HEPATOCELLULAR_CARCINOMA	WP_NCRNAS_INVOLVED_IN_WNT_SIGNALING_IN_HEPATOCELLULAR_CARCINOMA	86	0.550543	1.8963	0.00111732	0.0123312	0.00771592	9604	tags=52%, list=28%, signal=38%	WNT7B/SFRP5/CER1/DKK1/WIF1/FZD1/FZD2/WNT10A/WNT10B/FZD7/CTBP2/WNT1/EZH2/ROR1/ROR2/SFRP4/SFRP2/CCND2/SOST/FZD10/MIR320A/CSNK2A3/PLAU/WNT6/SFRP1/FOSL1/DKK2/AXIN1/CXXC4/DVL2/WNT2B/DVL3/LEF1/KLF4/FZD6/FZD8/CCND3/CSNK1E/WNT2/FRAT2/CSNK2A1/CHD8/TCF7L1/NKD2/RYK
WP_HAIR_FOLLICLE_DEVELOPMENT_CYTODIFFERENTIATION_PART_3_OF_3	WP_HAIR_FOLLICLE_DEVELOPMENT_CYTODIFFERENTIATION_PART_3_OF_3	87	0.578504	1.99499	0.00111857	0.0123312	0.00771592	6147	tags=46%, list=18%, signal=38%	PROM1/KRT19/FOXN1/MSX2/DKK1/KLK6/WIF1/FZD1/HOXC12/DLX3/IFNG/HR/GLI2/GSDMA/SOX2/TGFB1/ADAMTS20/BCL11B/SOX9/KLK5/KRT15/GATA3/KLK7/GPRC5D/S100A4/RUNX3/SOSTDC1/ADAM17/FOXQ1/KLK14/LHX2/TCF3/IGFBP5/NOTCH1/DSC2/EGR2/KLK13/SFRP1/KITLG/NOTCH2
WP_RETINOBLASTOMA_GENE_IN_CANCER	WP_RETINOBLASTOMA_GENE_IN_CANCER	87	0.665251	2.29414	0.00111857	0.0123312	0.00771592	9227	tags=71%, list=27%, signal=52%	MAPK13/CCNE1/TOP2A/ORC1/ANLN/KIF4A/TTK/E2F2/CCNB2/CDT1/CCNA2/CDK1/PLK4/CDC45/CCNE2/CDC25A/E2F1/BARD1/CDC7/TYMS/CCNB1/DNMT1/CHEK1/MCM6/MCM4/MCM3/STMN1/RFC4/MCM7/RRM2/FANCG/CDC25B/HMGB2/POLA1/TFDP1/SMC2/CDK2/POLE2/POLD3/PRIM1/RFC3/E2F3/PCNA/RRM1/H2AZ1/CDK4/SKP2/DCK/RFC5/PRMT2/ABL1/SMC3/PRKDC/SAP30/RPA1/CCND3/RBBP4/HLTF/SMC1A/NPAT/MSH6/WEE1
KEGG_HEMATOPOIETIC_CELL_LINEAGE	KEGG_HEMATOPOIETIC_CELL_LINEAGE	84	0.593533	2.03492	0.00111982	0.0123312	0.00771592	6196	tags=51%, list=18%, signal=42%	ITGA3/IL11/CD19/CD1A/CR2/IL9R/IL2RA/FCGR1A/CD8B/CD7/CD8A/IL1A/IL4/MS4A1/CD3G/ITGA2B/EPO/ITGAM/CSF2RA/CD3D/CD38/ITGA4/CD5/CD3E/CD37/CD2/TNF/CR1/ITGA2/CD22/IL1B/CD1B/GP1BA/CD1E/CSF2/IL7R/CSF1/HLA-DRA/IL5RA/CSF3R/KITLG/CSF1R/ITGA5
REACTOME_DNA_REPLICATION_PRE_INITIATION	REACTOME_DNA_REPLICATION_PRE_INITIATION	84	0.559871	1.91951	0.00111982	0.0123312	0.00771592	6084	tags=32%, list=18%, signal=27%	PSMA8/MCM10/ORC1/CDC6/E2F2/MCM2/ORC6/CDT1/CDC45/E2F1/CDC7/MCM8/MCM6/MCM4/MCM3/MCM7/MCM5/POLA1/CDK2/POLE2/GMNN/PRIM1/POLA2/E2F3/DBF4/PRIM2/RPA4
REACTOME_INTEGRIN_CELL_SURFACE_INTERACTIONS	REACTOME_INTEGRIN_CELL_SURFACE_INTERACTIONS	84	0.552059	1.89273	0.00111982	0.0123312	0.00771592	6614	tags=54%, list=19%, signal=43%	ITGB8/COL10A1/COMP/ITGA3/COL9A2/COL2A1/ITGB6/COL9A3/COL1A1/COL3A1/COL8A2/COL1A2/COL16A1/IBSP/COL5A1/TNC/ITGA2B/COL4A3/ITGAM/COL6A3/COL4A6/ICAM3/ITGA4/COL5A2/ITGA2/COL9A1/ITGB2/COL6A2/ITGAV/ITGAD/COL8A1/FBN1/ICAM5/COL6A1/COL13A1/AGRN/COL4A4/ITGA5/ITGA11/LUM/VCAM1/ITGA8/COL4A2/ITGAX/COL6A6
KEGG_ECM_RECEPTOR_INTERACTION	KEGG_ECM_RECEPTOR_INTERACTION	83	0.597248	2.04498	0.00112108	0.0123312	0.00771592	6614	tags=51%, list=19%, signal=41%	LAMC2/COL11A1/ITGB8/LAMA1/COMP/ITGA3/COL2A1/COL11A2/ITGB4/ITGB6/SV2A/COL1A1/COL3A1/COL1A2/IBSP/COL5A1/TNC/ITGA2B/LAMA5/HMMR/COL6A3/LAMB3/COL4A6/LAMB1/ITGA4/COL5A2/ITGA2/COL6A2/GP1BA/THBS2/ITGAV/LAMC1/COL6A1/SDC3/TNN/AGRN/COL4A4/ITGA5/ITGA11/ITGA8/COL4A2/COL6A6
KEGG_HYPERTROPHIC_CARDIOMYOPATHY_HCM	KEGG_HYPERTROPHIC_CARDIOMYOPATHY_HCM	83	0.573685	1.96429	0.00112108	0.0123312	0.00771592	8927	tags=55%, list=26%, signal=41%	ITGB8/CACNG6/ITGA3/ITGB4/TGFB2/TNNC1/ITGB6/SGCG/RYR2/MYH7/CACNG7/TGFB1/CACNB1/ITGA2B/TNNT2/MYH6/CACNB3/CACNG4/ITGA4/CACNG8/TNF/TPM2/ITGA2/TPM4/CACNA1D/ITGAV/CACNA1F/MYBPC3/TGFB3/CACNA2D4/ITGA5/ITGA11/SLC8A1/ITGA8/TNNI3/CACNA2D1/CACNA1S/IL6/CACNG3/ITGB1/LAMA2/TTN/SGCA/SGCB/TPM3/CACNG2
KEGG_SMALL_CELL_LUNG_CANCER	KEGG_SMALL_CELL_LUNG_CANCER	83	0.533236	1.8258	0.00112108	0.0123312	0.00771592	8339	tags=46%, list=24%, signal=35%	LAMC2/LAMA1/ITGA3/CCNE1/E2F2/CCNE2/E2F1/ITGA2B/LAMA5/PTGS2/LAMB3/COL4A6/TRAF5/LAMB1/PIK3CG/BIRC3/ITGA2/PIK3CD/CDK2/ITGAV/AKT3/E2F3/LAMC1/APAF1/CDK4/SKP2/PIAS3/PIK3R5/COL4A4/COL4A2/BCL2/CKS1B/CDKN2B/COL4A1/TRAF2/ITGB1/LAMA2/LAMA4
REACTOME_FCERI_MEDIATED_MAPK_ACTIVATION	REACTOME_FCERI_MEDIATED_MAPK_ACTIVATION	83	0.851633	2.91599	0.00112108	0.0123312	0.00771592	1551	tags=58%, list=5%, signal=55%	IGLV3-25/IGLV1-40/IGKV4-1/IGHV1-46/IGLV2-11/IGKV1-39/IGLV1-47/IGLV3-19/IGLV1-44/IGKV1D-39/IGHV2-5/IGLV3-27/IGHV4-39/IGKV2-28/IGLV2-14/IGHV3-33/IGLV3-21/IGKV3-20/IGLV2-23/IGKV1-33/IGLC2/IGKV3-11/IGHV3-53/IGKV3-15/IGHV1-2/IGKV1D-16/IGKV5-2/IGHV4-34/IGHV4-59/IGHV3-48/IGKV1-5/IGLV1-51/IGLV7-43/IGHV1-69/IGKV1-16/IGKV1-12/IGLC3/IGLV3-1/IGHV3-23/IGHV3-7/IGKV2-30/IGLV6-57/IGHV3-11/IGHV3-13/IGKV3D-20/IGKV…
REACTOME_FCERI_MEDIATED_CA_2_MOBILIZATION	REACTOME_FCERI_MEDIATED_CA_2_MOBILIZATION	82	0.850196	2.89814	0.00112867	0.0123312	0.00771592	1551	tags=60%, list=5%, signal=57%	IGLV3-25/IGLV1-40/IGKV4-1/IGHV1-46/IGLV2-11/IGKV1-39/IGLV1-47/IGLV3-19/IGLV1-44/ITPR3/IGKV1D-39/IGHV2-5/IGLV3-27/IGHV4-39/IGKV2-28/IGLV2-14/IGHV3-33/IGLV3-21/IGKV3-20/IGLV2-23/IGKV1-33/IGLC2/IGKV3-11/IGHV3-53/IGKV3-15/IGHV1-2/IGKV1D-16/IGKV5-2/IGHV4-34/IGHV4-59/IGHV3-48/IGKV1-5/IGLV1-51/IGLV7-43/IGHV1-69/IGKV1-16/IGKV1-12/IGLC3/IGLV3-1/IGHV3-23/IGHV3-7/IGKV2-30/IGLV6-57/IGHV3-11/IGHV3-13/IGKV3D-2…
REACTOME_ANTIGEN_ACTIVATES_B_CELL_RECEPTOR_BCR_LEADING_TO_GENERATION_OF_SECOND_MESSENGERS	REACTOME_ANTIGEN_ACTIVATES_B_CELL_RECEPTOR_BCR_LEADING_TO_GENERATION_OF_SECOND_MESSENGERS	81	0.852843	2.89348	0.00113507	0.0123312	0.00771592	2819	tags=70%, list=8%, signal=65%	IGLV3-25/IGLV1-40/IGKV4-1/IGHV1-46/IGLV2-11/IGKV1-39/IGLV1-47/IGLV3-19/IGLV1-44/ITPR3/IGKV1D-39/IGHV2-5/IGLV3-27/IGHV4-39/IGKV2-28/IGLV2-14/IGHV3-33/IGLV3-21/IGKV3-20/IGLV2-23/IGKV1-33/IGLC2/IGKV3-11/IGHV3-53/IGKV3-15/IGHV1-2/IGKV1D-16/IGKV5-2/IGHV4-34/IGHV4-59/CD79A/IGHV3-48/IGKV1-5/IGLV1-51/IGLV7-43/IGHV1-69/IGKV1-16/IGKV1-12/IGLC3/IGLV3-1/IGHV3-23/IGHV3-7/IGKV2-30/CD19/IGLV6-57/IGHV3-11/IGHV3-…
REACTOME_RECRUITMENT_OF_MITOTIC_CENTROSOME_PROTEINS_AND_COMPLEXES	REACTOME_RECRUITMENT_OF_MITOTIC_CENTROSOME_PROTEINS_AND_COMPLEXES	79	0.57762	1.95757	0.00113507	0.0123312	0.00771592	12043	tags=63%, list=35%, signal=41%	PLK1/NEK2/CDK1/PLK4/NDE1/CEP152/TUBA1A/CEP135/MAPRE1/SFI1/CNTRL/CEP131/HAUS6/CENPJ/PRKAR2B/NEDD1/CEP78/CCP110/CEP250/TUBB4A/TUBB/HAUS5/TUBG1/CEP72/CKAP5/CEP192/HAUS8/TUBGCP3/TUBG2/CEP290/HAUS1/CSNK1E/MZT1/DYNC1H1/HAUS3/DYNC1I2/OFD1/DCTN1/ALMS1/AKAP9/CEP164/CEP41/CSNK1D/NME7/TUBA4A/ODF2/HAUS2/NINL/DCTN2/PPP2R1A
REACTOME_SIGNALING_BY_MET	REACTOME_SIGNALING_BY_MET	79	0.539622	1.82879	0.00113507	0.0123312	0.00771592	4714	tags=28%, list=14%, signal=24%	LAMC2/COL11A1/SPINT1/LAMA1/SPINT2/ITGA3/COL2A1/COL11A2/COL24A1/MUC20/COL1A1/COL3A1/COL1A2/COL5A1/LAMA5/LAMB3/LAMB1/COL5A2/HGF/ITGA2/SRC/CBL
WP_DNA_IRDAMAGE_AND_CELLULAR_RESPONSE_VIA_ATR	WP_DNA_IRDAMAGE_AND_CELLULAR_RESPONSE_VIA_ATR	79	0.582309	1.97346	0.00113507	0.0123312	0.00771592	9371	tags=57%, list=27%, signal=42%	CLSPN/PLK1/FOXM1/MCM2/CDK1/FANCI/RAD51/FANCD2/CDC45/EXO1/E2F1/BARD1/BRCA2/CDC25C/BRCA1/CHEK1/H2AX/FEN1/CDK2/USP1/RBBP8/TOPBP1/MDC1/BRIP1/MSH2/TP53BP1/PCNA/RFWD3/FANCA/RECQL/MRE11/SMARCC2/PRKDC/EEF1E1/PALB2/RAD9A/TRIM28/RPA1/CLK2/ATRIP/WRN/RAD1/SMC1A/PML/PPM1D
REACTOME_ROLE_OF_PHOSPHOLIPIDS_IN_PHAGOCYTOSIS	REACTOME_ROLE_OF_PHOSPHOLIPIDS_IN_PHAGOCYTOSIS	78	0.863703	2.91959	0.00113636	0.0123312	0.00771592	2819	tags=74%, list=8%, signal=68%	IGLV3-25/IGLV1-40/IGKV4-1/IGHV1-46/IGLV2-11/IGKV1-39/IGLV1-47/IGLV3-19/IGLV1-44/ITPR3/IGKV1D-39/IGHV2-5/IGLV3-27/IGHV4-39/IGKV2-28/IGLV2-14/IGHV3-33/IGLV3-21/IGKV3-20/IGLV2-23/IGHG1/IGKV1-33/IGLC2/IGKV3-11/IGHV3-53/IGKV3-15/IGHV1-2/IGKV1D-16/IGKV5-2/IGHV4-34/IGHV4-59/IGHG2/IGHV3-48/IGKV1-5/IGLV1-51/IGLV7-43/IGHV1-69/IGKV1-16/IGKV1-12/IGLC3/IGLV3-1/IGHV3-23/IGHV3-7/IGKV2-30/IGLV6-57/IGHV3-11/IGHV3…
REACTOME_THE_ROLE_OF_GTSE1_IN_G2_M_PROGRESSION_AFTER_G2_CHECKPOINT	REACTOME_THE_ROLE_OF_GTSE1_IN_G2_M_PROGRESSION_AFTER_G2_CHECKPOINT	78	0.560838	1.89581	0.00113636	0.0123312	0.00771592	4831	tags=23%, list=14%, signal=20%	TUBA3C/TUBAL3/PSMA8/TUBB3/PLK1/GTSE1/TUBA3E/TUBB8/CCNB2/CDK1/CCNB1/TUBA1B/TUBB6/TUBA1A/TUBB8B/MAPRE1/TUBA4B/TUBA1C
WP_REGULATORY_CIRCUITS_OF_THE_STAT3_SIGNALING_PATHWAY	WP_REGULATORY_CIRCUITS_OF_THE_STAT3_SIGNALING_PATHWAY	78	0.540123	1.82579	0.00113636	0.0123312	0.00771592	6909	tags=41%, list=20%, signal=33%	IL20RA/MAPK15/MAPK13/IL21R/IL9R/IL2RA/MAPK10/IL2RG/CTF1/PTPRC/STMN1/CSF2RA/IL2RB/CSF2RB/JAK3/PDGFRA/PRKCB/DUSP2/SRC/PTPRT/IL7R/AGTR2/IL27RA/IL5RA/MAPK7/CSF3R/PIAS3/OSMR/IFNGR2/JAK2/F2R/IL10RA
REACTOME_ECM_PROTEOGLYCANS	REACTOME_ECM_PROTEOGLYCANS	76	0.675812	2.27538	0.00114025	0.0123312	0.00771592	8339	tags=80%, list=24%, signal=61%	MATN3/LAMA1/COMP/COL9A2/COL2A1/TGFB2/ITGB6/COL9A3/COL1A1/COL3A1/COL1A2/IBSP/COL5A1/TNC/DMP1/TGFB1/ITGA2B/HAPLN1/COL4A3/LAMA5/ACAN/MUSK/COL6A3/FMOD/COL4A6/LAMB1/COL5A2/ITGA2/COL9A1/COL6A2/NCAM1/ITGAV/PTPRS/VCAN/LAMC1/MATN4/LRP4/BGN/TGFB3/SERPINE1/COL6A1/TNN/AGRN/COL4A4/LUM/ITGA8/COL4A2/ITGAX/COL6A6/MATN1/ASPN/COL6A5/COL4A5/HSPG2/SPARC/APP/COL4A1/DSPP/ITGB1/LAMA2/LAMA4
REACTOME_NUCLEAR_ENVELOPE_NE_REASSEMBLY	REACTOME_NUCLEAR_ENVELOPE_NE_REASSEMBLY	76	0.603174	2.03082	0.00114025	0.0123312	0.00771592	9699	tags=57%, list=28%, signal=41%	TUBA3C/TUBAL3/TUBB3/TUBA3E/TUBB8/CCNB2/CDK1/LMNB1/CCNB1/TUBA1B/TUBB6/TUBA1A/TUBB8B/TUBA4B/TUBA1C/NUP205/NUP188/VRK1/NUP62/CHMP3/NDC1/NUP107/NUP93/TUBB4A/TUBA3D/UBE2I/TUBB2B/NUP43/VRK2/LBR/TMPO/TUBA8/ANKLE2/RCC1/NUP85/NUP155/LEMD3/NUP37/RAN/KPNB1/NUP160/CHMP4C/NUP58
KEGG_LEISHMANIA_INFECTION	KEGG_LEISHMANIA_INFECTION	70	0.63481	2.11907	0.00114286	0.0123312	0.00771592	7347	tags=59%, list=21%, signal=46%	MAPK13/TGFB2/IFNG/FCGR1A/IL12A/IL1A/IL4/TGFB1/HLA-DOA/NCF1/HLA-DOB/ITGAM/IL12B/PTGS2/ITGA4/HLA-DQA1/PRKCB/IL10/FCGR2A/TNF/CR1/ITGB2/IL1B/FCGR2C/HLA-DQA2/FCGR3B/HLA-DMB/FCGR3A/TLR2/MARCKSL1/STAT1/TGFB3/HLA-DRA/HLA-DPB1/NCF2/HLA-DPA1/HLA-DQB1/IFNGR2/JAK2/MAPK3/NCF4
REACTOME_CONSTITUTIVE_SIGNALING_BY_ABERRANT_PI3K_IN_CANCER	REACTOME_CONSTITUTIVE_SIGNALING_BY_ABERRANT_PI3K_IN_CANCER	75	0.547394	1.84179	0.00114286	0.0123312	0.00771592	4814	tags=39%, list=14%, signal=33%	NRG3/FGF5/CD19/TGFA/FGF9/FGF4/FGF8/ERBB4/CD80/ICOS/FGF1/FGF20/FGF23/FGFR1/EREG/RAC2/TRAT1/EGF/AREG/FGFR3/EPGN/PDGFRA/LCK/HGF/PIK3CD/SRC/VAV1/CD86/FGFR2
REACTOME_COSTIMULATION_BY_THE_CD28_FAMILY	REACTOME_COSTIMULATION_BY_THE_CD28_FAMILY	70	0.548856	1.83215	0.00114286	0.0123312	0.00771592	8131	tags=41%, list=24%, signal=32%	PDCD1/HLA-DQB2/CD80/ICOS/CD3G/TRAV19/TRAV8-4/CTLA4/BTLA/TRAV29DV5/CD3D/HLA-DQA1/CD3E/LCK/CD274/SRC/VAV1/CD86/HLA-DQA2/AKT3/HLA-DRA/HLA-DPB1/HLA-DPA1/HLA-DQB1/CD28/CD247/PDCD1LG2/MAP3K14/PAK1
REACTOME_INITIAL_TRIGGERING_OF_COMPLEMENT	REACTOME_INITIAL_TRIGGERING_OF_COMPLEMENT	75	0.819963	2.75888	0.00114286	0.0123312	0.00771592	1387	tags=67%, list=4%, signal=64%	IGLV3-25/IGLV1-40/IGKV4-1/IGHV1-46/IGLV2-11/IGKV1-39/IGLV1-47/IGLV3-19/IGLV1-44/IGKV1D-39/IGHV2-5/IGLV3-27/IGHV4-39/IGKV2-28/IGLV2-14/IGHV3-33/IGLV3-21/IGKV3-20/IGLV2-23/IGHG1/IGKV1-33/IGLC2/IGKV3-11/IGHV3-53/IGKV3-15/IGHV1-2/IGKV1D-16/IGKV5-2/IGHV4-34/IGHV4-59/IGHG2/IGHV3-48/IGKV1-5/IGLV1-51/IGLV7-43/IGHV1-69/IGKV1-16/IGKV1-12/IGLC3/IGLV3-1/IGHV3-23/IGHV3-7/IGKV2-30/IGLV6-57/IGHV3-11/IGHV3-13/IG…
PID_E2F_PATHWAY	PID_E2F_PATHWAY	73	0.522748	1.75554	0.00114416	0.0123312	0.00771592	5722	tags=42%, list=17%, signal=35%	MYBL2/CCNE1/ORC1/CDC6/E2F2/CCNA2/CDK1/E2F7/CCNE2/CDC25A/E2F1/RBL1/TYMS/BRCA1/MCM3/CDKN2A/TP73/RRM2/CDKN2C/POLA1/TK1/TFDP1/CDK2/WASF1/RBBP8/TOPBP1/E2F3/PLAU/RRM1/APAF1/SERPINE1
WP_MECP2_AND_ASSOCIATED_RETT_SYNDROME	WP_MECP2_AND_ASSOCIATED_RETT_SYNDROME	72	0.52215	1.75034	0.00114416	0.0123312	0.00771592	6283	tags=35%, list=18%, signal=28%	SST/FGF5/RBFOX1/DLX6/DLX5/POU3F2/FGF4/IGF1R/POU4F1/TET1/GAD1/E2F1/GRIA4/EZH2/GRIN1/FUT8/TAP1/IGF2/GPRIN1/NREP/FOXG1/FGF3/PSIP1/OPRK1/BDNF
WP_PRIMARY_FOCAL_SEGMENTAL_GLOMERULOSCLEROSIS_FSGS	WP_PRIMARY_FOCAL_SEGMENTAL_GLOMERULOSCLEROSIS_FSGS	72	0.572372	1.91869	0.00114416	0.0123312	0.00771592	8152	tags=50%, list=24%, signal=38%	KIRREL2/ITGA3/NPHS2/DKK1/ITGB4/DNM1/KIRREL3/PLAUR/MKI67/LMX1B/CD80/TGFB1/PTPRO/WNT1/JAG1/COL4A3/LAMA5/CDKN1C/CR1/WT1/ITGAV/NOTCH1/PCNA/UTRN/AGRN/COL4A4/NPHS1/VCL/CD2AP/COL4A5/PLCE1/YWHAQ/LIMS1/PLCG1/VIM/ITGB1
KEGG_B_CELL_RECEPTOR_SIGNALING_PATHWAY	KEGG_B_CELL_RECEPTOR_SIGNALING_PATHWAY	74	0.542524	1.81983	0.00114548	0.0123312	0.00771592	7339	tags=35%, list=21%, signal=28%	CHP2/CD79A/CD19/VAV3/CR2/CARD11/SYK/NFATC4/DAPP1/RAC2/PIK3CG/PRKCB/CD22/PIK3CD/VAV1/PPP3R2/AKT3/NFATC2/CD79B/PIK3R5/NFATC1/NFKBIE/INPP5D/BTK/CD72/MAPK3
KEGG_MELANOMA	KEGG_MELANOMA	71	0.528614	1.76937	0.00114548	0.0123312	0.00771592	5974	tags=35%, list=17%, signal=29%	FGF5/FGF9/FGF4/FGF8/IGF1R/E2F2/FGF11/MITF/E2F1/FGF1/FGF20/FGF23/FGFR1/PDGFD/CDKN2A/EGF/PIK3CG/PDGFRA/HGF/PIK3CD/AKT3/E2F3/CDK4/FGF3/PIK3R5
PID_AVB3_INTEGRIN_PATHWAY	PID_AVB3_INTEGRIN_PATHWAY	74	0.560559	1.88032	0.00114548	0.0123312	0.00771592	7339	tags=49%, list=21%, signal=38%	COL11A1/COL10A1/COL9A2/COL2A1/COL11A2/IGF1R/VAV3/COL9A3/COL1A1/COL3A1/COL8A2/COL1A2/COL16A1/COL5A1/COL4A3/COL6A3/COL4A6/EDIL3/COL5A2/COL9A1/SRC/COL6A2/CBL/ITGAV/CSF1/COL8A1/COL12A1/COL6A1/COL13A1/CSF1R/COL4A4/ADGRA2/VCL/MFGE8/COL4A5/MAPK3
REACTOME_AURKA_ACTIVATION_BY_TPX2	REACTOME_AURKA_ACTIVATION_BY_TPX2	71	0.601457	2.0132	0.00114548	0.0123312	0.00771592	10594	tags=61%, list=31%, signal=42%	PLK1/NEK2/TPX2/CDK1/PLK4/HMMR/NDE1/CEP152/TUBA1A/CEP135/MAPRE1/SFI1/CNTRL/CEP131/HAUS6/CENPJ/PRKAR2B/NEDD1/AURKA/CEP78/CCP110/CEP250/TUBB4A/TUBB/HAUS5/TUBG1/CEP72/CKAP5/CEP192/HAUS8/CEP290/HAUS1/CSNK1E/DYNC1H1/HAUS3/DYNC1I2/OFD1/DCTN1/ALMS1/AKAP9/CEP164/CEP41/CSNK1D
WP_PEPTIDE_GPCRS	WP_PEPTIDE_GPCRS	74	0.519646	1.74308	0.00114548	0.0123312	0.00771592	6184	tags=45%, list=18%, signal=37%	TACR3/AVPR1B/SSTR5/CXCR5/NPY4R/MC4R/OXTR/CCR8/TACR2/BRS3/SSTR2/CCR4/CCKBR/CXCR3/FPR1/CCR5/HCRTR2/TSHR/CCR10/FPR2/CXCR6/OPRL1/CXCR4/EDNRA/AGTR2/FPR3/CCR3/CCR7/OPRD1/BDKRB1/C3AR1/OPRK1/CXCR2
REACTOME_O_LINKED_GLYCOSYLATION_OF_MUCINS	REACTOME_O_LINKED_GLYCOSYLATION_OF_MUCINS	62	0.640798	2.1096	0.00115075	0.0123312	0.00771592	5732	tags=50%, list=17%, signal=42%	A4GNT/MUC5AC/MUC5B/MUC6/MUC1/CHST4/GALNT5/GCNT3/MUC15/B3GNT7/GCNT1/GALNT3/B3GNT3/MUC20/B3GNT9/B3GNT5/GALNT14/GALNT4/GALNT8/MUC17/GALNT7/B3GNT8/GALNT6/MUC12/MUCL1/GALNT12/B3GNT4/MUC16/B4GALT5/MUC3A/ST6GALNAC4
PID_INTEGRIN1_PATHWAY	PID_INTEGRIN1_PATHWAY	66	0.553813	1.83411	0.0011534	0.0123312	0.00771592	8339	tags=65%, list=24%, signal=49%	LAMC2/COL11A1/LAMA1/ITGA3/COL2A1/COL11A2/NPNT/PLAUR/COL1A1/COL3A1/COL1A2/COL5A1/TNC/COL4A3/LAMA5/COL6A3/LAMB3/COL4A6/LAMB1/ITGA4/COL5A2/ITGA2/COL6A2/THBS2/ITGAV/PLAU/LAMC1/FBN1/MDK/COL6A1/COL4A4/ITGA5/ITGA11/VCAM1/ITGA8/F13A1/COL4A5/CSPG4/VEGFA/COL4A1/ITGB1/LAMA2/LAMA4
REACTOME_COLLAGEN_BIOSYNTHESIS_AND_MODIFYING_ENZYMES	REACTOME_COLLAGEN_BIOSYNTHESIS_AND_MODIFYING_ENZYMES	67	0.605528	2.0084	0.0011534	0.0123312	0.00771592	7241	tags=61%, list=21%, signal=48%	COL11A1/COL10A1/COL9A2/COL2A1/COL11A2/COL24A1/COL9A3/COL1A1/COL3A1/COL8A2/P3H3/COL1A2/COL16A1/COL5A1/COL20A1/COL4A3/COL28A1/COL6A3/ADAMTS14/COL4A6/SERPINH1/COL5A2/ADAMTS2/COL9A1/COL6A2/ADAMTS3/P3H2/TLL2/P4HA3/COL8A1/COL21A1/COL12A1/COL6A1/COL13A1/PLOD2/COL4A4/COL4A2/COL6A6/COLGALT2/COL6A5/COL4A5
REACTOME_CREATION_OF_C4_AND_C2_ACTIVATORS	REACTOME_CREATION_OF_C4_AND_C2_ACTIVATORS	67	0.846692	2.80828	0.0011534	0.0123312	0.00771592	1387	tags=75%, list=4%, signal=72%	IGLV3-25/IGLV1-40/IGKV4-1/IGHV1-46/IGLV2-11/IGKV1-39/IGLV1-47/IGLV3-19/IGLV1-44/IGKV1D-39/IGHV2-5/IGLV3-27/IGHV4-39/IGKV2-28/IGLV2-14/IGHV3-33/IGLV3-21/IGKV3-20/IGLV2-23/IGHG1/IGKV1-33/IGLC2/IGKV3-11/IGHV3-53/IGKV3-15/IGHV1-2/IGKV1D-16/IGKV5-2/IGHV4-34/IGHV4-59/IGHG2/IGHV3-48/IGKV1-5/IGLV1-51/IGLV7-43/IGHV1-69/IGKV1-16/IGKV1-12/IGLC3/IGLV3-1/IGHV3-23/IGHV3-7/IGKV2-30/IGLV6-57/IGHV3-11/IGHV3-13/IG…
REACTOME_DISEASES_ASSOCIATED_WITH_O_GLYCOSYLATION_OF_PROTEINS	REACTOME_DISEASES_ASSOCIATED_WITH_O_GLYCOSYLATION_OF_PROTEINS	67	0.601389	1.99467	0.0011534	0.0123312	0.00771592	6414	tags=46%, list=19%, signal=38%	MUC5AC/MUC5B/MUC6/MUC1/MUC15/ADAMTS16/GALNT3/MUC20/ADAMTS20/ADAMTS6/MUC17/ADAMTS12/ADAMTS14/MUC12/MUCL1/GALNT12/THSD4/THSD7B/ADAMTS2/ADAMTS3/THBS2/NOTCH1/SEMA5B/MUC16/LFNG/MUC3A/ADAMTS9/NOTCH2/ADAMTS10/SPON1/ADAMTS5
REACTOME_HDR_THROUGH_HOMOLOGOUS_RECOMBINATION_HRR_	REACTOME_HDR_THROUGH_HOMOLOGOUS_RECOMBINATION_HRR_	67	0.590445	1.95837	0.0011534	0.0123312	0.00771592	9787	tags=61%, list=28%, signal=44%	RMI2/EME1/XRCC2/RAD51/RAD51AP1/EXO1/BLM/BARD1/BRCA2/BRCA1/CHEK1/RFC4/POLD1/DNA2/RHNO1/POLE2/XRCC3/RBBP8/TOPBP1/POLD3/BRIP1/RFC3/RAD51D/SLX1B/PCNA/MRE11/RFC5/PALB2/RAD9A/RPA1/RFC2/ATRIP/RAD51B/EME2/WRN/RAD1/SLX4/RTEL1/RAD9B/RMI1/RAD51C
REACTOME_ROLE_OF_LAT2_NTAL_LAB_ON_CALCIUM_MOBILIZATION	REACTOME_ROLE_OF_LAT2_NTAL_LAB_ON_CALCIUM_MOBILIZATION	67	0.891978	2.95849	0.0011534	0.0123312	0.00771592	1387	tags=70%, list=4%, signal=67%	IGLV3-25/IGLV1-40/IGKV4-1/IGHV1-46/IGLV2-11/IGKV1-39/IGLV1-47/IGLV3-19/IGLV1-44/IGKV1D-39/IGHV2-5/IGLV3-27/IGHV4-39/IGKV2-28/IGLV2-14/IGHV3-33/IGLV3-21/IGKV3-20/IGLV2-23/IGKV1-33/IGLC2/IGKV3-11/IGHV3-53/IGKV3-15/IGHV1-2/IGKV1D-16/IGKV5-2/IGHV4-34/IGHV4-59/IGHV3-48/IGKV1-5/IGLV1-51/IGLV7-43/IGHV1-69/IGKV1-16/IGKV1-12/IGLC3/IGLV3-1/IGHV3-23/IGHV3-7/IGKV2-30/IGLV6-57/IGHV3-11/IGHV3-13/IGKV3D-20/IGKV…
REACTOME_FCGR_ACTIVATION	REACTOME_FCGR_ACTIVATION	65	0.875591	2.89183	0.00115473	0.0123312	0.00771592	2819	tags=85%, list=8%, signal=78%	IGLV3-25/IGLV1-40/IGKV4-1/IGHV1-46/IGLV2-11/IGKV1-39/IGLV1-47/IGLV3-19/IGLV1-44/IGKV1D-39/IGHV2-5/IGLV3-27/IGHV4-39/IGKV2-28/IGLV2-14/IGHV3-33/IGLV3-21/IGKV3-20/IGLV2-23/IGHG1/IGKV1-33/IGLC2/IGKV3-11/IGHV3-53/IGKV3-15/IGHV1-2/IGKV1D-16/IGKV5-2/IGHV4-34/IGHV4-59/IGHG2/IGHV3-48/IGKV1-5/IGLV1-51/IGLV7-43/IGHV1-69/IGKV1-16/IGKV1-12/IGLC3/IGLV3-1/IGHV3-23/IGHV3-7/IGKV2-30/IGLV6-57/IGHV3-11/IGHV3-13/IG…
REACTOME_SCAVENGING_OF_HEME_FROM_PLASMA	REACTOME_SCAVENGING_OF_HEME_FROM_PLASMA	65	0.834816	2.75716	0.00115473	0.0123312	0.00771592	1524	tags=74%, list=4%, signal=71%	IGLV3-25/IGLV1-40/IGKV4-1/IGHV1-46/IGLV2-11/IGKV1-39/IGLV1-47/IGLV3-19/IGLV1-44/IGKV1D-39/IGHV2-5/IGLV3-27/IGHV4-39/IGKV2-28/IGLV2-14/IGHV3-33/IGLV3-21/IGKV3-20/IGLV2-23/IGKV1-33/IGLC2/IGKV3-11/IGHV3-53/IGKV3-15/IGHV1-2/IGKV1D-16/IGKV5-2/IGHV4-34/IGHV4-59/IGHV3-48/IGKV1-5/IGLV1-51/IGLV7-43/IGHV1-69/IGKV1-16/IGKV1-12/IGLC3/IGLV3-1/IGHV3-23/IGHV3-7/IGKV2-30/IGLV6-57/IGHV3-11/IGHV3-13/IGKV3D-20/IGKV…
PID_TCR_PATHWAY	PID_TCR_PATHWAY	61	0.573761	1.88397	0.00115607	0.0123312	0.00771592	8372	tags=48%, list=24%, signal=36%	CARD11/CD80/FLNA/CD3G/PTPRC/STK39/CD3D/RASGRP1/FYB1/CD3E/PRKCQ/PRKCB/LCK/ITK/SLA2/VAV1/CD86/CBL/MAP4K1/ZAP70/LCP2/HLA-DRA/LAT/CD28/CD247/WAS/MAP3K14/PLCG1/PAG1
REACTOME_ASSEMBLY_OF_COLLAGEN_FIBRILS_AND_OTHER_MULTIMERIC_STRUCTURES	REACTOME_ASSEMBLY_OF_COLLAGEN_FIBRILS_AND_OTHER_MULTIMERIC_STRUCTURES	61	0.672056	2.20673	0.00115607	0.0123312	0.00771592	7241	tags=66%, list=21%, signal=52%	LAMC2/MMP13/COL11A1/COL10A1/CTSV/COL9A2/COL2A1/COL11A2/MMP7/ITGB4/COL24A1/COL9A3/MMP9/COL1A1/COL3A1/COL8A2/COL1A2/COL5A1/COL4A3/COL6A3/LAMB3/COL4A6/COL5A2/COL9A1/LOXL1/COL6A2/TLL2/COL8A1/PXDN/COL12A1/COL6A1/LOXL2/COL4A4/LOXL3/COL4A2/LOXL4/COL6A6/COL6A5/LOX/COL4A5
REACTOME_KINESINS	REACTOME_KINESINS	61	0.708692	2.32703	0.00115607	0.0123312	0.00771592	5398	tags=51%, list=16%, signal=43%	TUBA3C/TUBAL3/KLC3/TUBB3/KIF3C/KIF23/KIF18B/KIF2C/KIF18A/KIF15/KIF5A/KIF4A/TUBA3E/KIFC1/KIF11/TUBB8/CENPE/KIF12/KIF20A/KIF26B/RACGAP1/KIF20B/TUBA1B/TUBB6/KIF4B/TUBA1A/TUBB8B/TUBA4B/TUBA1C/KLC2/KIF2A
WP_TCELL_ANTIGEN_RECEPTOR_TCR_PATHWAY_DURING_STAPHYLOCOCCUS_AUREUS_INFECTION	WP_TCELL_ANTIGEN_RECEPTOR_TCR_PATHWAY_DURING_STAPHYLOCOCCUS_AUREUS_INFECTION	61	0.547943	1.7992	0.00115607	0.0123312	0.00771592	8406	tags=46%, list=24%, signal=35%	PDCD1/IFNG/CARD11/CD8A/ICOS/IL4/CTLA4/PTPRC/CD3D/PRKCQ/LCK/ITK/IL10/TNF/CBL/CSF2/ZAP70/NFATC2/LCP2/CDK4/LAT/IL2/CD28/MAPK3/MAP3K14/PLCG1/PAK1/CD40LG
WP_TYROBP_CAUSAL_NETWORK	WP_TYROBP_CAUSAL_NETWORK	61	0.54937	1.80389	0.00115607	0.0123312	0.00771592	7953	tags=52%, list=23%, signal=40%	SLC1A5/ELF4/GAL3ST4/RGS1/IL18/GAPT/SLC7A7/CAPG/ITGAM/SAMSN1/PPP1R18/PLEK/CD84/CD37/RUNX3/ITGB2/NCKAP1L/LHFPL2/C1QC/NCF2/PYCARD/LOXL3/ABCC4/ITGAX/BIN2/IL10RA/ADAP2/TYROBP/HCLS1/IGSF6/CYTL1/RNASE6
PID_CD8_TCR_DOWNSTREAM_PATHWAY	PID_CD8_TCR_DOWNSTREAM_PATHWAY	63	0.546531	1.79843	0.00115741	0.0123312	0.00771592	7339	tags=43%, list=21%, signal=34%	IFNG/TNFRSF9/IL2RA/CD8B/CD8A/IL2RG/CD3G/FASLG/GZMB/PTPN7/CD3D/IL2RB/TNFRSF18/EGR4/CD3E/PRKCQ/PRKCB/EOMES/TNF/PRF1/NFATC2/FOSL1/NFATC1/IL2/STAT4/CD247/MAPK3
PID_RB_1PATHWAY	PID_RB_1PATHWAY	64	0.570925	1.88199	0.00115741	0.0123312	0.00771592	10851	tags=61%, list=32%, signal=42%	PAX3/CCNE1/TGFB2/E2F2/RBP2/CCNA2/MYOD1/MITF/E2F1/RUNX2/DNMT1/CDKN2A/GSC/CCND2/TFDP1/CDK2/SPI1/CSF2/E2F3/CDK4/SKP2/CKM/ABL1/SMARCA4/ELF1/CCND3/RBBP4/CBX4/PPARG/SMARCB1/E2F4/CEBPA/CREBBP/ATF7/TAF1/TBP/BGLAP/EP300/PPP2R3B
REACTOME_CELL_CELL_JUNCTION_ORGANIZATION	REACTOME_CELL_CELL_JUNCTION_ORGANIZATION	64	0.557613	1.83811	0.00115741	0.0123312	0.00771592	3367	tags=27%, list=10%, signal=24%	CDH10/CDH18/CLDN10/CDH17/CLDN18/CDH12/CDH9/CDH6/NECTIN4/CLDN4/CDH3/CDH7/CLDN6/CLDN11/CADM2/CDH24/CDH11
REACTOME_COLLAGEN_DEGRADATION	REACTOME_COLLAGEN_DEGRADATION	63	0.632993	2.08295	0.00115741	0.0123312	0.00771592	6614	tags=60%, list=19%, signal=49%	MMP13/COL11A1/MMP10/MMP12/COL10A1/COL9A2/COL2A1/COL11A2/MMP7/MMP14/MMP11/MMP1/COL9A3/MMP9/MMP8/COL1A1/COL3A1/COL8A2/COL1A2/COL16A1/COL5A1/MMP2/COL4A3/COL6A3/COL4A6/ADAM9/COL5A2/CTSK/COL9A1/COL6A2/ADAM17/COL8A1/COL12A1/COL6A1/COL13A1/COL4A4/COL4A2/COL6A6
REACTOME_RAB_GERANYLGERANYLATION	REACTOME_RAB_GERANYLGERANYLATION	64	0.573289	1.88979	0.00115741	0.0123312	0.00771592	4687	tags=23%, list=14%, signal=20%	RAB25/RAB19/RAB36/RAB42/RAB27B/RAB34/RAB39B/RAB38/RAB9B/RAB33A/CHML/RAB6B/RAB3D/RAB39A/RAB31
WP_ENDOCHONDRAL_OSSIFICATION	WP_ENDOCHONDRAL_OSSIFICATION	64	0.6059	1.99729	0.00115741	0.0123312	0.00771592	5600	tags=41%, list=16%, signal=34%	MMP13/COL10A1/CTSV/PTHLH/COL2A1/SCIN/NKX3-2/TGFB2/IGF1R/BMP7/MMP9/CHST11/TGFB1/RUNX2/FGFR1/ACAN/CDKN1C/GLI3/SOX9/SERPINH1/FGFR3/IGF2/RUNX3/DDR2/PLAU/STAT1
WP_ENDOCHONDRAL_OSSIFICATION_WITH_SKELETAL_DYSPLASIAS	WP_ENDOCHONDRAL_OSSIFICATION_WITH_SKELETAL_DYSPLASIAS	64	0.6059	1.99729	0.00115741	0.0123312	0.00771592	5600	tags=41%, list=16%, signal=34%	MMP13/COL10A1/CTSV/PTHLH/COL2A1/SCIN/NKX3-2/TGFB2/IGF1R/BMP7/MMP9/CHST11/TGFB1/RUNX2/FGFR1/ACAN/CDKN1C/GLI3/SOX9/SERPINH1/FGFR3/IGF2/RUNX3/DDR2/PLAU/STAT1
WP_G1_TO_S_CELL_CYCLE_CONTROL	WP_G1_TO_S_CELL_CYCLE_CONTROL	64	0.632236	2.0841	0.00115741	0.0123312	0.00771592	6136	tags=50%, list=18%, signal=41%	CCNE1/ORC1/E2F2/MCM2/ORC6/CDK1/CDC45/CCNE2/CDC25A/CREB3L1/E2F1/CCNB1/MCM6/MCM4/MCM3/CDKN1C/CDKN2A/MCM7/CDKN2C/CCND2/CCNA1/MCM5/TFDP1/CDK2/POLE2/PRIM1/POLA2/E2F3/PCNA/CDK4/PRIM2/CDKN2D
KEGG_NOD_LIKE_RECEPTOR_SIGNALING_PATHWAY	KEGG_NOD_LIKE_RECEPTOR_SIGNALING_PATHWAY	60	0.553262	1.81538	0.00116144	0.0123312	0.00771592	9649	tags=48%, list=28%, signal=35%	MAPK13/CCL7/CASP5/PYDC1/CXCL1/IL18/MAPK10/CARD18/CXCL8/CARD9/BIRC3/TNF/PSTPIP1/IL1B/NAIP/NLRP3/CCL2/PYCARD/NOD2/NOD1/MAPK3/IL6/CCL11/MAPK12/CARD6/CCL8/MEFV/MAP3K7/NLRC4
PID_IL12_2PATHWAY	PID_IL12_2PATHWAY	60	0.539414	1.76994	0.00116144	0.0123312	0.00771592	7054	tags=45%, list=21%, signal=36%	IFNG/IL2RA/CD8B/CD8A/IL18/IL12A/IL4/IL2RG/CD3G/FASLG/GZMB/IL12B/CD3D/IL2RB/CCR5/IL12RB1/CD3E/LCK/EOMES/IL1B/STAT1/HLA-DRA/GZMA/IL2/JAK2/STAT4/CD247
WP_PRADERWILLI_AND_ANGELMAN_SYNDROME	WP_PRADERWILLI_AND_ANGELMAN_SYNDROME	60	0.567527	1.86219	0.00116144	0.0123312	0.00771592	7742	tags=47%, list=23%, signal=36%	GABRA5/NHLH2/GABRR1/TACR3/DLX5/HTR2C/OCA2/CDC6/GABRB3/E2F1/NDN/PCSK1/TYR/CDKN2A/CDKN2C/CCND2/MKRN3/LHB/MAGEL2/GABRG3/CDK4/BDNF/GABRG1/SNRPN/NIPA1/GABRG2/CDKN2B/GNRH1
REACTOME_NON_INTEGRIN_MEMBRANE_ECM_INTERACTIONS	REACTOME_NON_INTEGRIN_MEMBRANE_ECM_INTERACTIONS	59	0.608485	1.98752	0.00116959	0.0123312	0.00771592	8339	tags=61%, list=24%, signal=46%	LAMC2/COL11A1/COL10A1/LAMA1/DDR1/COL2A1/NRXN1/COL11A2/ITGB4/COL1A1/COL3A1/COL1A2/COL5A1/TNC/TGFB1/COL4A3/LAMA5/LAMB3/COL4A6/LAMB1/COL5A2/ITGA2/ITGAV/DDR2/LAMC1/SDC3/AGRN/COL4A4/COL4A2/COL4A5/PDGFA/HSPG2/COL4A1/ITGB1/LAMA2/LAMA4
KEGG_PATHOGENIC_ESCHERICHIA_COLI_INFECTION	KEGG_PATHOGENIC_ESCHERICHIA_COLI_INFECTION	56	0.571335	1.85129	0.00117233	0.0123312	0.00771592	8877	tags=46%, list=26%, signal=34%	TUBA3C/TUBAL3/TUBB3/TUBA3E/TUBB8/NCK2/ARHGEF2/TUBA1B/TUBB6/TUBA1A/TUBA1C/TLR5/TUBB7P/EZR/TUBB4A/ABL1/TUBA3D/TUBB/TUBB2B/HCLS1/WAS/YWHAQ/TUBA8/ITGB1/ARPC1B/YWHAZ
REACTOME_CD22_MEDIATED_BCR_REGULATION	REACTOME_CD22_MEDIATED_BCR_REGULATION	57	0.908599	2.95249	0.00117371	0.0123312	0.00771592	1440	tags=86%, list=4%, signal=83%	IGLV3-25/IGLV1-40/IGKV4-1/IGHV1-46/IGLV2-11/IGKV1-39/IGLV1-47/IGLV3-19/IGLV1-44/IGKV1D-39/IGHV2-5/IGLV3-27/IGHV4-39/IGKV2-28/IGLV2-14/IGHV3-33/IGLV3-21/IGKV3-20/IGLV2-23/IGKV1-33/IGLC2/IGKV3-11/IGHV3-53/IGKV3-15/IGHV1-2/IGKV1D-16/IGKV5-2/IGHV4-34/IGHV4-59/CD79A/IGHV3-48/IGKV1-5/IGLV1-51/IGLV7-43/IGHV1-69/IGKV1-16/IGKV1-12/IGLC3/IGLV3-1/IGHV3-23/IGHV3-7/IGKV2-30/IGLV6-57/IGHV3-11/IGHV3-13/IGKV3D-2…
PID_NOTCH_PATHWAY	PID_NOTCH_PATHWAY	58	0.577133	1.87518	0.00117509	0.0123312	0.00771592	9973	tags=55%, list=29%, signal=39%	MFAP2/DLL3/DNM1/DLK1/DNER/ADAM12/IL4/JAG1/GATA3/CNTN1/NEURL1/MAML2/CBL/RBBP8/NOTCH1/CNTN6/SKP2/NOTCH2/MARK2/APH1B/NCOR2/PTCRA/MIB1/NOTCH3/ADAM10/JAG2/MAML1/KDM1A/ENO1/MYCBP/LNX1/MFAP5
WP_PREIMPLANTATION_EMBRYO	WP_PREIMPLANTATION_EMBRYO	58	0.534657	1.73717	0.00117509	0.0123312	0.00771592	4914	tags=36%, list=14%, signal=31%	SIX3/BARX2/FOXD1/CDX2/ZFP42/SOX11/SOX2/IRF4/DLX2/TFAP2B/HMGA1/GATA3/MYBL1/SOX8/NLRP5/MACROH2A2/POU5F1/IRX5/ATP1A1/FOXQ1/TEAD4
WP_DNA_IRDOUBLE_STRAND_BREAKS_DSBS_AND_CELLULAR_RESPONSE_VIA_ATM	WP_DNA_IRDOUBLE_STRAND_BREAKS_DSBS_AND_CELLULAR_RESPONSE_VIA_ATM	55	0.600793	1.945	0.00117786	0.0123312	0.00771592	9420	tags=56%, list=27%, signal=41%	RAD51/FANCD2/EXO1/BLM/E2F1/BRCA2/CDC25C/BRCA1/CHEK1/CDKN2A/TP73/H2AX/DCLRE1C/BAK1/MDC1/TP53BP1/PCNA/APAF1/MRE11/ACTL6A/ABL1/SMC3/PRKDC/RAD9A/TRIM28/RIF1/LATS1/RNF8/SMC1A/NABP2/BAX
WP_PATHOGENIC_ESCHERICHIA_COLI_INFECTION	WP_PATHOGENIC_ESCHERICHIA_COLI_INFECTION	55	0.567478	1.83714	0.00117786	0.0123312	0.00771592	8877	tags=45%, list=26%, signal=34%	TUBA3C/TUBAL3/TUBB3/TUBA3E/TUBB8/NCK2/ARHGEF2/TUBA1B/TUBB6/TUBA1A/TUBA1C/TLR5/EZR/TUBB4A/ABL1/TUBA3D/TUBB/TUBB2B/HCLS1/WAS/YWHAQ/TUBA8/ITGB1/ARPC1B/YWHAZ
REACTOME_CHEMOKINE_RECEPTORS_BIND_CHEMOKINES	REACTOME_CHEMOKINE_RECEPTORS_BIND_CHEMOKINES	52	0.598414	1.91694	0.00119332	0.0123312	0.00771592	6659	tags=62%, list=19%, signal=50%	CXCL5/CCL7/CXCR5/CCL25/CCR8/CXCL1/CXCL9/XCL1/CCR4/CXCL3/CXCL13/CXCR3/CXCL8/CCR5/ACKR4/CCL22/CCL1/XCL2/CXCL10/CCR10/CXCL6/CXCR6/CXCR4/CXCL11/XCR1/CCR3/CCR7/CCL2/CCRL2/CXCR2/CCL28/CCR2
REACTOME_COPI_INDEPENDENT_GOLGI_TO_ER_RETROGRADE_TRAFFIC	REACTOME_COPI_INDEPENDENT_GOLGI_TO_ER_RETROGRADE_TRAFFIC	53	0.578059	1.8568	0.00119332	0.0123312	0.00771592	4831	tags=28%, list=14%, signal=24%	TUBA3C/TUBAL3/TUBB3/TUBA3E/TUBB8/PLA2G4A/PAFAH1B3/BICD1/TUBA1B/TUBB6/TUBA1A/TUBB8B/RAB6B/TUBA4B/TUBA1C
REACTOME_RECYCLING_PATHWAY_OF_L1	REACTOME_RECYCLING_PATHWAY_OF_L1	49	0.656308	2.07867	0.00120048	0.0123312	0.00771592	7435	tags=45%, list=22%, signal=35%	TUBA3C/TUBAL3/TUBB3/DNM1/KIF4A/TUBA3E/TUBB8/L1CAM/TUBA1B/TUBB6/KIF4B/RPS6KA6/TUBA1A/TUBB8B/SRC/TUBA4B/TUBA1C/RPS6KA5/EZR/TUBB4A/TUBA3D/TUBB2B
REACTOME_TP53_REGULATES_TRANSCRIPTION_OF_CELL_CYCLE_GENES	REACTOME_TP53_REGULATES_TRANSCRIPTION_OF_CELL_CYCLE_GENES	49	0.584158	1.85016	0.00120048	0.0123312	0.00771592	5369	tags=39%, list=16%, signal=33%	CCNE1/E2F8/CCNA2/CDK1/E2F7/CCNE2/E2F1/RBL1/SFN/CCNB1/CDC25C/PLAGL1/ARID3A/CCNA1/TFDP1/CDK2/ZNF385A/CENPJ/PCNA
WP_MECHANOREGULATION_AND_PATHOLOGY_OF_YAPTAZ_VIA_HIPPO_AND_NONHIPPO_MECHANISMS	WP_MECHANOREGULATION_AND_PATHOLOGY_OF_YAPTAZ_VIA_HIPPO_AND_NONHIPPO_MECHANISMS	47	0.57688	1.81419	0.00120192	0.0123312	0.00771592	9590	tags=47%, list=28%, signal=34%	PAK5/ITGB8/PAK6/ITGB4/ITGB6/MAPK10/TEAD2/ITGB2/SRC/MAP4K1/ACTA1/TEAD4/PAK4/YWHAQ/PAK1/ITGB1/MAP4K3/TEAD3/LATS1/MAP4K5/MAP4K4/ITGB7
REACTOME_EPH_EPHRIN_MEDIATED_REPULSION_OF_CELLS	REACTOME_EPH_EPHRIN_MEDIATED_REPULSION_OF_CELLS	51	0.598158	1.90547	0.00120337	0.0123312	0.00771592	3302	tags=22%, list=10%, signal=20%	EPHA6/EFNA5/EPHB3/DNM1/EPHA5/VAV3/EPHB6/MMP9/EPHA10/MMP2/EPHA7
REACTOME_EXTENSION_OF_TELOMERES	REACTOME_EXTENSION_OF_TELOMERES	51	0.562867	1.79305	0.00120337	0.0123312	0.00771592	9124	tags=49%, list=27%, signal=36%	PIF1/CCNA2/BLM/CHTF18/RFC4/CCNA1/FEN1/POLA1/POLD1/DNA2/CDK2/POLD3/LIG1/PRIM1/DSCC1/POLA2/RFC3/PCNA/PRIM2/RFC5/ACD/RPA1/RFC2/WRN/RTEL1
REACTOME_GAP_JUNCTION_TRAFFICKING_AND_REGULATION	REACTOME_GAP_JUNCTION_TRAFFICKING_AND_REGULATION	51	0.630436	2.0083	0.00120337	0.0123312	0.00771592	8084	tags=57%, list=24%, signal=44%	TUBA3C/TUBAL3/TUBB3/GJB3/DNM1/GJA3/GJB7/TUBA3E/TUBB8/GJB4/TUBA1B/TUBB6/TUBA1A/TUBB8B/SRC/TUBA4B/TUBA1C/GJC2/GJA10/GJB6/GJD4/TUBB4A/DAB2/TUBA3D/MYO6/TUBB2B/GJA1/GJC1/TUBA8
PID_NFAT_TFPATHWAY	PID_NFAT_TFPATHWAY	45	0.588604	1.83322	0.00121951	0.0123312	0.00771592	9374	tags=64%, list=27%, signal=47%	IFNG/IL2RA/E2F1/IL4/IRF4/CTLA4/FASLG/PTGS2/GATA3/CXCL8/EGR4/PRKCQ/DGKA/TNF/IKZF1/CSF2/EGR2/NFATC2/CDK4/FOSL1/NFATC1/IL2/BATF3/TBX21/EGR3/CD40LG/POU2F1/PPARG/CBLB
PID_PLK1_PATHWAY	PID_PLK1_PATHWAY	45	0.693154	2.15884	0.00121951	0.0123312	0.00771592	5398	tags=51%, list=16%, signal=43%	CLSPN/CDC20/PLK1/ECT2/BUB1B/BUB1/PRC1/TPX2/CDK1/ERCC6L/SGO1/CENPE/KIF20A/NDC80/FBXO5/CCNB1/CDC25C/INCENP/CENPU/CDC25B/BORA/SPC24/KIF2A
PID_SYNDECAN_1_PATHWAY	PID_SYNDECAN_1_PATHWAY	45	0.699818	2.1796	0.00121951	0.0123312	0.00771592	6172	tags=67%, list=18%, signal=55%	COL11A1/COL10A1/COL9A2/COL2A1/COL11A2/MMP7/MMP1/COL9A3/MMP9/COL1A1/COL3A1/COL8A2/COL1A2/COL16A1/COL5A1/TGFB1/HPSE/COL4A3/LAMA5/COL6A3/COL4A6/COL5A2/HGF/COL9A1/COL6A2/COL8A1/COL12A1/COL6A1/COL13A1/COL4A4
REACTOME_SUMOYLATION_OF_DNA_REPLICATION_PROTEINS	REACTOME_SUMOYLATION_OF_DNA_REPLICATION_PROTEINS	45	0.589534	1.83611	0.00121951	0.0123312	0.00771592	10642	tags=60%, list=31%, signal=41%	TOP2A/AURKB/CDCA8/BIRC5/INCENP/NUP210/PCNA/PIAS3/NUP205/NUP188/AURKA/NUP62/NDC1/NUP107/NUP93/UBE2I/NUP43/NUP153/NUP85/NUP155/TPR/NUP37/NUP160/NUP58/RANGAP1/TOP2B/POM121
ST_T_CELL_SIGNAL_TRANSDUCTION	ST_T_CELL_SIGNAL_TRANSDUCTION	45	0.631515	1.96687	0.00121951	0.0123312	0.00771592	8372	tags=53%, list=24%, signal=40%	PAK5/PAK6/CTLA4/PTPRC/CD3D/RASGRP1/LCK/ITK/VAV1/CBL/ITPKA/ZAP70/LCP2/TONSL/PAK4/LAT/NFKBIE/CD28/DTYMK/EPHB2/PLCG1/NFAT5/PAK1/PAG1
KEGG_INTESTINAL_IMMUNE_NETWORK_FOR_IGA_PRODUCTION	KEGG_INTESTINAL_IMMUNE_NETWORK_FOR_IGA_PRODUCTION	46	0.651897	2.03274	0.001221	0.0123312	0.00771592	7990	tags=70%, list=23%, signal=53%	TNFRSF17/AICDA/CCL25/TNFRSF13C/CD80/TNFRSF13B/ICOS/IL4/TGFB1/HLA-DOA/HLA-DOB/ITGA4/HLA-DQA1/IL10/CCR10/CD86/CXCR4/HLA-DQA2/TNFSF13B/HLA-DMB/IL15/HLA-DRA/HLA-DPB1/HLA-DPA1/CCL28/HLA-DQB1/IL2/CD28/IL6/MAP3K14/IL15RA/TNFSF13
PID_FANCONI_PATHWAY	PID_FANCONI_PATHWAY	46	0.637038	1.9864	0.001221	0.0123312	0.00771592	9088	tags=61%, list=26%, signal=45%	FANCB/FANCI/FANCD2/BLM/BRCA2/FANCE/BRCA1/CHEK1/UBE2T/RFC4/FANCG/H2AX/FAAP24/XRCC3/USP1/TOPBP1/BRIP1/RFC3/FANCA/MRE11/RFC5/FANCM/PALB2/RAD9A/RPA1/RFC2/ATRIP/RAD1
PID_RHOA_REG_PATHWAY	PID_RHOA_REG_PATHWAY	46	0.573981	1.78978	0.001221	0.0123312	0.00771592	6879	tags=41%, list=20%, signal=33%	ARHGAP8/ECT2/VAV3/ABR/ARHGDIG/ARHGEF2/ARHGEF25/PLEKHG6/SRGAP1/ARHGAP9/VAV1/DEF6/OBSCN/ARHGEF17/ARHGEF18/ARHGAP4/ARHGEF3/ARHGEF10/OPHN1
NABA_COLLAGENS	NABA_COLLAGENS	44	0.63702	1.96954	0.00123762	0.0123312	0.00771592	7241	tags=70%, list=21%, signal=56%	COL11A1/COL10A1/COL9A2/COL2A1/COL11A2/COL24A1/COL9A3/COL1A1/COL3A1/COL8A2/COL1A2/COL16A1/COL5A1/COL20A1/COL4A3/COL28A1/COL6A3/COL4A6/COL5A2/COL9A1/COL6A2/COL8A1/COL21A1/COL12A1/COL6A1/COL13A1/COL4A4/COL4A2/COL6A6/COL6A5/COL4A5
REACTOME_COLLAGEN_CHAIN_TRIMERIZATION	REACTOME_COLLAGEN_CHAIN_TRIMERIZATION	44	0.63702	1.96954	0.00123762	0.0123312	0.00771592	7241	tags=70%, list=21%, signal=56%	COL11A1/COL10A1/COL9A2/COL2A1/COL11A2/COL24A1/COL9A3/COL1A1/COL3A1/COL8A2/COL1A2/COL16A1/COL5A1/COL20A1/COL4A3/COL28A1/COL6A3/COL4A6/COL5A2/COL9A1/COL6A2/COL8A1/COL21A1/COL12A1/COL6A1/COL13A1/COL4A4/COL4A2/COL6A6/COL6A5/COL4A5
REACTOME_INTERLEUKIN_2_FAMILY_SIGNALING	REACTOME_INTERLEUKIN_2_FAMILY_SIGNALING	44	0.595984	1.84267	0.00123762	0.0123312	0.00771592	7025	tags=50%, list=20%, signal=40%	IL21R/IL9R/IL2RA/IL2RG/SYK/HAVCR2/CSF2RA/IL2RB/IL21/CSF2RB/LGALS9/JAK3/LCK/PIK3CD/CSF2/IL15/STAT1/IL5RA/IL2/JAK2/INPP5D/STAT4
REACTOME_CARBOXYTERMINAL_POST_TRANSLATIONAL_MODIFICATIONS_OF_TUBULIN	REACTOME_CARBOXYTERMINAL_POST_TRANSLATIONAL_MODIFICATIONS_OF_TUBULIN	42	0.6268	1.92944	0.00124069	0.0123312	0.00771592	8367	tags=57%, list=24%, signal=43%	TUBA3C/TUBAL3/TUBB3/TTLL6/TUBA3E/TUBB8/TUBA1B/TUBB6/TUBA1A/LRRC49/TUBB8B/TTLL9/TUBA4B/TUBA1C/TTLL3/TTLL7/TTLL4/TPGS2/TUBB4A/TUBA3D/TUBB2B/TUBA8/TTLL5/AGBL5
REACTOME_HOMOLOGOUS_DNA_PAIRING_AND_STRAND_EXCHANGE	REACTOME_HOMOLOGOUS_DNA_PAIRING_AND_STRAND_EXCHANGE	42	0.664845	2.04655	0.00124069	0.0123312	0.00771592	9787	tags=76%, list=28%, signal=55%	RMI2/XRCC2/RAD51/RAD51AP1/EXO1/BLM/BARD1/BRCA2/BRCA1/CHEK1/RFC4/DNA2/RHNO1/XRCC3/RBBP8/TOPBP1/BRIP1/RFC3/RAD51D/MRE11/RFC5/PALB2/RAD9A/RPA1/RFC2/ATRIP/RAD51B/WRN/RAD1/RAD9B/RMI1/RAD51C
REACTOME_VOLTAGE_GATED_POTASSIUM_CHANNELS	REACTOME_VOLTAGE_GATED_POTASSIUM_CHANNELS	42	0.606416	1.8667	0.00124069	0.0123312	0.00771592	6111	tags=55%, list=18%, signal=45%	KCNG3/KCNH2/KCNH3/KCNQ4/KCND2/KCNV1/KCNB2/KCNQ5/KCNQ3/KCNH6/KCNH5/KCNA3/KCNA2/KCNA4/KCNQ1/KCNH8/KCNC1/KCNS1/KCNC4/KCNV2/KCND1/KCNF1/KCNH7
WP_DNA_REPLICATION	WP_DNA_REPLICATION	42	0.710886	2.18828	0.00124069	0.0123312	0.00771592	6084	tags=64%, list=18%, signal=53%	MCM10/ORC1/CDC6/MCM2/ORC6/CDT1/CDC45/CDC7/MCM6/MCM4/MCM3/RFC4/MCM7/MCM5/POLA1/POLD1/CDK2/POLE2/POLD3/GMNN/PRIM1/POLA2/RFC3/PCNA/DBF4/PRIM2/RPA4
WP_NEURAL_CREST_CELL_MIGRATION_IN_CANCER	WP_NEURAL_CREST_CELL_MIGRATION_IN_CANCER	42	0.617916	1.90209	0.00124069	0.0123312	0.00771592	6283	tags=38%, list=18%, signal=31%	PAK5/PAK6/EPHB3/EPHB6/MMP9/MMP8/MMP2/NTRK2/CDH11/TWIST1/PIK3CG/PIK3CD/AKT3/PIK3R5/PAK4/BDNF
KEGG_TYPE_I_DIABETES_MELLITUS	KEGG_TYPE_I_DIABETES_MELLITUS	41	0.677314	2.06649	0.00125313	0.0123312	0.00771592	6895	tags=63%, list=20%, signal=51%	GAD2/IFNG/CD80/PTPRN/GAD1/IL12A/IL1A/HLA-DOA/FASLG/HLA-DOB/GZMB/IL12B/LTA/HLA-DQA1/TNF/IL1B/CD86/HLA-DQA2/HLA-DMB/PRF1/HLA-DRA/HLA-DPB1/HLA-DPA1/HLA-DQB1/IL2/CD28
REACTOME_INTERLEUKIN_10_SIGNALING	REACTOME_INTERLEUKIN_10_SIGNALING	41	0.627584	1.91476	0.00125313	0.0123312	0.00771592	7833	tags=66%, list=23%, signal=51%	LIF/CD80/CXCL1/IL18/IL12A/IL1A/PTAFR/IL12B/PTGS2/FPR1/CXCL8/CCR5/CCL22/IL10/TNF/CXCL10/IL1B/CD86/CSF2/CSF1/CCL2/CCR2/FCER2/IL10RA/IL6/CCR1/TIMP1
REACTOME_MET_PROMOTES_CELL_MOTILITY	REACTOME_MET_PROMOTES_CELL_MOTILITY	41	0.697993	2.12958	0.00125313	0.0123312	0.00771592	4360	tags=44%, list=13%, signal=38%	LAMC2/COL11A1/LAMA1/ITGA3/COL2A1/COL11A2/COL24A1/COL1A1/COL3A1/COL1A2/COL5A1/LAMA5/LAMB3/LAMB1/COL5A2/HGF/ITGA2/SRC
NABA_BASEMENT_MEMBRANES	NABA_BASEMENT_MEMBRANES	40	0.664567	2.01712	0.00125945	0.0123312	0.00771592	8339	tags=68%, list=24%, signal=51%	LAMC2/LAMA1/NPNT/PAPLN/NTNG1/NTNG2/COL4A3/LAMA5/COL6A3/LAMB3/COL4A6/LAMB1/HMCN1/COL6A2/LAMC1/COL6A1/AGRN/COL4A4/COL4A2/COL6A6/NID2/COL6A5/COL4A5/HSPG2/COL4A1/LAMA2/LAMA4
PID_FOXM1_PATHWAY	PID_FOXM1_PATHWAY	40	0.658585	1.99896	0.00125945	0.0123312	0.00771592	5866	tags=52%, list=17%, signal=44%	PLK1/CCNE1/TGFA/CENPA/FOXM1/NEK2/AURKB/CENPF/BIRC5/CCNB2/CCNA2/CDK1/CCNB1/BRCA2/MMP2/CDKN2A/CDC25B/CDK2/ETV5/CDK4/SKP2
WP_NUCLEOTIDEBINDING_OLIGOMERIZATION_DOMAIN_NOD_PATHWAY	WP_NUCLEOTIDEBINDING_OLIGOMERIZATION_DOMAIN_NOD_PATHWAY	40	0.615648	1.86864	0.00125945	0.0123312	0.00771592	7327	tags=40%, list=21%, signal=32%	NLRP4/NLRP2/DUOX2/AIM2/CASP5/NLRP7/IL18/CARD9/IL1B/NAIP/NLRP3/PYCARD/NOD2/ACAP1/PRDM1/NOD1
PID_AURORA_B_PATHWAY	PID_AURORA_B_PATHWAY	39	0.675186	2.04362	0.00126904	0.0123312	0.00771592	3322	tags=44%, list=10%, signal=39%	KIF23/KIF2C/NCAPH/CENPA/BUB1/AURKB/CDCA8/BIRC5/SGO1/KIF20A/NCAPG/RACGAP1/NCAPD2/NDC80/SMC4/STMN1/INCENP
WP_MICROGLIA_PATHOGEN_PHAGOCYTOSIS_PATHWAY	WP_MICROGLIA_PATHOGEN_PHAGOCYTOSIS_PATHWAY	39	0.637765	1.93035	0.00126904	0.0123312	0.00771592	8804	tags=67%, list=26%, signal=50%	VAV3/FCGR1A/SYK/TREM2/NCF1/ITGAM/RAC2/CYBB/PIK3CG/ITGB2/PIK3CD/VAV1/NCKAP1L/HCK/FCER1G/C1QC/TREM1/SIGLEC7/NCF2/C1QB/LAT/TYROBP/NCF4/CYBA/ARPC1B/C1QA
WP_NEURAL_CREST_CELL_MIGRATION_DURING_DEVELOPMENT	WP_NEURAL_CREST_CELL_MIGRATION_DURING_DEVELOPMENT	39	0.623015	1.88571	0.00126904	0.0123312	0.00771592	8600	tags=49%, list=25%, signal=37%	PAK5/PAK6/EPHB3/EPHB6/MMP9/MMP8/MMP2/CDH11/TWIST1/PIK3CG/PIK3CD/AKT3/PIK3R5/PAK4/BDNF/EPHB1/EPHB2/PAK1/TRIO
PID_ATR_PATHWAY	PID_ATR_PATHWAY	38	0.666475	2.00037	0.00128866	0.0123312	0.00771592	9088	tags=68%, list=26%, signal=50%	CLSPN/PLK1/CDC6/MCM2/CCNA2/PPP2R2B/RAD51/FANCD2/CDC25A/BRCA2/CDC25C/CHEK1/RFC4/MCM7/CDK2/TOPBP1/RFC3/TIMELESS/RFC5/TIPIN/RAD9A/RPA1/RFC2/ATRIP/YWHAZ/RAD1
REACTOME_GAP_JUNCTION_ASSEMBLY	REACTOME_GAP_JUNCTION_ASSEMBLY	38	0.665941	1.99877	0.00128866	0.0123312	0.00771592	8084	tags=66%, list=24%, signal=50%	TUBA3C/TUBAL3/TUBB3/GJB3/GJA3/GJB7/TUBA3E/TUBB8/GJB4/TUBA1B/TUBB6/TUBA1A/TUBB8B/TUBA4B/TUBA1C/GJC2/GJA10/GJB6/GJD4/TUBB4A/TUBA3D/TUBB2B/GJA1/GJC1/TUBA8
WP_INTERACTIONS_BETWEEN_IMMUNE_CELLS_AND_MICRORNAS_IN_TUMOR_MICROENVIRONMENT	WP_INTERACTIONS_BETWEEN_IMMUNE_CELLS_AND_MICRORNAS_IN_TUMOR_MICROENVIRONMENT	38	0.61622	1.84953	0.00128866	0.0123312	0.00771592	6908	tags=55%, list=20%, signal=44%	PDCD1/TGFB2/MIR210/CD80/IL2RA/IL4/TGFB1/IL2RG/TLR8/CTLA4/TLR7/IL2RB/CD274/CXCL10/MIR200A/CD86/CCL2/TGFB3/PIAS3/MIR200B/MIRLET7D
REACTOME_DOWNSTREAM_SIGNALING_OF_ACTIVATED_FGFR1	REACTOME_DOWNSTREAM_SIGNALING_OF_ACTIVATED_FGFR1	31	0.607692	1.77695	0.00129199	0.0123312	0.00771592	2866	tags=29%, list=8%, signal=27%	FGF5/FGF9/FGF4/FGF8/FGF1/FGF20/FGF23/FLRT2/FGFR1
KEGG_GRAFT_VERSUS_HOST_DISEASE	KEGG_GRAFT_VERSUS_HOST_DISEASE	37	0.663858	1.98052	0.00129534	0.0123312	0.00771592	7356	tags=65%, list=21%, signal=51%	IFNG/CD80/IL1A/HLA-DOA/FASLG/HLA-DOB/GZMB/KIR3DL2/HLA-DQA1/TNF/IL1B/CD86/KLRC1/HLA-DQA2/KIR2DL3/HLA-DMB/PRF1/HLA-DRA/HLA-DPB1/HLA-DPA1/HLA-DQB1/IL2/CD28/IL6
PID_FRA_PATHWAY	PID_FRA_PATHWAY	37	0.635814	1.89685	0.00129534	0.0123312	0.00771592	7544	tags=49%, list=22%, signal=38%	ITGB4/LIF/PLAUR/MMP1/CCNA2/MMP9/COL1A2/MMP2/CDKN2A/CXCL8/PLAU/CCL2/NFATC2/FOSL1/NFATC1/MGP/IL6/GJA1
PID_IL23_PATHWAY	PID_IL23_PATHWAY	37	0.628447	1.87488	0.00129534	0.0123312	0.00771592	7356	tags=54%, list=21%, signal=43%	ITGA3/IL17F/ALOX12B/IFNG/CXCL1/IL18/CXCL9/IL12B/IL12RB1/IL23R/CD3E/TNF/IL1B/STAT1/CCL2/IL24/IL2/JAK2/STAT4/IL6
REACTOME_ACTIVATION_OF_ATR_IN_RESPONSE_TO_REPLICATION_STRESS	REACTOME_ACTIVATION_OF_ATR_IN_RESPONSE_TO_REPLICATION_STRESS	37	0.692255	2.06524	0.00129534	0.0123312	0.00771592	5723	tags=57%, list=17%, signal=47%	CLSPN/MCM10/ORC1/CDC6/MCM2/ORC6/CDC45/CDC25A/CDC7/MCM8/CDC25C/CHEK1/MCM6/MCM4/MCM3/RFC4/MCM7/MCM5/CDK2/RFC3/DBF4
REACTOME_HDR_THROUGH_SINGLE_STRAND_ANNEALING_SSA_	REACTOME_HDR_THROUGH_SINGLE_STRAND_ANNEALING_SSA_	37	0.635741	1.89664	0.00129534	0.0123312	0.00771592	9681	tags=65%, list=28%, signal=47%	RMI2/RAD51/EXO1/BLM/BARD1/BRCA1/RFC4/DNA2/RHNO1/RBBP8/TOPBP1/BRIP1/RFC3/MRE11/RFC5/ABL1/RAD9A/RPA1/RFC2/ATRIP/WRN/RAD1/RAD9B/RMI1
WP_GENES_CONTROLLING_RENAL_NEPHROGENESIS	WP_GENES_CONTROLLING_RENAL_NEPHROGENESIS	37	0.636077	1.89764	0.00129534	0.0123312	0.00771592	6445	tags=54%, list=19%, signal=44%	EYA1/FOXD1/ITGA3/NPHS2/HOXA11/FGF8/LMX1B/NCK2/HOXD11/SIX1/KIRREL1/FOXC2/SLIT2/WT1/CXCR4/FGFR2/FOXC1/NOTCH2/NPHS1/ITGA8
BIOCARTA_BCR_PATHWAY	BIOCARTA_BCR_PATHWAY	33	0.624534	1.83519	0.00129702	0.0123312	0.00771592	8038	tags=36%, list=23%, signal=28%	CD79A/SYK/NFATC4/PRKCB/VAV1/NFATC2/CD79B/MAP3K1/NFATC1/BTK/MAPK3/PLCG1
PID_EPHA_FWDPATHWAY	PID_EPHA_FWDPATHWAY	33	0.636809	1.87126	0.00129702	0.0123312	0.00771592	6320	tags=39%, list=18%, signal=32%	EPHA6/EFNA5/EPHA5/VAV3/EPHA7/PIK3CG/LCK/SRC/CBL/HCK/FGR/PIK3R5/EPHA3
PID_IL12_STAT4_PATHWAY	PID_IL12_STAT4_PATHWAY	32	0.691881	2.02755	0.00129702	0.0123312	0.00771592	7054	tags=56%, list=21%, signal=45%	IFNG/CD80/IL2RA/IL18/TGFB1/CD3G/CD3D/CD3E/CD86/IL13/ETV5/PRF1/HLA-DRA/IRF1/IL2/CD28/STAT4/CD247
PID_IL8_CXCR2_PATHWAY	PID_IL8_CXCR2_PATHWAY	33	0.653699	1.92089	0.00129702	0.0123312	0.00771592	7843	tags=52%, list=23%, signal=40%	PRKCG/DNM1/RAC2/CXCL8/DOCK2/PIK3CG/PRKCB/CBL/PLCB1/HCK/GNA15/FGR/VASP/CXCR2/PLCB3/GNG2/PLCB2
REACTOME_ACTIVATION_OF_MATRIX_METALLOPROTEINASES	REACTOME_ACTIVATION_OF_MATRIX_METALLOPROTEINASES	32	0.621366	1.82091	0.00129702	0.0123312	0.00771592	2820	tags=47%, list=8%, signal=43%	MMP13/SPOCK3/MMP10/PRSS1/CTSV/MMP7/MMP14/MMP11/MMP1/CTRB2/MMP16/MMP9/MMP8/TIMP2/MMP2
REACTOME_ACTIVATION_OF_THE_PRE_REPLICATIVE_COMPLEX	REACTOME_ACTIVATION_OF_THE_PRE_REPLICATIVE_COMPLEX	33	0.756928	2.22423	0.00129702	0.0123312	0.00771592	6084	tags=70%, list=18%, signal=57%	MCM10/ORC1/CDC6/MCM2/ORC6/CDT1/CDC45/CDC7/MCM8/MCM6/MCM4/MCM3/MCM7/MCM5/POLA1/CDK2/POLE2/GMNN/PRIM1/POLA2/DBF4/PRIM2/RPA4
REACTOME_ADHERENS_JUNCTIONS_INTERACTIONS	REACTOME_ADHERENS_JUNCTIONS_INTERACTIONS	33	0.673209	1.97822	0.00129702	0.0123312	0.00771592	3960	tags=39%, list=12%, signal=35%	CDH10/CDH18/CDH17/CDH12/CDH9/CDH6/NECTIN4/CDH3/CDH7/CADM2/CDH24/CDH11/CADM3
REACTOME_AMINO_ACID_TRANSPORT_ACROSS_THE_PLASMA_MEMBRANE	REACTOME_AMINO_ACID_TRANSPORT_ACROSS_THE_PLASMA_MEMBRANE	33	0.59225	1.74033	0.00129702	0.0123312	0.00771592	3619	tags=39%, list=11%, signal=35%	SLC6A15/SLC7A10/SLC6A14/SLC6A19/SLC1A5/SLC36A2/SLC38A5/SLC6A6/SLC7A3/SLC7A1/SLC7A8/SLC7A7/SLC38A1
REACTOME_COOPERATION_OF_PREFOLDIN_AND_TRIC_CCT_IN_ACTIN_AND_TUBULIN_FOLDING	REACTOME_COOPERATION_OF_PREFOLDIN_AND_TRIC_CCT_IN_ACTIN_AND_TUBULIN_FOLDING	33	0.596681	1.75334	0.00129702	0.0123312	0.00771592	4831	tags=27%, list=14%, signal=23%	TUBA3C/TUBAL3/TUBB3/TUBA3E/TUBA1B/TUBB6/TUBA1A/TUBA4B/TUBA1C
REACTOME_DNA_STRAND_ELONGATION	REACTOME_DNA_STRAND_ELONGATION	32	0.741806	2.17386	0.00129702	0.0123312	0.00771592	6698	tags=78%, list=19%, signal=63%	GINS1/MCM2/CDC45/GINS4/MCM8/MCM6/MCM4/MCM3/GINS2/RFC4/MCM7/MCM5/GINS3/FEN1/POLA1/POLD1/DNA2/POLD3/LIG1/PRIM1/POLA2/RFC3/PCNA/PRIM2/RFC5
REACTOME_NEGATIVE_REGULATION_OF_FGFR1_SIGNALING	REACTOME_NEGATIVE_REGULATION_OF_FGFR1_SIGNALING	33	0.595465	1.74977	0.00129702	0.0123312	0.00771592	4714	tags=33%, list=14%, signal=29%	FGF5/FGF9/FGF4/FGF8/ANOS1/FGF1/FGF20/FGF23/FGFR1/SRC/CBL
REACTOME_RHO_GTPASES_ACTIVATE_IQGAPS	REACTOME_RHO_GTPASES_ACTIVATE_IQGAPS	32	0.684693	2.00649	0.00129702	0.0123312	0.00771592	4831	tags=41%, list=14%, signal=35%	TUBA3C/TUBAL3/TUBB3/TUBA3E/TUBB8/IQGAP1/TUBA1B/TUBB6/IQGAP3/TUBA1A/TUBB8B/TUBA4B/TUBA1C
REACTOME_SEALING_OF_THE_NUCLEAR_ENVELOPE_NE_BY_ESCRT_III	REACTOME_SEALING_OF_THE_NUCLEAR_ENVELOPE_NE_BY_ESCRT_III	32	0.650796	1.90715	0.00129702	0.0123312	0.00771592	7435	tags=47%, list=22%, signal=37%	TUBA3C/TUBAL3/TUBB3/TUBA3E/TUBB8/TUBA1B/TUBB6/TUBA1A/TUBB8B/TUBA4B/TUBA1C/CHMP3/TUBB4A/TUBA3D/TUBB2B
REACTOME_TRANSCRIPTIONAL_REGULATION_BY_E2F6	REACTOME_TRANSCRIPTIONAL_REGULATION_BY_E2F6	33	0.618067	1.81619	0.00129702	0.0123312	0.00771592	10672	tags=67%, list=31%, signal=46%	RAD51/E2F1/CDC7/EZH2/BRCA1/CHEK1/RRM2/TFDP1/RBBP8/APAF1/PHC1/EHMT2/SUZ12/CBX5/E2F6/PHC3/RBBP4/EED/RNF2/RBBP7/MGA/CBX3
WP_RESISTIN_AS_A_REGULATOR_OF_INFLAMMATION	WP_RESISTIN_AS_A_REGULATOR_OF_INFLAMMATION	32	0.648197	1.89954	0.00129702	0.0123312	0.00771592	8038	tags=56%, list=23%, signal=43%	PLCD3/IL12A/RETN/IL12B/CXCL8/PLCB4/PIK3CG/TNF/PIK3CD/PLCB1/AKT3/PLCD4/PLCB3/PLCE1/MAPK3/IL6/PLCB2/PLCG1
KEGG_ALLOGRAFT_REJECTION	KEGG_ALLOGRAFT_REJECTION	35	0.653897	1.93161	0.00130208	0.0123312	0.00771592	6895	tags=63%, list=20%, signal=50%	IFNG/CD80/IL12A/IL4/HLA-DOA/FASLG/HLA-DOB/GZMB/IL12B/HLA-DQA1/IL10/TNF/CD86/HLA-DQA2/HLA-DMB/PRF1/HLA-DRA/HLA-DPB1/HLA-DPA1/HLA-DQB1/IL2/CD28
REACTOME_GENERATION_OF_SECOND_MESSENGER_MOLECULES	REACTOME_GENERATION_OF_SECOND_MESSENGER_MOLECULES	35	0.676051	1.99705	0.00130208	0.0123312	0.00771592	8131	tags=74%, list=24%, signal=57%	HLA-DQB2/CD3G/TRAV19/TRAV8-4/TRAV29DV5/CD3D/FYB1/HLA-DQA1/CD3E/LCK/ITK/CD101/HLA-DQA2/ZAP70/LCP2/HLA-DRA/HLA-DPB1/VASP/HLA-DPA1/HLA-DQB1/LAT/CD247/ENAH/WAS/PLCG1/PAK1
REACTOME_LAMININ_INTERACTIONS	REACTOME_LAMININ_INTERACTIONS	30	0.615322	1.77743	0.00130208	0.0123312	0.00771592	8339	tags=70%, list=24%, signal=53%	LAMC2/LAMA1/ITGA3/ITGB4/COL4A3/LAMA5/LAMB3/COL4A6/LAMB1/ITGA2/ITGAV/LAMC1/COL4A4/COL4A2/NID2/COL4A5/HSPG2/COL4A1/ITGB1/LAMA2/LAMA4
REACTOME_MET_ACTIVATES_PTK2_SIGNALING	REACTOME_MET_ACTIVATES_PTK2_SIGNALING	30	0.75762	2.18848	0.00130208	0.0123312	0.00771592	4360	tags=60%, list=13%, signal=52%	LAMC2/COL11A1/LAMA1/ITGA3/COL2A1/COL11A2/COL24A1/COL1A1/COL3A1/COL1A2/COL5A1/LAMA5/LAMB3/LAMB1/COL5A2/HGF/ITGA2/SRC
SIG_REGULATION_OF_THE_ACTIN_CYTOSKELETON_BY_RHO_GTPASES	SIG_REGULATION_OF_THE_ACTIN_CYTOSKELETON_BY_RHO_GTPASES	35	0.611236	1.80559	0.00130208	0.0123312	0.00771592	6469	tags=40%, list=19%, signal=33%	PAK5/PAK6/FSCN2/MYLK2/FLNA/MYH2/LIMK1/FSCN1/PFN2/FLNC/WASF1/VASP/PAK4/ANGPTL2
WP_GASTRIC_CANCER_NETWORK_2	WP_GASTRIC_CANCER_NETWORK_2	30	0.653702	1.8883	0.00130208	0.0123312	0.00771592	5894	tags=47%, list=17%, signal=39%	TOP2A/UBE2C/COL9A3/FANCI/S100A6/LMNB2/CHTF18/UBE2T/RFC4/COL9A1/DSCC1/RFC3/CD48/PLAC8
WP_INFLAMMATORY_RESPONSE_PATHWAY	WP_INFLAMMATORY_RESPONSE_PATHWAY	30	0.66772	1.92879	0.00130208	0.0123312	0.00771592	6895	tags=63%, list=20%, signal=51%	LAMC2/IFNG/CD80/IL2RA/COL1A1/COL3A1/COL1A2/IL4/IL2RG/LAMA5/IL2RB/LAMB1/LCK/CD86/ZAP70/LAMC1/IL5RA/IL2/CD28
KEGG_DNA_REPLICATION	KEGG_DNA_REPLICATION	36	0.687313	2.03893	0.00130378	0.0123312	0.00771592	6698	tags=61%, list=19%, signal=49%	MCM2/MCM6/MCM4/MCM3/RFC4/MCM7/MCM5/FEN1/POLA1/POLD1/DNA2/RNASEH2A/POLE2/POLD3/LIG1/PRIM1/POLA2/RFC3/PCNA/PRIM2/RPA4/RFC5
REACTOME_DISEASES_OF_MITOTIC_CELL_CYCLE	REACTOME_DISEASES_OF_MITOTIC_CELL_CYCLE	36	0.622157	1.84565	0.00130378	0.0123312	0.00771592	5866	tags=36%, list=17%, signal=30%	CCNE1/UBE2C/E2F2/CCNE2/E2F1/CDKN1C/CCND2/TFDP1/CDK2/UBE2S/E2F3/CDK4/SKP2
ST_G_ALPHA_I_PATHWAY	ST_G_ALPHA_I_PATHWAY	36	0.5848	1.73483	0.00130378	0.0123312	0.00771592	7946	tags=44%, list=23%, signal=34%	PITX2/ITPR3/DRD2/RGS20/PLCB4/SRC/KCNJ9/PI3/PLCB1/ITPKA/RAP1GAP/AKT3/PLCB3/KCNJ3/PLCB2/EPHB2
KEGG_PRIMARY_IMMUNODEFICIENCY	KEGG_PRIMARY_IMMUNODEFICIENCY	34	0.68759	2.02252	0.0013089	0.0123312	0.00771592	5162	tags=59%, list=15%, signal=50%	AICDA/CD79A/CD19/IGLL1/TNFRSF13C/CD8B/CD8A/TNFRSF13B/ICOS/IL2RG/PTPRC/CD3D/TAP1/JAK3/CD3E/LCK/CIITA/DCLRE1C/IL7R/ZAP70
PID_ATM_PATHWAY	PID_ATM_PATHWAY	34	0.601624	1.76965	0.0013089	0.0123312	0.00771592	9116	tags=50%, list=27%, signal=37%	FANCD2/CDC25A/BLM/CDC25C/BRCA1/H2AX/DCLRE1C/RBBP8/MDC1/TP53BP1/MRE11/ABL1/SMC3/RAD9A/TRIM28/RNF8/SMC1A
REACTOME_RESOLUTION_OF_D_LOOP_STRUCTURES	REACTOME_RESOLUTION_OF_D_LOOP_STRUCTURES	34	0.660802	1.94372	0.0013089	0.0123312	0.00771592	9787	tags=74%, list=28%, signal=53%	RMI2/EME1/XRCC2/RAD51/RAD51AP1/EXO1/BLM/BARD1/BRCA2/BRCA1/DNA2/XRCC3/RBBP8/BRIP1/RAD51D/SLX1B/MRE11/PALB2/RAD51B/EME2/WRN/SLX4/RTEL1/RMI1/RAD51C
REACTOME_TELOMERE_C_STRAND_LAGGING_STRAND_SYNTHESIS	REACTOME_TELOMERE_C_STRAND_LAGGING_STRAND_SYNTHESIS	34	0.626325	1.84231	0.0013089	0.0123312	0.00771592	8965	tags=59%, list=26%, signal=44%	BLM/CHTF18/RFC4/FEN1/POLA1/POLD1/DNA2/POLD3/LIG1/PRIM1/DSCC1/POLA2/RFC3/PCNA/PRIM2/RFC5/ACD/RPA1/RFC2/WRN
BIOCARTA_G1_PATHWAY	BIOCARTA_G1_PATHWAY	28	0.679145	1.93089	0.0013245	0.0123312	0.00771592	7721	tags=54%, list=22%, signal=42%	CCNE1/TGFB2/CDK1/CDC25A/E2F1/TGFB1/CDKN2A/CCNA1/TFDP1/CDK2/TGFB3/CDK4/SKP2/ABL1/CDKN2B
PID_BARD1_PATHWAY	PID_BARD1_PATHWAY	29	0.639273	1.82453	0.0013245	0.0123312	0.00771592	7583	tags=48%, list=22%, signal=38%	CCNE1/RAD51/FANCD2/BARD1/FANCE/BRCA1/FANCG/CDK2/RBBP8/TOPBP1/PCNA/FANCA/MRE11/PRKDC
REACTOME_ACTIVATION_OF_AMPK_DOWNSTREAM_OF_NMDARS	REACTOME_ACTIVATION_OF_AMPK_DOWNSTREAM_OF_NMDARS	29	0.649546	1.85385	0.0013245	0.0123312	0.00771592	5042	tags=41%, list=15%, signal=35%	TUBA3C/TUBAL3/TUBB3/TUBA3E/TUBB8/TUBA1B/TUBB6/TUBA1A/TUBB8B/TUBA4B/TUBA1C/MAPT
REACTOME_ACYL_CHAIN_REMODELLING_OF_PE	REACTOME_ACYL_CHAIN_REMODELLING_OF_PE	29	0.669861	1.91183	0.0013245	0.0123312	0.00771592	4031	tags=52%, list=12%, signal=46%	PLA2G2D/PLA2G4D/PLA2G4F/MBOAT2/PLA2G4A/PLBD1/PLAAT5/PLA2G10/PLAAT1/PLA2R1/MBOAT1/LPCAT4/PLA2G4E/PLA2G2E/PLA2G3
REACTOME_G1_S_SPECIFIC_TRANSCRIPTION	REACTOME_G1_S_SPECIFIC_TRANSCRIPTION	29	0.743002	2.12058	0.0013245	0.0123312	0.00771592	5369	tags=62%, list=16%, signal=52%	CCNE1/ORC1/CDC6/CDT1/CDK1/CDC45/CDC25A/E2F1/RBL1/TYMS/FBXO5/RRM2/LIN9/CCNA1/POLA1/TK1/TFDP1/PCNA
REACTOME_TNFS_BIND_THEIR_PHYSIOLOGICAL_RECEPTORS	REACTOME_TNFS_BIND_THEIR_PHYSIOLOGICAL_RECEPTORS	28	0.681617	1.93791	0.0013245	0.0123312	0.00771592	6430	tags=64%, list=19%, signal=52%	TNFRSF17/TNFRSF9/TNFRSF13B/CD27/TNFSF15/FASLG/CD70/TNFSF9/TNFRSF18/TNFRSF8/EDARADD/LTA/TNFRSF11B/EDA/TNFSF13B/TNFSF18/TNFSF8/TNFRSF25
REACTOME_TRP_CHANNELS	REACTOME_TRP_CHANNELS	28	0.681049	1.9363	0.0013245	0.0123312	0.00771592	4410	tags=43%, list=13%, signal=37%	TRPV6/MCOLN3/TRPC7/TRPA1/TRPV5/MCOLN2/TRPC1/TRPM2/TRPM6/TRPC3/TRPM5/TRPV2
WP_GASTRIC_CANCER_NETWORK_1	WP_GASTRIC_CANCER_NETWORK_1	28	0.690699	1.96374	0.0013245	0.0123312	0.00771592	6877	tags=64%, list=20%, signal=51%	MYBL2/KIF15/TOP2A/ECT2/UBE2C/CENPF/TPX2/E2F7/MCM4/KIF20B/LIN9/CCNA1/NOTCH1/AURKA/S100P/ACTL6A/NUP107/H4-16
WP_MATRIX_METALLOPROTEINASES	WP_MATRIX_METALLOPROTEINASES	29	0.693094	1.97814	0.0013245	0.0123312	0.00771592	4652	tags=48%, list=14%, signal=42%	MMP13/MMP10/MMP12/MMP7/MMP14/MMP11/MMP1/MMP16/MMP9/MMP8/TIMP2/MMP2/TNF/MMP23B
BIOCARTA_INFLAM_PATHWAY	BIOCARTA_INFLAM_PATHWAY	27	0.671829	1.89154	0.00134409	0.0123312	0.00771592	7356	tags=70%, list=21%, signal=55%	IL11/TGFB2/IFNG/IL1A/IL4/TGFB1/CXCL8/IL10/TNF/CSF2/IL13/CSF1/IL15/TGFB3/HLA-DRA/IFNB1/IL2/PDGFA/IL6
PID_WNT_SIGNALING_PATHWAY	PID_WNT_SIGNALING_PATHWAY	27	0.675369	1.90151	0.00134409	0.0123312	0.00771592	3026	tags=37%, list=9%, signal=34%	WNT7B/DKK1/KREMEN2/WIF1/FZD1/FZD2/FZD7/CTHRC1/WNT1/ROR2
REACTOME_G0_AND_EARLY_G1	REACTOME_G0_AND_EARLY_G1	27	0.733594	2.06544	0.00134409	0.0123312	0.00771592	5369	tags=56%, list=16%, signal=47%	MYBL2/CCNE1/TOP2A/CDC6/CCNA2/CDK1/CCNE2/CDC25A/E2F1/RBL1/LIN9/CCNA1/TFDP1/CDK2/PCNA
WP_SELECTIVE_EXPRESSION_OF_CHEMOKINE_RECEPTORS_DURING_TCELL_POLARIZATION	WP_SELECTIVE_EXPRESSION_OF_CHEMOKINE_RECEPTORS_DURING_TCELL_POLARIZATION	27	0.646565	1.82041	0.00134409	0.0123312	0.00771592	8406	tags=81%, list=24%, signal=62%	TGFB2/IFNG/IL12A/IL4/TGFB1/CCR4/IL12B/CXCR3/CCR5/IL12RB1/CXCR4/CSF2/CCR3/CCR7/TGFB3/IFNGR2/CCR2/IL2/CD28/CCR1/IL4R/CD40LG
REACTOME_CYCLIN_A_B1_B2_ASSOCIATED_EVENTS_DURING_G2_M_TRANSITION	REACTOME_CYCLIN_A_B1_B2_ASSOCIATED_EVENTS_DURING_G2_M_TRANSITION	25	0.704946	1.94914	0.00135501	0.0123312	0.00771592	4516	tags=48%, list=13%, signal=42%	PLK1/FOXM1/PKMYT1/CCNB2/CCNA2/CDK1/CDC25A/CCNB1/CDC25C/CDC25B/CCNA1/CDK2
KEGG_GLYCOSPHINGOLIPID_BIOSYNTHESIS_LACTO_AND_NEOLACTO_SERIES	KEGG_GLYCOSPHINGOLIPID_BIOSYNTHESIS_LACTO_AND_NEOLACTO_SERIES	26	0.658484	1.83632	0.00135685	0.0123312	0.00771592	4450	tags=42%, list=13%, signal=37%	B3GALT5/B3GALT2/FUT9/FUT3/FUT4/B3GNT3/FUT7/B3GNT5/ST8SIA1/FUT2/B3GNT4
PID_INTEGRIN_CS_PATHWAY	PID_INTEGRIN_CS_PATHWAY	26	0.663543	1.85043	0.00135685	0.0123312	0.00771592	6562	tags=58%, list=19%, signal=47%	ITGB8/ITGA3/ITGB4/ITGB6/ITGA2B/ITGAM/ITGA4/ITGA2/ITGB2/ITGAV/ITGAD/ITGA5/ITGA11/ITGA8/ITGAX
REACTOME_DECTIN_2_FAMILY	REACTOME_DECTIN_2_FAMILY	26	0.733436	2.04534	0.00135685	0.0123312	0.00771592	5718	tags=62%, list=17%, signal=51%	MUC5AC/MUC5B/MUC6/MUC1/CLEC6A/MUC15/MUC20/SYK/MUC17/CLEC4C/MUC12/MUCL1/FCER1G/CLEC4E/MUC16/MUC3A
REACTOME_RESOLUTION_OF_D_LOOP_STRUCTURES_THROUGH_SYNTHESIS_DEPENDENT_STRAND_ANNEALING_SDSA_	REACTOME_RESOLUTION_OF_D_LOOP_STRUCTURES_THROUGH_SYNTHESIS_DEPENDENT_STRAND_ANNEALING_SDSA_	26	0.681867	1.90153	0.00135685	0.0123312	0.00771592	9787	tags=81%, list=28%, signal=58%	RMI2/XRCC2/RAD51/RAD51AP1/EXO1/BLM/BARD1/BRCA2/BRCA1/DNA2/XRCC3/RBBP8/BRIP1/RAD51D/MRE11/PALB2/RAD51B/WRN/RTEL1/RMI1/RAD51C
REACTOME_PD_1_SIGNALING	REACTOME_PD_1_SIGNALING	24	0.739676	2.02693	0.00136986	0.012402	0.00776017	7292	tags=75%, list=21%, signal=59%	PDCD1/HLA-DQB2/CD3G/TRAV19/TRAV8-4/TRAV29DV5/CD3D/HLA-DQA1/CD3E/LCK/CD274/HLA-DQA2/HLA-DRA/HLA-DPB1/HLA-DPA1/HLA-DQB1/CD247/PDCD1LG2
REACTOME_SYNTHESIS_SECRETION_AND_INACTIVATION_OF_GLUCAGON_LIKE_PEPTIDE_1_GLP_1_	REACTOME_SYNTHESIS_SECRETION_AND_INACTIVATION_OF_GLUCAGON_LIKE_PEPTIDE_1_GLP_1_	20	0.702596	1.85335	0.00138696	0.0125013	0.00782234	2745	tags=35%, list=8%, signal=32%	GRP/GPR119/CDX2/GNG13/GNB3/FFAR4/PCSK1
REACTOME_SHC_MEDIATED_CASCADE_FGFR1	REACTOME_SHC_MEDIATED_CASCADE_FGFR1	21	0.691616	1.83686	0.00139665	0.0125013	0.00782234	2866	tags=38%, list=8%, signal=35%	FGF5/FGF9/FGF4/FGF8/FGF1/FGF20/FGF23/FGFR1
REACTOME_TRANSPORT_OF_CONNEXONS_TO_THE_PLASMA_MEMBRANE	REACTOME_TRANSPORT_OF_CONNEXONS_TO_THE_PLASMA_MEMBRANE	21	0.717714	1.90617	0.00139665	0.0125013	0.00782234	8084	tags=76%, list=24%, signal=58%	TUBA3C/TUBAL3/TUBB3/TUBA3E/TUBB8/TUBA1B/TUBB6/TUBA1A/TUBB8B/TUBA4B/TUBA1C/TUBB4A/TUBA3D/TUBB2B/GJA1/TUBA8
BIOCARTA_MCM_PATHWAY	BIOCARTA_MCM_PATHWAY	18	0.791213	2.03493	0.00141643	0.0126307	0.00790331	4516	tags=67%, list=13%, signal=58%	CCNE1/ORC1/CDC6/MCM2/ORC6/CDT1/MCM6/MCM4/MCM3/MCM7/MCM5/CDK2
REACTOME_ABERRANT_REGULATION_OF_MITOTIC_G1_S_TRANSITION_IN_CANCER_DUE_TO_RB1_DEFECTS	REACTOME_ABERRANT_REGULATION_OF_MITOTIC_G1_S_TRANSITION_IN_CANCER_DUE_TO_RB1_DEFECTS	17	0.758287	1.91375	0.00144092	0.0126668	0.00792589	5776	tags=59%, list=17%, signal=49%	CCNE1/E2F2/CCNE2/E2F1/CDKN1C/CCND2/TFDP1/CDK2/E2F3/CDK4
REACTOME_DEFECTIVE_C1GALT1C1_CAUSES_TN_POLYAGGLUTINATION_SYNDROME_TNPS_	REACTOME_DEFECTIVE_C1GALT1C1_CAUSES_TN_POLYAGGLUTINATION_SYNDROME_TNPS_	17	0.77158	1.9473	0.00144092	0.0126668	0.00792589	5718	tags=65%, list=17%, signal=54%	MUC5AC/MUC5B/MUC6/MUC1/MUC15/MUC20/MUC17/MUC12/MUCL1/MUC16/MUC3A
REACTOME_DEFECTIVE_GALNT3_CAUSES_FAMILIAL_HYPERPHOSPHATEMIC_TUMORAL_CALCINOSIS_HFTC_	REACTOME_DEFECTIVE_GALNT3_CAUSES_FAMILIAL_HYPERPHOSPHATEMIC_TUMORAL_CALCINOSIS_HFTC_	16	0.800057	1.99158	0.00144718	0.0126668	0.00792589	5718	tags=75%, list=17%, signal=63%	MUC5AC/MUC5B/MUC6/MUC1/MUC15/GALNT3/MUC20/MUC17/MUC12/MUCL1/MUC16/MUC3A
REACTOME_FGFR1_LIGAND_BINDING_AND_ACTIVATION	REACTOME_FGFR1_LIGAND_BINDING_AND_ACTIVATION	16	0.762588	1.8983	0.00144718	0.0126668	0.00792589	2866	tags=56%, list=8%, signal=52%	FGF5/FGF9/FGF4/FGF8/ANOS1/FGF1/FGF20/FGF23/FGFR1
REACTOME_POLO_LIKE_KINASE_MEDIATED_EVENTS	REACTOME_POLO_LIKE_KINASE_MEDIATED_EVENTS	16	0.803585	2.00036	0.00144718	0.0126668	0.00792589	4033	tags=62%, list=12%, signal=55%	MYBL2/PLK1/FOXM1/PKMYT1/CENPF/CCNB2/CDC25A/CCNB1/CDC25C/LIN9
REACTOME_FGFR1C_LIGAND_BINDING_AND_ACTIVATION	REACTOME_FGFR1C_LIGAND_BINDING_AND_ACTIVATION	12	0.842042	1.98512	0.00149477	0.0129403	0.00809703	2866	tags=75%, list=8%, signal=69%	FGF5/FGF9/FGF4/FGF8/ANOS1/FGF1/FGF20/FGF23/FGFR1
REACTOME_UNWINDING_OF_DNA	REACTOME_UNWINDING_OF_DNA	12	0.8799	2.07437	0.00149477	0.0129403	0.00809703	4139	tags=100%, list=12%, signal=88%	GINS1/MCM2/CDC45/GINS4/MCM8/MCM6/MCM4/MCM3/GINS2/MCM7/MCM5/GINS3
REACTOME_TP53_REGULATES_TRANSCRIPTION_OF_GENES_INVOLVED_IN_G1_CELL_CYCLE_ARREST	REACTOME_TP53_REGULATES_TRANSCRIPTION_OF_GENES_INVOLVED_IN_G1_CELL_CYCLE_ARREST	14	0.809247	1.9553	0.00150602	0.0129403	0.00809703	5107	tags=71%, list=15%, signal=61%	CCNE1/E2F8/CCNA2/E2F7/CCNE2/E2F1/ARID3A/CCNA1/CDK2/ZNF385A
REACTOME_FGFR3_LIGAND_BINDING_AND_ACTIVATION	REACTOME_FGFR3_LIGAND_BINDING_AND_ACTIVATION	13	0.801517	1.8989	0.00151745	0.0129403	0.00809703	3709	tags=69%, list=11%, signal=62%	FGF5/FGF9/GALNT3/FGF4/FGF8/FGF1/FGF20/FGF23/FGFR3
WP_CELLTYPE_DEPENDENT_SELECTIVITY_OF_CCK2R_SIGNALING	WP_CELLTYPE_DEPENDENT_SELECTIVITY_OF_CCK2R_SIGNALING	13	0.815285	1.93152	0.00151745	0.0129403	0.00809703	5371	tags=69%, list=16%, signal=58%	CNR1/RYR2/RYR1/TRPC1/CCKBR/CCK/CD38/PLCB1/DAGLA
BIOCARTA_SRCRPTP_PATHWAY	BIOCARTA_SRCRPTP_PATHWAY	11	0.796032	1.81897	0.00152207	0.0129403	0.00809703	4034	tags=55%, list=12%, signal=48%	CDK1/CDC25A/CCNB1/CDC25C/CDC25B/PRKCB
REACTOME_CDC6_ASSOCIATION_WITH_THE_ORC_ORIGIN_COMPLEX	REACTOME_CDC6_ASSOCIATION_WITH_THE_ORC_ORIGIN_COMPLEX	11	0.784444	1.79249	0.00152207	0.0129403	0.00809703	2746	tags=55%, list=8%, signal=50%	ORC1/CDC6/E2F2/ORC6/E2F1/MCM8
REACTOME_CONDENSATION_OF_PROMETAPHASE_CHROMOSOMES	REACTOME_CONDENSATION_OF_PROMETAPHASE_CHROMOSOMES	11	0.818156	1.86953	0.00152207	0.0129403	0.00809703	4496	tags=73%, list=13%, signal=63%	NCAPH/CCNB2/CDK1/NCAPG/NCAPD2/CCNB1/SMC4/SMC2
WP_RAS_SIGNALING	WP_RAS_SIGNALING	182	0.420002	1.54467	0.0020555	0.0173813	0.0108758	8350	tags=31%, list=24%, signal=23%	PAK5/PLA2G2D/PAK6/PLA2G4D/PRKCG/PLA2G4F/KSR2/GNG13/RASAL1/IGF1R/GNB3/PLA2G4A/PLA2G10/MAPK10/FGFR1/NTRK2/FASLG/GRIN1/PLA2G4E/PLA2G2E/GRIN2A/RAC2/RASGRP1/FGFR3/PDGFRA/PLA2G3/PRKCB/RIN1/GNGT1/CALML5/PIK3CD/RASA3/FGFR2/ZAP70/AKT3/GNG8/SYNGAP1/GNB4/CSF1R/PAK4/NTRK1/LAT/RASAL2/ABL1/GNG2/PLCE1/MAPK3/RASAL3/RALGDS/GNGT2/FLT3/PLCG1/PAK1/RASA4/KIT/STK4
WP_SUDDEN_INFANT_DEATH_SYNDROME_SIDS_SUSCEPTIBILITY_PATHWAYS	WP_SUDDEN_INFANT_DEATH_SYNDROME_SIDS_SUSCEPTIBILITY_PATHWAYS	159	0.447036	1.62766	0.00207039	0.0173813	0.0108758	5120	tags=30%, list=15%, signal=25%	SST/TAC1/HTR3A/SNAP25/KCNH2/CHRNA7/MYB/VIPR2/POU3F2/MIR210/PLP1/ATP1A3/TPH1/FOXM1/GNB3/LMX1B/FEV/RYR2/NEUROD1/CHRNB2/IL1A/SOX2/HDAC9/CDCA7L/SSTR2/NTRK2/DLX2/GRIN1/TP73/GATA3/CXCL8/SCN3B/KCNQ1/ALDOA/IL10/SCN5A/POU5F1/POU2F2/TNF/RUNX3/CAV3/CHRFAM7A/IL1B/EN1/TCF3/IL13/HIF1A
REACTOME_CELLULAR_SENESCENCE	REACTOME_CELLULAR_SENESCENCE	165	0.418152	1.52472	0.00207254	0.0173813	0.0108758	10707	tags=40%, list=31%, signal=28%	HMGA2/H1-3/CCNE1/UBE2C/E2F2/CCNA2/CBX2/CCNE2/E2F1/IL1A/MAPK10/LMNB1/EZH2/H2BU1/CDKN2A/HMGA1/TNIK/CXCL8/H1-5/CDKN2C/H2AX/CCNA1/TFDP1/CDK2/UBE2S/H3-4/E2F3/H2AZ1/CDK4/MAPK7/IFNB1/CDKN2D/SCMH1/MRE11/PHC1/EHMT2/H4-16/H1-4/SUZ12/MAPK3/IL6/CBX6/CDKN2B/CABIN1/ACD/EP400/VENTX/ANAPC1/PHC3/RBBP4/CBX4/MAP4K4/H3C12/EED/RNF2/MAP2K6/MINK1/UBN1/UBE2D1/MDM4/H2BC13/AGO1/AGO3/RBBP7/ATM/SP1
REACTOME_REGULATION_OF_TP53_ACTIVITY	REACTOME_REGULATION_OF_TP53_ACTIVITY	157	0.443106	1.61169	0.002079	0.0173813	0.0108758	10844	tags=48%, list=32%, signal=33%	POU4F1/AURKB/TPX2/RMI2/CCNA2/CDK1/EXO1/BLM/BARD1/TAF4B/BRCA1/CHEK1/CDKN2A/TP73/RFC4/CHD3/DYRK2/CCNA1/TAF1L/DNA2/CDK2/RHNO1/L3MBTL1/CDK5R1/RBBP8/TOPBP1/BRIP1/PPP1R13L/ZNF385A/RFC3/AKT3/NUAK1/AURKA/MRE11/RFC5/PRDM1/EHMT2/TAF6/HDAC2/RNF34/BRPF1/RAD9A/RPA1/SSRP1/PIP4K2A/TAF4/RFC2/TAF3/RBBP4/ATRIP/WRN/CSNK2A1/RAD1/KMT5A/SUPT16H/PML/RAD9B/MAP2K6/KAT6A/BRD1/RMI1/TTC5/MDM4/HIPK1/TAF1/CHD4/PLK3/PIP4K2C/PR…
KEGG_JAK_STAT_SIGNALING_PATHWAY	KEGG_JAK_STAT_SIGNALING_PATHWAY	152	0.449701	1.62733	0.00209424	0.0173813	0.0108758	7025	tags=35%, list=20%, signal=28%	IL20RA/IL11/PRL/IL22RA2/LIF/IL21R/IFNG/IFNE/IL9R/GH2/IL2RA/IL12A/IL4/IL2RG/CTF1/EPO/OSM/IL12B/CSF2RA/IL2RB/IL21/IL12RB1/CSF2RB/PIK3CG/IL23R/CCND2/JAK3/CRLF2/IL10/PIK3CD/CLCF1/CBL/CSF2/IL7R/SPRED1/IL13/AKT3/IL15/STAT1/IL13RA2/IL5RA/IL26/CSF3R/IFNB1/IL24/PIAS3/PIK3R5/OSMR/IFNGR2/IL2/JAK2/IL10RA/STAT4
REACTOME_RHO_GTPASE_CYCLE	REACTOME_RHO_GTPASE_CYCLE	138	0.453961	1.63355	0.00209644	0.0173813	0.0108758	10181	tags=49%, list=30%, signal=34%	RHOV/ARHGEF38/ARHGAP8/DEPDC1B/ECT2/ARHGAP40/VAV3/RHOF/ABR/ARHGAP11A/ARHGDIG/RACGAP1/ARHGAP28/ARHGEF39/RHOH/RAC2/FGD3/ARHGEF2/ARHGAP33/PLEKHG2/SRGAP1/TIAM2/TAGAP/ARHGAP9/VAV1/GMIP/CHN1/ARHGAP30/ARHGAP39/ARHGAP22/OBSCN/ARHGEF17/ARHGEF18/ARHGAP4/SYDE1/TRIP10/ARAP2/ARHGEF3/ARHGEF10/ARHGAP27/ARHGEF19/ARHGAP18/OPHN1/ARHGAP25/SRGAP2/FGD2/PREX1/RHOQ/FGD1/ARHGAP19/ARHGAP15/ARHGEF1/TRIO/PLEKHG5/ARHGAP1/ARH…
WP_REGULATION_OF_ACTIN_CYTOSKELETON	WP_REGULATION_OF_ACTIN_CYTOSKELETON	149	0.437803	1.58254	0.00209864	0.0173813	0.0108758	8532	tags=38%, list=25%, signal=29%	PAK5/PAK6/FGF5/FGF9/FGF4/FGF8/PIP5KL1/FGF11/FGF1/FGF20/FGF23/PIP5K1B/FGFR1/LIMK1/IQGAP1/CHRM1/RAC2/CHRM4/SLC9A1/EGF/FGFR3/PIK3CG/PDGFRA/PIK3CD/DIAPH3/VAV1/MYL1/WASF1/FGFR2/VIL1/ABI2/GIT1/BDKRB1/FGF3/PIK3R5/PAK4/EZR/VCL/TMSB4X/F2R/PIP5K1C/PDGFA/PPP1R12A/MAPK3/ENAH/SSH2/FGF14/FGF16/WAS/SSH3/RASSF7/FGD1/PAK1/PIP4K2A/WASF2/PIP5K1A/ARHGEF1
REACTOME_DISEASES_OF_GLYCOSYLATION	REACTOME_DISEASES_OF_GLYCOSYLATION	142	0.464005	1.66853	0.00210305	0.0173813	0.0108758	7723	tags=36%, list=22%, signal=28%	MUC5AC/MUC5B/MUC6/MUC1/MUC15/ADAMTS16/GALNT3/MUC20/GPC2/CHST3/ADAMTS20/GPC4/CHST6/ACAN/ADAMTS6/MUC17/ADAMTS12/FMOD/ADAMTS14/MUC12/MUCL1/GALNT12/THSD4/THSD7B/ADAMTS2/ADAMTS3/CSPG5/THBS2/NOTCH1/SEMA5B/VCAN/PRELP/MUC16/LFNG/BGN/MUC3A/SDC3/ADAMTS9/AGRN/NOTCH2/ADAMTS10/LUM/SPON1/ADAMTS5/GPC3/SEMA5A/CHSY1/SLC26A2/HSPG2/ADAMTS7/CSPG4
WP_ESC_PLURIPOTENCY_PATHWAYS	WP_ESC_PLURIPOTENCY_PATHWAYS	116	0.477905	1.68784	0.0021322	0.0175189	0.010962	8750	tags=37%, list=25%, signal=28%	WNT7B/FGF5/LIF/FZD1/FZD2/FGF9/FGF4/FGF8/WNT10A/WNT10B/FZD7/BMPR1B/FGF11/FGF1/FGF20/FGF23/WNT1/FGFR1/NOG/EGF/FGFR3/PDGFRA/PIK3CD/FGFR2/AKT3/WNT6/MAPK7/FGF3/AXIN1/DVL2/PDGFA/WNT2B/DVL3/FGF14/FGF16/ACVR1/SMAD7/FZD6/FZD8/MAPK12/SMAD5/WNT2/SMAD9
REACTOME_CHROMOSOME_MAINTENANCE	REACTOME_CHROMOSOME_MAINTENANCE	117	0.470751	1.6628	0.00213447	0.0175189	0.010962	6088	tags=32%, list=18%, signal=26%	CENPA/CENPI/PIF1/CCNA2/CENPM/HJURP/OIP5/BLM/CENPK/CENPW/H2BU1/CENPL/CHTF18/CENPU/CENPO/RFC4/H2AX/CENPH/CCNA1/FEN1/POLA1/POLD1/DNA2/CDK2/MIS18BP1/CENPQ/POLD3/LIG1/PRIM1/DSCC1/POLA2/RFC3/H3-4/PCNA/H2AZ1/PRIM2/MIS18A
WP_GENES_RELATED_TO_PRIMARY_CILIUM_DEVELOPMENT_BASED_ON_CRISPR	WP_GENES_RELATED_TO_PRIMARY_CILIUM_DEVELOPMENT_BASED_ON_CRISPR	99	0.490859	1.71791	0.00216216	0.0175418	0.0109763	10691	tags=51%, list=31%, signal=35%	EVC2/TCTN2/TEDC2/EVC/ARMC9/SASS6/IFT140/IFT80/TMEM107/CEP19/IFT52/IFT57/WDR34/RAB23/CEP97/EFCAB7/FBF1/TTC26/CEP295/TMEM67/CEP162/TULP3/IFT172/RPGRIP1L/DYNC2H1/BBS1/KIAA0753/CPLANE1/TCTEX1D2/CEP192/MIB1/CC2D2A/TMEM216/IQCE/SCLT1/C2CD3/BBS12/TTC30B/BBS7/IFT81/OFD1/WDR35/RABL2A/ARL13B/CDK20/MKKS/KIF3A/TUBD1/TEDC1/WDR60
REACTOME_HCMV_EARLY_EVENTS	REACTOME_HCMV_EARLY_EVENTS	103	0.465737	1.63499	0.0021645	0.0175418	0.0109763	9699	tags=48%, list=28%, signal=34%	TUBA3C/TUBAL3/TUBB3/TUBA3E/TUBB8/EZH2/H2BU1/H2AW/TUBA1B/TUBB6/TUBA1A/TUBB8B/TUBA4B/NUP210/TUBA1C/CBX1/NUP205/NUP188/NUP62/NDC1/NUP107/H4-16/NUP93/TUBB4A/TUBA3D/H2AC13/SUZ12/TUBB2B/NUP43/NCOR2/TUBA8/H2BC18/ITGB1/TRIM28/NUP153/RBBP4/NUP85/NUP155/DYNC1H1/TPR/DYNC1I2/DYNC1LI2/NUP37/PML/H3C12/EED/CREB1/NUP160/NUP58
REACTOME_PI3K_AKT_SIGNALING_IN_CANCER	REACTOME_PI3K_AKT_SIGNALING_IN_CANCER	102	0.498159	1.74528	0.00216685	0.0175418	0.0109763	5206	tags=30%, list=15%, signal=26%	NRG3/FGF5/CD19/TGFA/FGF9/FGF4/FGF8/ERBB4/CD80/FOXO6/ICOS/FGF1/FGF20/FGF23/FGFR1/EREG/RAC2/TRAT1/EGF/AREG/FGFR3/EPGN/PDGFRA/LCK/HGF/PIK3CD/SRC/VAV1/CD86/FGFR2/AKT3
WP_INTEGRINMEDIATED_CELL_ADHESION	WP_INTEGRINMEDIATED_CELL_ADHESION	102	0.499159	1.74879	0.00216685	0.0175418	0.0109763	10935	tags=51%, list=32%, signal=35%	CAPN6/ITGB8/PAK6/ITGA3/ITGB4/ITGB6/VAV3/MYLK2/MAPK10/ITGA2B/ITGAM/RAC2/ITGA4/ITGA2/ITGB2/SRC/CAV3/MYPN/ITGAV/ITGAD/AKT3/CAPN9/MAPK7/VASP/ITGA5/PAK4/ITGA11/ITGA8/ITGAX/VCL/GIT2/ITGAL/PAK1/ITGB1/CAV1/CAV2/MAPK12/TNS1/CAPN2/ITGAE/MAP2K6/ITGB7/PIK3R2/CAPN10/ILK/ZYX/CAPN1/ITGB5/BCAR1/PXN/ROCK1/TLN1
REACTOME_EPH_EPHRIN_SIGNALING	REACTOME_EPH_EPHRIN_SIGNALING	91	0.490912	1.70799	0.00219058	0.0176737	0.0110588	3302	tags=15%, list=10%, signal=14%	EPHA6/EFNA5/EPHB3/DNM1/EPHA5/VAV3/EPHB6/MMP9/EPHA10/NCK2/MMP2/LIMK1/GRIN1/EPHA7
REACTOME_PROTEIN_PROTEIN_INTERACTIONS_AT_SYNAPSES	REACTOME_PROTEIN_PROTEIN_INTERACTIONS_AT_SYNAPSES	86	0.499563	1.7207	0.00223464	0.017968	0.011243	6131	tags=37%, list=18%, signal=31%	SLITRK1/PPFIA4/GRM5/NRXN1/NLGN1/DLG3/LRFN4/SLITRK5/GRM1/DLGAP1/GRIA4/HOMER3/STX1A/GRIN1/GRIN2A/APBA2/LRFN1/GRIN2D/SLITRK2/SYT1/BEGAIN/NLGN3/SYT10/SHANK1/EPB41L2/PTPRS/SLITRK4/NLGN4X/NTRK3/SLITRK6/NRXN3/EPB41L3
REACTOME_G2_M_DNA_DAMAGE_CHECKPOINT	REACTOME_G2_M_DNA_DAMAGE_CHECKPOINT	77	0.5098	1.71717	0.0022779	0.018254	0.0114219	10114	tags=53%, list=29%, signal=38%	RMI2/CDK1/EXO1/BLM/BARD1/SFN/CCNB1/H2BU1/CDC25C/BRCA1/CHEK1/RFC4/H2AX/NSD2/DNA2/RHNO1/RBBP8/TOPBP1/MDC1/BRIP1/RFC3/TP53BP1/H3-4/MRE11/RFC5/H4-16/YWHAQ/RAD9A/RPA1/RFC2/ATRIP/RNF8/YWHAZ/WRN/RAD1/WEE1/RAD9B/RMI1/RNF168/YWHAH/H2BC13
REACTOME_SUMOYLATION_OF_DNA_DAMAGE_RESPONSE_AND_REPAIR_PROTEINS	REACTOME_SUMOYLATION_OF_DNA_DAMAGE_RESPONSE_AND_REPAIR_PROTEINS	75	0.502209	1.68975	0.00228571	0.0182549	0.0114225	9788	tags=49%, list=28%, signal=35%	CBX2/BLM/BRCA1/CDKN2A/HDAC7/NUP210/MDC1/NUP205/NUP188/SCMH1/NUP62/NDC1/PHC1/NUP107/NUP93/UBE2I/TDG/NUP43/SMC3/EID3/RPA1/NUP153/PHC3/NUP85/NUP155/SMC5/STAG1/WRN/SMC1A/TPR/NUP37/CBX4/PML/RNF2/NUP160/NUP58/RNF168
REACTOME_ASSEMBLY_OF_THE_PRE_REPLICATIVE_COMPLEX	REACTOME_ASSEMBLY_OF_THE_PRE_REPLICATIVE_COMPLEX	67	0.522376	1.7326	0.00230681	0.0183615	0.0114892	5319	tags=24%, list=15%, signal=20%	PSMA8/ORC1/CDC6/E2F2/MCM2/ORC6/CDT1/E2F1/MCM8/MCM6/MCM4/MCM3/MCM7/MCM5/GMNN/E2F3
REACTOME_SEMAPHORIN_INTERACTIONS	REACTOME_SEMAPHORIN_INTERACTIONS	64	0.522831	1.72346	0.00231481	0.0183637	0.0114905	4631	tags=27%, list=13%, signal=23%	SEMA3E/DPYSL5/SEMA3A/PLXNB3/SEMA6A/SEMA4A/TREM2/SEMA4D/PLXNA1/PLXNA3/LIMK1/PTPRC/CRMP1/DPYSL3/SEMA6D/DPYSL4/CDK5R1
REACTOME_NRAGE_SIGNALS_DEATH_THROUGH_JNK	REACTOME_NRAGE_SIGNALS_DEATH_THROUGH_JNK	58	0.519055	1.68648	0.00235018	0.0185821	0.0116272	9536	tags=48%, list=28%, signal=35%	ARHGEF38/ECT2/VAV3/ABR/ARHGEF39/FGD3/ARHGEF2/PLEKHG2/TIAM2/VAV1/OBSCN/ARHGEF17/ARHGEF18/ARHGEF3/ARHGEF10/ARHGEF19/BCL2L11/FGD2/PREX1/FGD1/ARHGEF1/TRIO/PLEKHG5/ARHGEF6/MAGED1/ARHGEF35/GNA13/NGFR
PID_CD8_TCR_PATHWAY	PID_CD8_TCR_PATHWAY	50	0.564532	1.7938	0.00241255	0.0190118	0.0118961	9581	tags=54%, list=28%, signal=39%	CARD11/CD80/CD8B/CD8A/CD3G/PTPRC/CD3D/RASGRP1/CD3E/PRKCQ/PRKCB/LCK/VAV1/CD86/CBL/ZAP70/PRF1/LCP2/LAT/CD28/CD247/MAP3K14/PLCG1/PAG1/BCL10/NRAS/RASSF5
REACTOME_ELASTIC_FIBRE_FORMATION	REACTOME_ELASTIC_FIBRE_FORMATION	45	0.57723	1.7978	0.00243902	0.0191568	0.0119868	7180	tags=53%, list=21%, signal=42%	ITGB8/MFAP2/TGFB2/ITGB6/FBN2/FBLN1/BMP7/TGFB1/EMILIN2/LOXL1/LTBP2/LTBP1/ITGAV/EFEMP2/FBN1/TGFB3/EMILIN1/LOXL2/ITGA5/LOXL3/ITGA8/LOXL4/EMILIN3/LOX
BIOCARTA_TCR_PATHWAY	BIOCARTA_TCR_PATHWAY	44	0.550845	1.70311	0.00247525	0.0191722	0.0119964	8038	tags=39%, list=23%, signal=30%	CD3G/NFATC4/PTPN7/CD3D/PIK3CG/CD3E/PRKCB/LCK/VAV1/ZAP70/NFATC2/MAP3K1/NFATC1/LAT/CD247/MAPK3/PLCG1
REACTOME_AGGREPHAGY	REACTOME_AGGREPHAGY	44	0.587727	1.81714	0.00247525	0.0191722	0.0119964	4831	tags=30%, list=14%, signal=25%	TUBA3C/CFTR/TUBAL3/CETN1/TUBB3/TUBA3E/TUBB8/TUBA1B/TUBB6/TUBA1A/TUBB8B/TUBA4B/TUBA1C
WP_ATM_SIGNALING_NETWORK_IN_DEVELOPMENT_AND_DISEASE	WP_ATM_SIGNALING_NETWORK_IN_DEVELOPMENT_AND_DISEASE	44	0.559917	1.73115	0.00247525	0.0191722	0.0119964	9977	tags=52%, list=29%, signal=37%	G6PD/BUB1/AURKB/CDK1/CHEK1/H2AX/DCLRE1C/CDK5R1/RBBP8/MDC1/TP53BP1/MRE11/PRKDC/LBR/TRIM28/RIF1/HMGN1/RNF8/RNF40/SMC1A/PPM1D/RNF168/HDAC4
WP_INTEGRATED_CANCER_PATHWAY	WP_INTEGRATED_CANCER_PATHWAY	44	0.571039	1.76554	0.00247525	0.0191722	0.0119964	9420	tags=48%, list=27%, signal=35%	PLK1/MMP1/CDK1/CDC25A/BLM/E2F1/BARD1/BRCA1/CHEK1/CDC25B/CDK2/MSH2/STAT1/CDK4/MRE11/BCL2/CDKN2B/POU2F1/MSH6/BBC3/BAX
REACTOME_ASSEMBLY_AND_CELL_SURFACE_PRESENTATION_OF_NMDA_RECEPTORS	REACTOME_ASSEMBLY_AND_CELL_SURFACE_PRESENTATION_OF_NMDA_RECEPTORS	42	0.574228	1.76761	0.00248139	0.0191722	0.0119964	4831	tags=40%, list=14%, signal=35%	TUBA3C/TUBAL3/TUBB3/DLG3/TUBA3E/TUBB8/NBEA/GRIN1/GRIN2A/TUBA1B/TUBB6/TUBA1A/GRIN2D/TUBB8B/TUBA4B/GRIN3B/TUBA1C
WP_ATM_SIGNALING_PATHWAY	WP_ATM_SIGNALING_PATHWAY	39	0.599454	1.8144	0.00253807	0.0195464	0.0122306	5200	tags=41%, list=15%, signal=35%	CCNE1/AP3B2/CDK1/RAD51/FANCD2/CDC25A/CCNB1/CDC25C/BRCA1/CHEK1/TP73/H2AX/CASP2/CDK2/MDC1/TP53BP1
WP_DISRUPTION_OF_POSTSYNAPTIC_SIGNALLING_BY_CNV	WP_DISRUPTION_OF_POSTSYNAPTIC_SIGNALLING_BY_CNV	31	0.59165	1.73004	0.00258398	0.0195619	0.0122403	7636	tags=58%, list=22%, signal=45%	NRXN1/NLGN1/GRM1/DLGAP1/RYR2/STX1A/GRIN1/GRIN2A/GRIN2D/NLGN3/SHANK1/NLGN4X/SYNGAP1/NRXN3/RPH3A/MAPK3/ARC/NLGN2
WP_TUMOR_SUPPRESSOR_ACTIVITY_OF_SMARCB1	WP_TUMOR_SUPPRESSOR_ACTIVITY_OF_SMARCB1	31	0.59911	1.75185	0.00258398	0.0195619	0.0122403	9512	tags=65%, list=28%, signal=47%	GLI2/GLI1/DPF1/EZH2/SMARCD3/CDKN2A/GLI3/CDK4/SMARCD1/ACTL6A/SMARCC2/SUZ12/SMARCA4/SMARCC1/RBBP4/ARID1B/PTCH1/ARID1A/EED/SMARCB1
REACTOME_NEGATIVE_REGULATION_OF_FGFR3_SIGNALING	REACTOME_NEGATIVE_REGULATION_OF_FGFR3_SIGNALING	29	0.617657	1.76284	0.00264901	0.0195619	0.0122403	4714	tags=34%, list=14%, signal=30%	FGF5/FGF9/FGF4/FGF8/FGF1/FGF20/FGF23/FGFR3/SRC/CBL
REACTOME_FORMATION_OF_TUBULIN_FOLDING_INTERMEDIATES_BY_CCT_TRIC	REACTOME_FORMATION_OF_TUBULIN_FOLDING_INTERMEDIATES_BY_CCT_TRIC	26	0.636424	1.7748	0.0027137	0.0195619	0.0122403	8084	tags=50%, list=24%, signal=38%	TUBA3C/TUBAL3/TUBB3/TUBA3E/TUBA1B/TUBB6/TUBA1A/TUBA4B/TUBA1C/TUBB4A/TUBA3D/TUBB2B/TUBA8
WP_CYTOKINES_AND_INFLAMMATORY_RESPONSE	WP_CYTOKINES_AND_INFLAMMATORY_RESPONSE	26	0.645686	1.80063	0.0027137	0.0195619	0.0122403	7356	tags=73%, list=21%, signal=57%	IL11/IFNG/CXCL1/IL1A/IL4/TGFB1/IL12B/IL10/TNF/IL1B/CSF2/IL13/CSF1/IL15/HLA-DRA/IFNB1/IL2/PDGFA/IL6
KEGG_LIMONENE_AND_PINENE_DEGRADATION	KEGG_LIMONENE_AND_PINENE_DEGRADATION	10	-0.792507	-2.07066	0.00273973	0.0195619	0.0122403	2965	tags=70%, list=9%, signal=64%	ALDH3A2/ALDH9A1/ALDH1B1/ALDH7A1/ECHS1/EHHADH/ALDH2
REACTOME_CHYLOMICRON_ASSEMBLY	REACTOME_CHYLOMICRON_ASSEMBLY	10	-0.852799	-2.22819	0.00273973	0.0195619	0.0122403	1766	tags=80%, list=5%, signal=76%	APOE/SAR1B/APOB/MTTP/APOA1/APOA4/APOA2/APOC3
REACTOME_GLUCOCORTICOID_BIOSYNTHESIS	REACTOME_GLUCOCORTICOID_BIOSYNTHESIS	10	-0.789193	-2.062	0.00273973	0.0195619	0.0122403	2416	tags=60%, list=7%, signal=56%	CYP21A2/CYP17A1/SERPINA6/CYP11B1/HSD11B1/CYP11B2
REACTOME_REMOVAL_OF_AMINOTERMINAL_PROPEPTIDES_FROM_GAMMA_CARBOXYLATED_PROTEINS	REACTOME_REMOVAL_OF_AMINOTERMINAL_PROPEPTIDES_FROM_GAMMA_CARBOXYLATED_PROTEINS	10	-0.835355	-2.18261	0.00273973	0.0195619	0.0122403	1857	tags=70%, list=5%, signal=66%	PROS1/F10/F7/F2/PROC/PROZ/F9
REACTOME_UREA_CYCLE	REACTOME_UREA_CYCLE	10	-0.891962	-2.33052	0.00273973	0.0195619	0.0122403	1751	tags=80%, list=5%, signal=76%	ARG2/SLC25A15/NAGS/ARG1/ASL/CPS1/ASS1/OTC
WP_THE_ALTERNATIVE_PATHWAY_OF_FETAL_ANDROGEN_SYNTHESIS	WP_THE_ALTERNATIVE_PATHWAY_OF_FETAL_ANDROGEN_SYNTHESIS	10	-0.811967	-2.12151	0.00273973	0.0195619	0.0122403	1908	tags=80%, list=6%, signal=76%	HSD17B3/CYP17A1/AKR1C2/POR/CYB5A/AKR1C4/HSD17B6/CYP11A1
BIOCARTA_CELLCYCLE_PATHWAY	BIOCARTA_CELLCYCLE_PATHWAY	23	0.717308	1.94662	0.00275103	0.0195619	0.0122403	6136	tags=61%, list=18%, signal=50%	CCNE1/CDK1/CDC25A/E2F1/RBL1/CCNB1/CDKN2A/CDKN2C/CCND2/CCNA1/TFDP1/CDK2/CDK4/CDKN2D
REACTOME_FRS_MEDIATED_FGFR1_SIGNALING	REACTOME_FRS_MEDIATED_FGFR1_SIGNALING	23	0.668707	1.81473	0.00275103	0.0195619	0.0122403	2866	tags=35%, list=8%, signal=32%	FGF5/FGF9/FGF4/FGF8/FGF1/FGF20/FGF23/FGFR1
REACTOME_INCRETIN_SYNTHESIS_SECRETION_AND_INACTIVATION	REACTOME_INCRETIN_SYNTHESIS_SECRETION_AND_INACTIVATION	23	0.693108	1.88095	0.00275103	0.0195619	0.0122403	2745	tags=35%, list=8%, signal=32%	GRP/GPR119/CDX2/GNG13/GNB3/ISL1/FFAR4/PCSK1
REACTOME_TERMINATION_OF_O_GLYCAN_BIOSYNTHESIS	REACTOME_TERMINATION_OF_O_GLYCAN_BIOSYNTHESIS	23	0.687311	1.86522	0.00275103	0.0195619	0.0122403	5732	tags=52%, list=17%, signal=44%	MUC5AC/MUC5B/MUC6/MUC1/MUC15/MUC20/MUC17/MUC12/MUCL1/MUC16/MUC3A/ST6GALNAC4
WP_CANCER_IMMUNOTHERAPY_BY_PD1_BLOCKADE	WP_CANCER_IMMUNOTHERAPY_BY_PD1_BLOCKADE	23	0.687965	1.867	0.00275103	0.0195619	0.0122403	8057	tags=65%, list=23%, signal=50%	PDCD1/IFNG/CD8B/CD8A/CD3G/NFATC4/CD3D/CD3E/LCK/CD274/ZAP70/NFATC2/NFATC1/PDCD1LG2/NFAT5
BIOCARTA_CTLA4_PATHWAY	BIOCARTA_CTLA4_PATHWAY	20	0.680908	1.79614	0.00277393	0.0195619	0.0122403	7054	tags=65%, list=21%, signal=52%	CD80/ICOS/CD3G/CTLA4/CD3D/CD3E/LCK/ITK/CD86/HLA-DRA/IL2/CD28/CD247
BIOCARTA_STATHMIN_PATHWAY	BIOCARTA_STATHMIN_PATHWAY	20	0.685257	1.80761	0.00277393	0.0195619	0.0122403	7054	tags=55%, list=21%, signal=44%	MAPK13/CDK1/CD3G/CCNB1/STMN1/CD3D/CD3E/CD2/CAMK4/PRKAR2B/CD247
REACTOME_FRS_MEDIATED_FGFR3_SIGNALING	REACTOME_FRS_MEDIATED_FGFR3_SIGNALING	20	0.696274	1.83667	0.00277393	0.0195619	0.0122403	3709	tags=40%, list=11%, signal=36%	FGF5/FGF9/FGF4/FGF8/FGF1/FGF20/FGF23/FGFR3
REACTOME_LAGGING_STRAND_SYNTHESIS	REACTOME_LAGGING_STRAND_SYNTHESIS	20	0.682385	1.80004	0.00277393	0.0195619	0.0122403	8491	tags=75%, list=25%, signal=57%	RFC4/FEN1/POLA1/POLD1/DNA2/POLD3/LIG1/PRIM1/POLA2/RFC3/PCNA/PRIM2/RFC5/RPA1/RFC2
WP_METABOLISM_OF_SPINGOLIPIDS_IN_ER_AND_GOLGI_APPARATUS	WP_METABOLISM_OF_SPINGOLIPIDS_IN_ER_AND_GOLGI_APPARATUS	20	0.680052	1.79388	0.00277393	0.0195619	0.0122403	2432	tags=25%, list=7%, signal=23%	SGPP2/B3GALT2/UGT8/SPHK1/B3GALNT1
REACTOME_E2F_MEDIATED_REGULATION_OF_DNA_REPLICATION	REACTOME_E2F_MEDIATED_REGULATION_OF_DNA_REPLICATION	22	0.673542	1.79992	0.0027933	0.0195619	0.0122403	6058	tags=50%, list=18%, signal=41%	ORC1/ORC6/CDK1/E2F1/CCNB1/MCM8/POLA1/TFDP1/PRIM1/POLA2/PRIM2
REACTOME_POST_CHAPERONIN_TUBULIN_FOLDING_PATHWAY	REACTOME_POST_CHAPERONIN_TUBULIN_FOLDING_PATHWAY	22	0.687947	1.83842	0.0027933	0.0195619	0.0122403	8084	tags=64%, list=24%, signal=49%	TUBA3C/TUBAL3/TUBB3/TUBA3E/TUBA1B/TUBB6/TUBA1A/TUBA4B/TUBA1C/ARL2/TUBB4A/TUBA3D/TUBB2B/TUBA8
BIOCARTA_IL12_PATHWAY	BIOCARTA_IL12_PATHWAY	19	0.705716	1.84075	0.00281294	0.0195619	0.0122403	7054	tags=63%, list=21%, signal=50%	IFNG/IL18/CD3G/CXCR3/CD3D/CCR5/IL12RB1/CD3E/ETV5/JAK2/STAT4/CD247
WP_SMALL_LIGAND_GPCRS	WP_SMALL_LIGAND_GPCRS	19	0.704871	1.83855	0.00281294	0.0195619	0.0122403	6674	tags=58%, list=19%, signal=47%	GPR50/MTNR1B/LPAR1/CNR1/PTGFR/PTAFR/PTGER4/CNR2/MTNR1A/S1PR4/PTGER2
REACTOME_CROSSLINKING_OF_COLLAGEN_FIBRILS	REACTOME_CROSSLINKING_OF_COLLAGEN_FIBRILS	18	0.705891	1.81549	0.00283286	0.0195619	0.0122403	8036	tags=83%, list=23%, signal=64%	COL1A1/COL1A2/COL4A3/COL4A6/LOXL1/TLL2/PXDN/LOXL2/COL4A4/LOXL3/COL4A2/LOXL4/LOX/COL4A5/COL4A1
REACTOME_PI_3K_CASCADE_FGFR3	REACTOME_PI_3K_CASCADE_FGFR3	18	0.701618	1.8045	0.00283286	0.0195619	0.0122403	3709	tags=44%, list=11%, signal=40%	FGF5/FGF9/FGF4/FGF8/FGF1/FGF20/FGF23/FGFR3
REACTOME_SHC_MEDIATED_CASCADE_FGFR3	REACTOME_SHC_MEDIATED_CASCADE_FGFR3	18	0.722943	1.85935	0.00283286	0.0195619	0.0122403	3709	tags=44%, list=11%, signal=40%	FGF5/FGF9/FGF4/FGF8/FGF1/FGF20/FGF23/FGFR3
WP_SIMPLIFIED_DEPICTION_OF_MYD88_DISTINCT_INPUTOUTPUT_PATHWAY	WP_SIMPLIFIED_DEPICTION_OF_MYD88_DISTINCT_INPUTOUTPUT_PATHWAY	18	0.700788	1.80237	0.00283286	0.0195619	0.0122403	6815	tags=44%, list=20%, signal=36%	TLR10/IL1A/TLR8/TLR7/TLR6/TLR5/TLR2/TLR1
REACTOME_CRMPS_IN_SEMA3A_SIGNALING	REACTOME_CRMPS_IN_SEMA3A_SIGNALING	16	0.714588	1.77882	0.00289436	0.0195619	0.0122403	4631	tags=50%, list=13%, signal=43%	DPYSL5/SEMA3A/PLXNA1/PLXNA3/CRMP1/DPYSL3/DPYSL4/CDK5R1
REACTOME_TRANSCRIPTION_OF_E2F_TARGETS_UNDER_NEGATIVE_CONTROL_BY_P107_RBL1_AND_P130_RBL2_IN_COMPLEX_WITH_HDAC1	REACTOME_TRANSCRIPTION_OF_E2F_TARGETS_UNDER_NEGATIVE_CONTROL_BY_P107_RBL1_AND_P130_RBL2_IN_COMPLEX_WITH_HDAC1	16	0.703242	1.75057	0.00289436	0.0195619	0.0122403	4389	tags=44%, list=13%, signal=38%	MYBL2/CCNA2/CDK1/E2F1/RBL1/LIN9/TFDP1
REACTOME_BETA_OXIDATION_OF_VERY_LONG_CHAIN_FATTY_ACIDS	REACTOME_BETA_OXIDATION_OF_VERY_LONG_CHAIN_FATTY_ACIDS	11	-0.893221	-2.40877	0.00289855	0.0195619	0.0122403	2042	tags=82%, list=6%, signal=77%	DECR2/ECI2/ACOX1/ACOT4/MLYCD/HSD17B4/ACAA1/EHHADH/ACOT6
REACTOME_CYP2E1_REACTIONS	REACTOME_CYP2E1_REACTIONS	11	-0.92738	-2.50089	0.00289855	0.0195619	0.0122403	713	tags=73%, list=2%, signal=71%	CYP2D6/CYP2B6/CYP2A13/CYP2C9/CYP2A6/CYP2E1/CYP2C8/CYP2A7
REACTOME_GAMMA_CARBOXYLATION_TRANSPORT_AND_AMINO_TERMINAL_CLEAVAGE_OF_PROTEINS	REACTOME_GAMMA_CARBOXYLATION_TRANSPORT_AND_AMINO_TERMINAL_CLEAVAGE_OF_PROTEINS	11	-0.81178	-2.18915	0.00289855	0.0195619	0.0122403	2925	tags=73%, list=9%, signal=67%	GGCX/PROS1/F10/F7/F2/PROC/PROZ/F9
REACTOME_METALLOTHIONEINS_BIND_METALS	REACTOME_METALLOTHIONEINS_BIND_METALS	11	-0.950064	-2.56206	0.00289855	0.0195619	0.0122403	1728	tags=100%, list=5%, signal=95%	MT4/MT1M/MT1F/MT2A/MT1E/MT1A/MT1H/MT1G/MT1X/MT1B
REACTOME_MITOCHONDRIAL_FATTY_ACID_BETA_OXIDATION_OF_SATURATED_FATTY_ACIDS	REACTOME_MITOCHONDRIAL_FATTY_ACID_BETA_OXIDATION_OF_SATURATED_FATTY_ACIDS	11	-0.800055	-2.15753	0.00289855	0.0195619	0.0122403	3402	tags=82%, list=10%, signal=74%	MECR/ACADVL/ACADS/ACADM/ACSM6/ACSM3/HADH/ECHS1/ACADL
REACTOME_PHENYLALANINE_AND_TYROSINE_METABOLISM	REACTOME_PHENYLALANINE_AND_TYROSINE_METABOLISM	11	-0.743488	-2.00498	0.00289855	0.0195619	0.0122403	1299	tags=73%, list=4%, signal=70%	PCBD1/FAH/PAH/QDPR/HGD/GSTZ1/TAT/HPD
WP_METHIONINE_METABOLISM_LEADING_TO_SULPHUR_AMINO_ACIDS_AND_RELATED_DISORDERS	WP_METHIONINE_METABOLISM_LEADING_TO_SULPHUR_AMINO_ACIDS_AND_RELATED_DISORDERS	11	-0.87969	-2.37228	0.00289855	0.0195619	0.0122403	1507	tags=73%, list=4%, signal=70%	CBS/ADK/CSAD/BHMT/GNMT/MAT1A/CDO1/CTH
BIOCARTA_EXTRINSIC_PATHWAY	BIOCARTA_EXTRINSIC_PATHWAY	13	-0.846567	-2.40511	0.00291545	0.0195619	0.0122403	2230	tags=85%, list=6%, signal=79%	TFPI/F5/PROS1/F10/F7/F2/PROC/FGG/FGB/FGA/SERPINC1
WP_ESTROGEN_RECEPTOR_PATHWAY	WP_ESTROGEN_RECEPTOR_PATHWAY	13	-0.831408	-2.36204	0.00291545	0.0195619	0.0122403	3323	tags=62%, list=10%, signal=56%	PPARA/NR0B2/ACOX1/PDK4/PCK1/ESR1/CYP1A1/CYP1A2
WP_VALPROIC_ACID_PATHWAY	WP_VALPROIC_ACID_PATHWAY	13	-0.863397	-2.45292	0.00291545	0.0195619	0.0122403	1823	tags=77%, list=5%, signal=73%	ACSM1/ACADSB/HSD17B10/IVD/ABAT/EHHADH/CYP2B6/CYP2C9/CYP2A6/UGT1A3
REACTOME_HEME_DEGRADATION	REACTOME_HEME_DEGRADATION	14	-0.724184	-2.0865	0.00295858	0.0195619	0.0122403	2252	tags=71%, list=7%, signal=67%	ABCC2/GSTA1/BLVRB/FABP1/ALB/SLCO2B1/SLCO1B1/UGT1A4/ABCG2/SLCO1B3
REACTOME_METHYLATION	REACTOME_METHYLATION	14	-0.730704	-2.10528	0.00295858	0.0195619	0.0122403	2467	tags=43%, list=7%, signal=40%	AS3MT/TPMT/GSTO1/MAT1A/NNMT/CYP1A2
REACTOME_RESPONSE_TO_METAL_IONS	REACTOME_RESPONSE_TO_METAL_IONS	14	-0.89279	-2.57228	0.00295858	0.0195619	0.0122403	1728	tags=79%, list=5%, signal=75%	MT3/MT4/MT1M/MT1F/MT2A/MT1E/MT1A/MT1H/MT1G/MT1X/MT1B
REACTOME_SYNTHESIS_OF_BILE_ACIDS_AND_BILE_SALTS_VIA_24_HYDROXYCHOLESTEROL	REACTOME_SYNTHESIS_OF_BILE_ACIDS_AND_BILE_SALTS_VIA_24_HYDROXYCHOLESTEROL	14	-0.820698	-2.36457	0.00295858	0.0195619	0.0122403	2966	tags=71%, list=9%, signal=65%	CYP46A1/AKR1D1/AKR1C2/AMACR/CYP27A1/SLC27A2/AKR1C4/CYP39A1/SLC27A5/CYP8B1
WP_CLASSICAL_PATHWAY_OF_STEROIDOGENESIS_INCLUDING_DISEASES	WP_CLASSICAL_PATHWAY_OF_STEROIDOGENESIS_INCLUDING_DISEASES	14	-0.782165	-2.25355	0.00295858	0.0195619	0.0122403	3315	tags=71%, list=10%, signal=65%	H6PD/CYP21A2/HSD17B3/CYP17A1/POR/CYB5A/CYP11B1/CYP11A1/HSD11B1/CYP11B2
WP_LNCRNAMEDIATED_MECHANISMS_OF_THERAPEUTIC_RESISTANCE	WP_LNCRNAMEDIATED_MECHANISMS_OF_THERAPEUTIC_RESISTANCE	12	0.753048	1.77532	0.00298954	0.0195619	0.0122403	5451	tags=58%, list=16%, signal=49%	UCA1/MEG3/HOTAIR/LINC-ROR/LINC00970/HIF1A/WNT6
BIOCARTA_LECTIN_PATHWAY	BIOCARTA_LECTIN_PATHWAY	12	-0.820373	-2.27413	0.003003	0.0195619	0.0122403	1591	tags=67%, list=5%, signal=64%	C5/C3/MASP1/MBL2/C8A/C6/MASP2/C9
REACTOME_EICOSANOIDS	REACTOME_EICOSANOIDS	12	-0.7874	-2.18273	0.003003	0.0195619	0.0122403	1240	tags=58%, list=4%, signal=56%	CYP4F12/CYP4F3/CYP4F11/CYP4F2/CYP4A11/CYP4A22/CYP8B1
REACTOME_ETHANOL_OXIDATION	REACTOME_ETHANOL_OXIDATION	12	-0.813702	-2.25564	0.003003	0.0195619	0.0122403	2311	tags=83%, list=7%, signal=78%	ADH5/ALDH1B1/ADH7/ALDH1A1/ADH1A/ALDH2/ADH6/ADH1B/ADH1C/ADH4
WP_BIOMARKERS_FOR_UREA_CYCLE_DISORDERS	WP_BIOMARKERS_FOR_UREA_CYCLE_DISORDERS	12	-0.936909	-2.59718	0.003003	0.0195619	0.0122403	2181	tags=100%, list=6%, signal=94%	F10/F7/GAMT/GOT1/NAGS/ARG1/ASL/GLS2/ASS1/OTC/GPT
REACTOME_GOLGI_CISTERNAE_PERICENTRIOLAR_STACK_REORGANIZATION	REACTOME_GOLGI_CISTERNAE_PERICENTRIOLAR_STACK_REORGANIZATION	14	0.723087	1.74712	0.00301205	0.0195619	0.0122403	2680	tags=29%, list=8%, signal=26%	PLK1/CCNB2/CDK1/CCNB1
REACTOME_DNA_REPAIR	REACTOME_DNA_REPAIR	306	0.383433	1.43856	0.00301508	0.0195619	0.0122403	12488	tags=46%, list=36%, signal=30%	EYA1/CLSPN/POLQ/DTL/RMI2/EME1/CCNA2/FANCB/XRCC2/FANCI/RAD51/FANCD2/RAD51AP1/EXO1/EYA4/PCLAF/BLM/BARD1/BRCA2/NEIL3/H2BU1/FANCE/BRCA1/CHEK1/UBE2T/RFC4/FANCG/H2AX/NSD2/CCNA1/FEN1/FAAP24/DCLRE1C/POLD1/DNA2/KPNA2/CDK2/RHNO1/POLE2/XRCC3/USP1/RBBP8/TOPBP1/DCLRE1B/POLD3/MDC1/BRIP1/MSH2/LIG1/RFC3/TP53BP1/RAD51D/H3-4/SLX1B/PCNA/FANCA/H2AZ1/PIAS3/TIMELESS/MRE11/RFC5/ACTL6A/H4-16/ABL1/UBE2I/USP43/TDG/POLR2F/…
REACTOME_DEFECTS_OF_CONTACT_ACTIVATION_SYSTEM_CAS_AND_KALLIKREIN_KININ_SYSTEM_KKS_	REACTOME_DEFECTS_OF_CONTACT_ACTIVATION_SYSTEM_CAS_AND_KALLIKREIN_KININ_SYSTEM_KKS_	15	-0.789091	-2.30136	0.0030303	0.0195619	0.0122403	2950	tags=67%, list=9%, signal=61%	F8/GGCX/VWF/F10/F2/SERPING1/F11/KLKB1/F12/F9
REACTOME_FATTY_ACIDS	REACTOME_FATTY_ACIDS	15	-0.90994	-2.65381	0.0030303	0.0195619	0.0122403	1240	tags=73%, list=4%, signal=71%	CYP4F12/CYP4F3/CYP2J2/CYP4F11/CYP2D6/CYP4F2/CYP2B6/CYP2A13/CYP4A11/CYP4A22/CYP2A7
REACTOME_SYNTHESIS_OF_BILE_ACIDS_AND_BILE_SALTS_VIA_27_HYDROXYCHOLESTEROL	REACTOME_SYNTHESIS_OF_BILE_ACIDS_AND_BILE_SALTS_VIA_27_HYDROXYCHOLESTEROL	15	-0.70982	-2.07017	0.0030303	0.0195619	0.0122403	1816	tags=47%, list=5%, signal=44%	AKR1D1/AKR1C2/CYP7B1/CYP7A1/CYP27A1/AKR1C4/CYP8B1
WP_CYSTEINE_AND_METHIONINE_CATABOLISM	WP_CYSTEINE_AND_METHIONINE_CATABOLISM	15	-0.754415	-2.20022	0.0030303	0.0195619	0.0122403	1909	tags=53%, list=6%, signal=50%	SUOX/CBS/CSAD/GOT1/BHMT/MAT1A/CDO1/CTH
WP_FATTY_ACID_OMEGA_OXIDATION	WP_FATTY_ACID_OMEGA_OXIDATION	15	-0.964348	-2.81249	0.0030303	0.0195619	0.0122403	1241	tags=100%, list=4%, signal=96%	ALDH1A1/CYP2D6/ADH1A/ALDH2/ADH6/CYP4A11/ADH1B/CYP2A6/ADH1C/CYP2E1/ADH4/CYP3A4/CYP1A1/CYP1A2
REACTOME_FGFR2C_LIGAND_BINDING_AND_ACTIVATION	REACTOME_FGFR2C_LIGAND_BINDING_AND_ACTIVATION	13	0.737321	1.74681	0.0030349	0.0195619	0.0122403	2530	tags=54%, list=7%, signal=50%	FGF5/FGF9/FGF4/FGF8/FGF1/FGF20/FGF23
SA_REG_CASCADE_OF_CYCLIN_EXPR	SA_REG_CASCADE_OF_CYCLIN_EXPR	13	0.754157	1.7867	0.0030349	0.0195619	0.0122403	5776	tags=69%, list=17%, signal=58%	CCNE1/E2F2/CCNA2/CCNE2/E2F1/CDKN2A/CCNA1/CDK2/CDK4
PID_INTEGRIN4_PATHWAY	PID_INTEGRIN4_PATHWAY	11	0.763392	1.74439	0.00304414	0.0195683	0.0122443	5416	tags=64%, list=16%, signal=54%	LAMC2/LAMA1/ITGB4/LAMA5/LAMB3/LAMB1/LAMC1
PID_P53_DOWNSTREAM_PATHWAY	PID_P53_DOWNSTREAM_PATHWAY	136	0.435238	1.56723	0.00314136	0.0201054	0.0125804	9692	tags=42%, list=28%, signal=30%	DKK1/AFP/LIF/TGFA/PMAIP1/E2F2/POU4F1/BCL2L14/E2F1/SFN/CCNB1/TYRP1/MMP2/TP73/NDRG1/SCN3B/TAP1/SH2D1A/ARID3A/HGF/TFDP1/S100A2/BAK1/MSH2/ZNF385A/VDR/E2F3/VCAN/PCNA/APAF1/SERPINE1/BCL2A1/PYCARD/IGFBP3/PRDM1/HDAC2/NFYA/SMARCA4/SERPINB5/BCL2/TNFRSF10C/TRRAP/PIDD1/CAV1/PRMT1/TP53I3/PML/MAP4K4/SPP1/BBC3/BAX/CCNK/DROSHA/CX3CL1/NLRC4/IRF5/CARM1
WP_ECTODERM_DIFFERENTIATION	WP_ECTODERM_DIFFERENTIATION	138	0.419674	1.51017	0.00314465	0.0201054	0.0125804	6976	tags=29%, list=20%, signal=23%	SORCS1/CTNND2/PAX3/TFAP2A/NLGN1/CDH6/KCNK10/PTPN13/ELOVL4/CLDN11/ARHGDIG/FOXL1/SOX2/WNT1/ROR2/SNCA/TRPM2/GLI3/PDE7A/GRAMD1B/JAKMIP1/HMGB2/POU2F2/TNFRSF11B/EDA/ARX/RHPN1/FGFR2/TCF3/VAX2/ST8SIA4/CCL2/BCOR/CCDC88C/RIT1/TFAP2C/ABCC4/NFATC1/CDH8/SKIL
REACTOME_GLYCOSAMINOGLYCAN_METABOLISM	REACTOME_GLYCOSAMINOGLYCAN_METABOLISM	124	0.452724	1.6122	0.00316456	0.0201128	0.012585	7776	tags=41%, list=23%, signal=32%	HS3ST5/HS3ST6/NDST4/HS3ST4/B3GNT7/B3GNT3/GPC2/CHST3/CHST1/CHST11/HPSE/GPC4/CHST6/HS3ST1/HAS2/CHST5/ACAN/HPSE2/HMMR/FMOD/SLC9A1/HAS1/XYLT1/CSPG5/B3GNT4/CSGALNACT1/HAS3/VCAN/CHST2/PRELP/B4GALT5/BGN/SDC3/AGRN/B4GALT6/DSE/DSEL/CEMIP/LUM/GPC3/PAPSS1/HS6ST2/ABCC5/B3GAT2/CHSY1/SLC26A2/HSPG2/GLB1L/HS3ST2/CSPG4/CHST12
WP_EBOLA_VIRUS_PATHWAY_ON_HOST	WP_EBOLA_VIRUS_PATHWAY_ON_HOST	129	0.441119	1.57523	0.00316456	0.0201128	0.012585	8239	tags=33%, list=24%, signal=25%	HAVCR1/TFAP2A/ITGA3/FOLR1/CLEC6A/SCIN/IGF1R/TYRO3/HLA-DQB2/FLNA/IL4/HLA-DOA/HAVCR2/IKBKE/HLA-DOB/IQGAP1/ICAM3/ITGA4/HLA-DQA1/ITGA2/FLNC/PIK3CD/CAV3/ADAM17/ITGAV/HLA-DQA2/HLA-DMB/STAT1/HLA-DRA/HLA-DPB1/HLA-DPA1/CD300A/ITGA5/HLA-DQB1/AXL/MFGE8/MAPK3/DAB2IP/PAK1/ITGB1/CAV1/CAV2
WP_MRNA_PROCESSING	WP_MRNA_PROCESSING	125	0.455594	1.62115	0.00317125	0.0201128	0.012585	14370	tags=70%, list=42%, signal=41%	CELF4/CELF2/SNRPN/SUGP2/PRMT2/PTBP2/SNRPB/FUS/CSTF2/RNPS1/SFPQ/PRPF3/PRMT1/SNRPD1/SF3B4/CLK2/HNRNPH1/HNRNPA1/SF3A2/CD2BP2/PRPF4B/DHX9/SMC1A/SNRPA/RBM17/HNRNPR/SNRNP40/SRPK1/NCBP2/U2AF2/RBMX/EFTUD2/SFSWAP/LSM2/RNMT/NONO/DHX15/SRPK2/SF3B3/SNRPA1/SRSF9/SUPT5H/HNRNPM/HNRNPL/CLASRP/U2AF1/HNRNPU/PTBP1/PPM1G/TRA2B/HNRNPD/DHX8/CPSF4/SRSF3/SNRPD2/NUDT21/DDX20/RBM39/SF3A3/RBM5/PRPF40A/SF3B1/PRPF4/DHX38/RNG…
KEGG_OOCYTE_MEIOSIS	KEGG_OOCYTE_MEIOSIS	112	0.44942	1.5834	0.00321543	0.0202134	0.0126479	4528	tags=26%, list=13%, signal=23%	CHP2/ITPR3/SMC1B/CDC20/PLK1/CCNE1/CPEB1/IGF1R/BUB1/PKMYT1/CCNB2/CDK1/SGO1/CCNE2/FBXO5/MAD2L1/CCNB1/PTTG1/CDC25C/ESPL1/PRKX/ADCY7/RPS6KA6/CALML5/FBXO43/ADCY2/PPP3R2/CDK2/ADCY3
KEGG_PRIMARY_BILE_ACID_BIOSYNTHESIS	KEGG_PRIMARY_BILE_ACID_BIOSYNTHESIS	16	-0.883105	-2.63131	0.00321543	0.0202134	0.0126479	2966	tags=88%, list=9%, signal=80%	CYP46A1/AKR1D1/SCP2/CYP7B1/CYP7A1/AMACR/ACOX2/HSD17B4/CYP27A1/AKR1C4/BAAT/CYP39A1/SLC27A5/CYP8B1
REACTOME_NEGATIVE_REGULATION_OF_THE_PI3K_AKT_NETWORK	REACTOME_NEGATIVE_REGULATION_OF_THE_PI3K_AKT_NETWORK	109	0.454887	1.60117	0.00322581	0.0202134	0.0126479	4814	tags=28%, list=14%, signal=25%	NRG3/FGF5/CD19/TGFA/FGF9/FGF4/FGF8/ERBB4/CD80/ICOS/FGF1/FGF20/FGF23/PIP5K1B/FGFR1/EREG/RAC2/TRAT1/EGF/AREG/FGFR3/IER3/EPGN/PDGFRA/LCK/HGF/PIK3CD/SRC/VAV1/CD86/FGFR2
REACTOME_TRANSPORT_OF_INORGANIC_CATIONS_ANIONS_AND_AMINO_ACIDS_OLIGOPEPTIDES	REACTOME_TRANSPORT_OF_INORGANIC_CATIONS_ANIONS_AND_AMINO_ACIDS_OLIGOPEPTIDES	106	0.458899	1.61326	0.00323974	0.0202134	0.0126479	3619	tags=25%, list=11%, signal=22%	SLC6A15/SLC34A2/SLC7A10/SLC6A14/SLC4A3/SLC6A19/SLC26A9/SLC1A7/SLC1A5/SLC9A4/SLC36A2/SLC24A2/SLC38A5/SLC6A6/SLC34A3/SLC5A5/SLC7A3/SLC7A1/SLC24A3/SLC7A8/SLC7A7/SLC9A2/SLC4A8/SLC9A5/SLC9A1/SLC38A1
WP_DRUG_INDUCTION_OF_BILE_ACID_PATHWAY	WP_DRUG_INDUCTION_OF_BILE_ACID_PATHWAY	17	-0.807785	-2.47837	0.00324675	0.0202134	0.0126479	2252	tags=71%, list=7%, signal=66%	ABCC2/SLC51B/CYP7A1/NR1I2/SLC51A/SLCO1B1/ABCB11/BAAT/NR1I3/SULT2A1/SLC10A1/CYP3A4
WP_MITOCHONDRIAL_LCFATTY_ACID_BETAOXIDATION	WP_MITOCHONDRIAL_LCFATTY_ACID_BETAOXIDATION	17	-0.874605	-2.68338	0.00324675	0.0202134	0.0126479	2969	tags=82%, list=9%, signal=75%	ACSF2/ACADVL/ACADS/CPT1A/ECI1/ACADM/SLC25A20/SCP2/PECR/ACSL1/CPT2/HADH/EHHADH/ACADL
WP_SENESCENCE_AND_AUTOPHAGY_IN_CANCER	WP_SENESCENCE_AND_AUTOPHAGY_IN_CANCER	104	0.457602	1.60618	0.00324675	0.0202134	0.0126479	7552	tags=33%, list=22%, signal=26%	COL10A1/MMP14/IFNG/IGF1R/COL1A1/COL3A1/CXCL1/E2F1/IL1A/TNFSF15/TGFB1/CDKN2A/HMGA1/CXCL8/SLC39A4/CDC25B/CXCL14/SRC/IL1B/SERPINB2/IGFBP5/PCNA/PLAU/SLC39A2/SERPINE1/IFNB1/IL24/IGFBP3/IFI16/IRF1/IL6/KMT2A/BCL2/SPARC
WP_SMALL_CELL_LUNG_CANCER	WP_SMALL_CELL_LUNG_CANCER	95	0.480047	1.66842	0.00328947	0.0204257	0.0127808	8339	tags=42%, list=24%, signal=32%	LAMC2/LAMA1/BIRC7/ITGA3/CCNE1/E2F2/CCNE2/E2F1/ITGA2B/COL4A3/LAMA5/CDKN1C/PTGS2/LAMB3/COL4A6/TRAF5/LAMB1/BIRC3/ITGA2/PIK3CD/CDK2/BAK1/CKS2/ITGAV/AKT3/E2F3/LAMC1/APAF1/CDK4/COL4A4/COL4A2/COL4A5/BCL2/CKS1B/CDKN2B/COL4A1/TRAF2/ITGB1/LAMA2/LAMA4
REACTOME_REGULATION_OF_TP53_ACTIVITY_THROUGH_PHOSPHORYLATION	REACTOME_REGULATION_OF_TP53_ACTIVITY_THROUGH_PHOSPHORYLATION	90	0.482212	1.67602	0.00330396	0.0204622	0.0128036	10685	tags=52%, list=31%, signal=36%	AURKB/TPX2/RMI2/CCNA2/EXO1/BLM/BARD1/TAF4B/BRCA1/CHEK1/RFC4/DYRK2/CCNA1/TAF1L/DNA2/CDK2/RHNO1/CDK5R1/RBBP8/TOPBP1/BRIP1/RFC3/NUAK1/AURKA/MRE11/RFC5/TAF6/RAD9A/RPA1/SSRP1/TAF4/RFC2/TAF3/ATRIP/WRN/CSNK2A1/RAD1/SUPT16H/RAD9B/RMI1/MDM4/HIPK1/TAF1/PLK3/PRKAA2/ATM/TBP
REACTOME_ASSEMBLY_OF_ACTIVE_LPL_AND_LIPC_LIPASE_COMPLEXES	REACTOME_ASSEMBLY_OF_ACTIVE_LPL_AND_LIPC_LIPASE_COMPLEXES	18	-0.639608	-2.01123	0.00337838	0.0205799	0.0128773	4049	tags=50%, list=12%, signal=44%	APOC2/LMF1/ANGPTL4/PCSK6/CREB3L3/APOA4/LIPC/ANGPTL3/APOA5
REACTOME_METABOLISM_OF_ANGIOTENSINOGEN_TO_ANGIOTENSINS	REACTOME_METABOLISM_OF_ANGIOTENSINOGEN_TO_ANGIOTENSINS	18	-0.703507	-2.21216	0.00337838	0.0205799	0.0128773	1779	tags=44%, list=5%, signal=42%	MME/CTSG/CES1/ENPEP/CPB2/ACE2/REN/CMA1
WP_ESTROGEN_METABOLISM	WP_ESTROGEN_METABOLISM	18	-0.844793	-2.65644	0.00337838	0.0205799	0.0128773	2116	tags=61%, list=6%, signal=57%	GSTA1/ARSD/ARSL/SULT1A1/UGT1A1/GSTM1/UGT2B7/UGT1A3/CYP3A4/CYP1A1/CYP1A2
WP_JOUBERT_SYNDROME	WP_JOUBERT_SYNDROME	76	0.494552	1.6651	0.00342075	0.0205799	0.0128773	10617	tags=49%, list=31%, signal=34%	CETN1/TCTN2/FLNA/ARMC9/PDE6A/TMEM237/ARL2/NPHP1/NIN/NPHP4/CEP97/TMEM67/RAB3IP/CSPP1/CCP110/MRE11/ANKS6/MYO5A/RPGRIP1L/MYO6/BBS1/CPLANE1/DVL3/CC2D2A/TMEM216/UNC119/PDE6B/CEP290/BBS7/OFD1/ARR3/ARL13B/B9D2/CEP164/CEP41/PDE6G/ATM
BIOCARTA_COMP_PATHWAY	BIOCARTA_COMP_PATHWAY	19	-0.724718	-2.30651	0.00343643	0.0205799	0.0128773	1687	tags=58%, list=5%, signal=55%	CFB/C5/C3/MASP1/C1R/C1S/MBL2/C8A/C6/MASP2/C9
REACTOME_AFLATOXIN_ACTIVATION_AND_DETOXIFICATION	REACTOME_AFLATOXIN_ACTIVATION_AND_DETOXIFICATION	19	-0.690766	-2.19845	0.00343643	0.0205799	0.0128773	1255	tags=53%, list=4%, signal=51%	ACY1/AKR7L/ACY3/CYP3A5/MGST1/MGST2/CYP2A13/AKR7A3/CYP3A4/CYP1A2
REACTOME_BIOSYNTHESIS_OF_SPECIALIZED_PRORESOLVING_MEDIATORS_SPMS_	REACTOME_BIOSYNTHESIS_OF_SPECIALIZED_PRORESOLVING_MEDIATORS_SPMS_	19	-0.727115	-2.31414	0.00343643	0.0205799	0.0128773	1610	tags=47%, list=5%, signal=45%	PTGR1/CYP2D6/EPHX2/CYP2C9/CYP2E1/CYP2C8/CYP3A4/CYP1A1/CYP1A2
REACTOME_PLASMA_LIPOPROTEIN_ASSEMBLY	REACTOME_PLASMA_LIPOPROTEIN_ASSEMBLY	19	-0.790556	-2.51605	0.00343643	0.0205799	0.0128773	1921	tags=58%, list=6%, signal=55%	A2M/APOE/SAR1B/APOB/MTTP/APOA1/APOA4/APOA2/APOC1/APOC3/APOC4
WP_FARNESOID_X_RECEPTOR_PATHWAY	WP_FARNESOID_X_RECEPTOR_PATHWAY	19	-0.83822	-2.66774	0.00343643	0.0205799	0.0128773	2143	tags=74%, list=6%, signal=69%	NR0B2/UGT2B4/PPARGC1A/CYP7A1/SLCO2B1/ABCB11/BAAT/FGF19/ABCB4/SULT2A1/SLC10A1/SLC27A5/CYP8B1/CYP3A4
KEGG_BETA_ALANINE_METABOLISM	KEGG_BETA_ALANINE_METABOLISM	22	-0.651298	-2.23444	0.0034965	0.0205799	0.0128773	2965	tags=64%, list=9%, signal=58%	ALDH3A2/ALDH9A1/ACADM/ALDH1B1/HIBCH/ABAT/ALDH7A1/MLYCD/CNDP1/ECHS1/UPB1/EHHADH/ALDH2/DPYS
REACTOME_BRANCHED_CHAIN_AMINO_ACID_CATABOLISM	REACTOME_BRANCHED_CHAIN_AMINO_ACID_CATABOLISM	21	-0.652255	-2.17123	0.0034965	0.0205799	0.0128773	4820	tags=62%, list=14%, signal=53%	BCKDHA/AUH/DBT/ACADSB/MCCC2/HSD17B10/IVD/BCKDHB/HIBCH/HIBADH/ACAT1/ECHS1/ALDH6A1
REACTOME_INTRINSIC_PATHWAY_OF_FIBRIN_CLOT_FORMATION	REACTOME_INTRINSIC_PATHWAY_OF_FIBRIN_CLOT_FORMATION	22	-0.719716	-2.46917	0.0034965	0.0205799	0.0128773	2950	tags=68%, list=9%, signal=62%	F8/VWF/A2M/PROS1/F10/SERPIND1/KNG1/F2/PROC/SERPING1/F11/KLKB1/F12/SERPINC1/F9
REACTOME_RA_BIOSYNTHESIS_PATHWAY	REACTOME_RA_BIOSYNTHESIS_PATHWAY	22	-0.695142	-2.38486	0.0034965	0.0205799	0.0128773	1637	tags=45%, list=5%, signal=43%	DHRS3/DHRS4/ALDH1A1/ALDH8A1/ADH1A/RDH5/CYP26A1/ADH1C/RDH16/ADH4
WP_BLOOD_CLOTTING_CASCADE	WP_BLOOD_CLOTTING_CASCADE	22	-0.700145	-2.40203	0.0034965	0.0205799	0.0128773	2950	tags=73%, list=9%, signal=67%	F8/F5/VWF/F10/F7/SERPINF2/F2/F13B/FGG/F11/KLKB1/FGB/F12/FGA/PLG/F9
WP_COMPLEMENT_ACTIVATION	WP_COMPLEMENT_ACTIVATION	22	-0.692815	-2.37688	0.0034965	0.0205799	0.0128773	1687	tags=55%, list=5%, signal=52%	CFB/C5/C3/MASP1/C1R/C8B/C1S/C8G/C8A/C6/MASP2/C9
WP_FATTY_ACID_BIOSYNTHESIS	WP_FATTY_ACID_BIOSYNTHESIS	21	-0.73816	-2.45719	0.0034965	0.0205799	0.0128773	1351	tags=62%, list=4%, signal=60%	ECH1/MECR/PECR/ECHDC2/ACSL1/ACSL5/HADH/ACAA2/ECHDC3/ECHS1/PC/DECR1/ACSL6
WP_OXYSTEROLS_DERIVED_FROM_CHOLESTEROL	WP_OXYSTEROLS_DERIVED_FROM_CHOLESTEROL	21	-0.595375	-1.98188	0.0034965	0.0205799	0.0128773	2966	tags=48%, list=9%, signal=44%	CYP46A1/RORC/CYP7B1/CYP7A1/NR1I2/IL25/EPHX2/CYP27A1/ESR1/CYP3A4
WP_TAMOXIFEN_METABOLISM	WP_TAMOXIFEN_METABOLISM	21	-0.792443	-2.63788	0.0034965	0.0205799	0.0128773	1002	tags=71%, list=3%, signal=69%	SULT1A1/CYP3A5/UGT2B15/CYP2D6/UGT1A4/FMO3/CYP2C9/SULT2A1/UGT2B7/CYP2A6/CYP2E1/CYP2C8/CYP3A4/CYP1A1/CYP1A2
WP_UREA_CYCLE_AND_ASSOCIATED_PATHWAYS	WP_UREA_CYCLE_AND_ASSOCIATED_PATHWAYS	21	-0.780262	-2.59733	0.0034965	0.0205799	0.0128773	2024	tags=76%, list=6%, signal=72%	SLC25A13/NOS2/FH/SLC25A15/GOT2/GOT1/NAGS/ARG1/ALDH4A1/ASL/GLS2/OAT/CPS1/ASS1/OTC/GPT
WP_UREA_CYCLE_AND_METABOLISM_OF_AMINO_GROUPS	WP_UREA_CYCLE_AND_METABOLISM_OF_AMINO_GROUPS	21	-0.717419	-2.38815	0.0034965	0.0205799	0.0128773	2181	tags=57%, list=6%, signal=54%	GATM/ARG2/ACY1/GAMT/NAGS/ARG1/SARDH/ASL/OAT/CPS1/ASS1/OTC
REACTOME_SIGNALING_BY_PDGF	REACTOME_SIGNALING_BY_PDGF	58	0.514176	1.67062	0.00352526	0.0206954	0.0129495	9738	tags=57%, list=28%, signal=41%	COL9A2/COL2A1/COL9A3/COL3A1/COL5A1/NCK2/COL4A3/PDGFD/GRB7/COL6A3/PDGFRA/COL5A2/COL9A1/SRC/COL6A2/THBS2/STAT1/COL6A1/COL4A4/COL4A2/COL6A6/COL6A5/COL4A5/PDGFA/COL4A1/PLCG1/THBS1/NRAS/SPP1/PTPN12/PDGFB/PIK3R2/STAT5A
REACTOME_ION_TRANSPORT_BY_P_TYPE_ATPASES	REACTOME_ION_TRANSPORT_BY_P_TYPE_ATPASES	55	0.528648	1.71144	0.00353357	0.0206954	0.0129495	6686	tags=36%, list=19%, signal=29%	FXYD3/ATP2C2/ATP12A/ATP8A2/ATP1A4/ATP10B/ATP1A3/FXYD2/ATP4A/ATP13A4/ATP2A3/ATP8B2/ATP1A1/FXYD4/ATP13A2/ATP11A/ATP7A/ATP13A5/ATP2A1/ATP1B3
BIOCARTA_AMI_PATHWAY	BIOCARTA_AMI_PATHWAY	20	-0.632307	-2.04587	0.00355872	0.0207913	0.0130096	2918	tags=60%, list=8%, signal=55%	AHSP/TFPI/PROS1/F10/F7/F2/PROC/FGG/FGB/FGA/PLG/SERPINC1
BIOCARTA_INTRINSIC_PATHWAY	BIOCARTA_INTRINSIC_PATHWAY	23	-0.700046	-2.41614	0.00363636	0.0210891	0.0131959	2950	tags=70%, list=9%, signal=64%	F8/F5/PROS1/F10/KNG1/F2/PROC/FGG/SERPING1/F11/KLKB1/FGB/F12/FGA/SERPINC1/F9
REACTOME_CYTOSOLIC_SULFONATION_OF_SMALL_MOLECULES	REACTOME_CYTOSOLIC_SULFONATION_OF_SMALL_MOLECULES	23	-0.542139	-1.87114	0.00363636	0.0210891	0.0131959	2239	tags=39%, list=7%, signal=37%	SULT2B1/PAPSS2/SLC26A1/ABHD14B/SULT1A1/SULT4A1/SULT1A2/SULT1B1/SULT2A1
REACTOME_XENOBIOTICS	REACTOME_XENOBIOTICS	23	-0.768026	-2.65077	0.00363636	0.0210891	0.0131959	998	tags=65%, list=3%, signal=63%	CYP2C18/CYP3A5/CYP2J2/CYP2D6/CYP2B6/CYP2A13/CYP2C9/CYP2A6/CYP2E1/CYP2C8/CYP2A7/CYP3A43/CYP3A4/CYP1A1/CYP1A2
SIG_CHEMOTAXIS	SIG_CHEMOTAXIS	45	0.561275	1.7481	0.00365854	0.021166	0.013244	6994	tags=36%, list=20%, signal=28%	PAK5/PITX2/ITPR3/PAK6/MYLK2/RACGAP1/LIMK1/PIK3CG/PIK3CD/WASF1/AKT3/ARHGAP4/PIK3R5/PAK4/ANGPTL2/BTK
REACTOME_SYNTHESIS_OF_BILE_ACIDS_AND_BILE_SALTS_VIA_7ALPHA_HYDROXYCHOLESTEROL	REACTOME_SYNTHESIS_OF_BILE_ACIDS_AND_BILE_SALTS_VIA_7ALPHA_HYDROXYCHOLESTEROL	24	-0.814037	-2.86443	0.00367647	0.021218	0.0132765	1816	tags=62%, list=5%, signal=59%	AKR1D1/AKR1C2/SCP2/CYP7B1/CYP7A1/AMACR/ACOX2/HSD17B4/ABCB11/CYP27A1/SLC27A2/AKR1C4/BAAT/SLC27A5/CYP8B1
REACTOME_ENDOGENOUS_STEROLS	REACTOME_ENDOGENOUS_STEROLS	26	-0.652002	-2.3554	0.00377358	0.0215982	0.0135144	2966	tags=46%, list=9%, signal=42%	CYP46A1/CYP21A2/CYP7B1/CYP4V2/CYP7A1/FDX1/CYP11B1/CYP27A1/CYP11A1/CYP39A1/CYP8B1/CYP11B2
REACTOME_METABOLISM_OF_PORPHYRINS	REACTOME_METABOLISM_OF_PORPHYRINS	26	-0.647641	-2.33964	0.00377358	0.0215982	0.0135144	2252	tags=46%, list=7%, signal=43%	ABCC2/GSTA1/BLVRB/FABP1/ALB/ALAD/SLCO2B1/SLCO1B1/UGT1A4/ALAS1/ABCG2/SLCO1B3
WP_PPAR_ALPHA_PATHWAY	WP_PPAR_ALPHA_PATHWAY	26	-0.666546	-2.40794	0.00377358	0.0215982	0.0135144	1931	tags=54%, list=6%, signal=51%	CPT1A/ACADM/FABP1/SCP2/CPT2/CYP7A1/APOA1/APOA2/ACAA1/EHHADH/APOC3/CYP4A11/APOA5/CYP8B1
KEGG_ASCORBATE_AND_ALDARATE_METABOLISM	KEGG_ASCORBATE_AND_ALDARATE_METABOLISM	25	-0.512959	-1.82018	0.00378788	0.0215982	0.0135144	4100	tags=60%, list=12%, signal=53%	UGT2A1/UGT1A9/ALDH3A2/ALDH9A1/UGT2B17/ALDH1B1/UGT2B4/ALDH7A1/UGT2B15/UGT1A1/UGT1A4/ALDH2/UGT2B7/UGT2B10/UGT1A3
WP_GLUCURONIDATION	WP_GLUCURONIDATION	25	-0.514234	-1.82471	0.00378788	0.0215982	0.0135144	2300	tags=52%, list=7%, signal=49%	UGT2A1/UGT1A9/UGT2B17/PGM1/UGT2B4/PGM5/UGP2/UGT2B15/UGT1A1/UGT1A4/UGT2B7/UGT2B10/UGT1A3
BIOCARTA_FCER1_PATHWAY	BIOCARTA_FCER1_PATHWAY	39	0.557652	1.68787	0.00380711	0.0216558	0.0135505	8038	tags=33%, list=23%, signal=26%	PLA2G4A/SYK/NFATC4/PIK3CG/PRKCB/VAV1/FCER1G/NFATC2/MAP3K1/NFATC1/BTK/MAPK3/PLCG1
REACTOME_MOLECULES_ASSOCIATED_WITH_ELASTIC_FIBRES	REACTOME_MOLECULES_ASSOCIATED_WITH_ELASTIC_FIBRES	38	0.57295	1.71966	0.00386598	0.0218857	0.0136943	10727	tags=74%, list=31%, signal=51%	ITGB8/MFAP2/TGFB2/ITGB6/FBN2/FBLN1/BMP7/TGFB1/EMILIN2/LTBP2/LTBP1/ITGAV/EFEMP2/FBN1/TGFB3/EMILIN1/ITGA8/EMILIN3/ITGB1/ELN/FBLN2/EFEMP1/LTBP4/MFAP4/MFAP5/FBN3/ITGB5/LTBP3
WP_MBDNF_AND_PROBDNF_REGULATION_OF_GABA_NEUROTRANSMISSION	WP_MBDNF_AND_PROBDNF_REGULATION_OF_GABA_NEUROTRANSMISSION	38	0.565492	1.69728	0.00386598	0.0218857	0.0136943	9698	tags=50%, list=28%, signal=36%	GABRA5/GABRA3/GABRA4/GABRB3/GABRQ/NTRK2/GABRP/PIK3CG/GABRG3/GABRB2/BDNF/GABRG1/JAK2/GABRG2/PLCG1/SLC12A5/NGFR/CREB1/PIK3R2
REACTOME_SULFUR_AMINO_ACID_METABOLISM	REACTOME_SULFUR_AMINO_ACID_METABOLISM	27	-0.74219	-2.70276	0.00387597	0.02189	0.013697	1909	tags=48%, list=6%, signal=46%	SUOX/CBS/CSAD/GADL1/GOT2/GOT1/BHMT2/TST/BHMT/MAT1A/ADI1/CDO1/CTH
REACTOME_NUCLEAR_PORE_COMPLEX_NPC_DISASSEMBLY	REACTOME_NUCLEAR_PORE_COMPLEX_NPC_DISASSEMBLY	35	0.58573	1.73025	0.00390625	0.0219565	0.0137386	9699	tags=51%, list=28%, signal=37%	CCNB2/CDK1/CCNB1/NUP210/NUP205/NUP188/NUP62/NDC1/NUP107/NUP93/NUP43/NUP153/NUP85/NUP155/TPR/NUP37/NUP160/NUP58
WP_DOPAMINERGIC_NEUROGENESIS	WP_DOPAMINERGIC_NEUROGENESIS	30	0.592533	1.7116	0.00390625	0.0219565	0.0137386	4847	tags=53%, list=14%, signal=46%	NKX6-1/FGF8/LMX1B/EN2/NEUROD1/GLI2/GLI1/PITX3/SOX2/TGFB1/WNT1/CDKN1C/OTX2/LMX1A/EN1/GBX2
PID_IL8_CXCR1_PATHWAY	PID_IL8_CXCR1_PATHWAY	27	0.631102	1.77687	0.00403226	0.0223331	0.0139743	8616	tags=52%, list=25%, signal=39%	PRKCG/DNM1/CXCL8/PIK3CG/PRKCB/CBL/PLCB1/HCK/GNA15/FGR/PLCB3/GNG2/PLCB2/PLD1
REACTOME_ACYL_CHAIN_REMODELLING_OF_PC	REACTOME_ACYL_CHAIN_REMODELLING_OF_PC	27	0.632912	1.78197	0.00403226	0.0223331	0.0139743	4169	tags=48%, list=12%, signal=42%	PLA2G2D/PLA2G4D/PLA2G4F/MBOAT2/PLA2G4A/PLBD1/PLA2G10/PLA2R1/LPCAT4/PLA2G4E/PLA2G2E/PLA2G3/LPCAT1
WP_CANONICAL_AND_NONCANONICAL_NOTCH_SIGNALING	WP_CANONICAL_AND_NONCANONICAL_NOTCH_SIGNALING	27	0.630951	1.77645	0.00403226	0.0223331	0.0139743	8738	tags=56%, list=25%, signal=41%	MFAP2/DLL3/DLK1/DNER/JAG1/DLK2/MAML2/NOTCH1/CNTN6/NOTCH2/LEF1/NOTCH3/ADAM10/JAG2/MAML1
KEGG_HISTIDINE_METABOLISM	KEGG_HISTIDINE_METABOLISM	29	-0.644842	-2.41516	0.00404858	0.0223331	0.0139743	2965	tags=59%, list=9%, signal=54%	ALDH3A2/ALDH9A1/HAL/ALDH1B1/MAOA/HNMT/MAOB/DDC/ACY3/ALDH7A1/CNDP1/HDC/ALDH2/AMDHD1/FTCD/UROC1/ALDH3A1
KEGG_LINOLEIC_ACID_METABOLISM	KEGG_LINOLEIC_ACID_METABOLISM	29	-0.557908	-2.08956	0.00404858	0.0223331	0.0139743	2444	tags=38%, list=7%, signal=35%	PLA2G12B/CYP2C18/CYP3A5/CYP2J2/CYP2C9/CYP2E1/CYP2C8/CYP3A43/PLA2G2A/CYP3A4/CYP1A2
KEGG_PENTOSE_AND_GLUCURONATE_INTERCONVERSIONS	KEGG_PENTOSE_AND_GLUCURONATE_INTERCONVERSIONS	28	-0.500538	-1.84073	0.00404858	0.0223331	0.0139743	2300	tags=39%, list=7%, signal=37%	UGT2B17/UGT2B4/UGP2/CRYL1/UGT2B15/UGT1A1/UGT1A4/UGT2B7/UGT2B10/UGT1A3/DCXR
REACTOME_CRISTAE_FORMATION	REACTOME_CRISTAE_FORMATION	29	-0.54926	-2.05717	0.00404858	0.0223331	0.0139743	13769	tags=72%, list=40%, signal=43%	DMAC2L/ATP5F1C/MICOS10/ATP5MC1/ATP5F1B/ATP5PB/ATP5MG/APOOL/APOO/ATP5F1A/ATP5F1E/ATP5MF/SAMM50/ATP5MC3/ATP5PD/ATP5PO/HSPA9/MICOS13/ATP5ME/ATP5PF/ATP5F1D
REACTOME_PEROXISOMAL_LIPID_METABOLISM	REACTOME_PEROXISOMAL_LIPID_METABOLISM	29	-0.755553	-2.82981	0.00404858	0.0223331	0.0139743	2965	tags=69%, list=9%, signal=63%	ALDH3A2/HACL1/DECR2/PHYH/SCP2/ECI2/HAO2/ACOX1/PECR/ACOT4/MLYCD/AMACR/ACOX2/ACBD4/HSD17B4/NUDT7/ACAA1/EHHADH/SLC27A2/ACOT6
REACTOME_PI_3K_CASCADE_FGFR1	REACTOME_PI_3K_CASCADE_FGFR1	21	0.673307	1.78823	0.00418994	0.0224698	0.0140598	2866	tags=38%, list=8%, signal=35%	FGF5/FGF9/FGF4/FGF8/FGF1/FGF20/FGF23/FGFR1
BIOCARTA_NUCLEARRS_PATHWAY	BIOCARTA_NUCLEARRS_PATHWAY	34	-0.648994	-2.52568	0.00420168	0.0224698	0.0140598	832	tags=44%, list=2%, signal=43%	ABCC2/NR0B2/NR1I2/ABCB11/CYP2B6/NR1I3/ABCB4/CYP2C9/CYP4A11/CYP4A22/CYP26A1/CYP2E1/CYP8B1/CYP3A4/CYP1A2
KEGG_BUTANOATE_METABOLISM	KEGG_BUTANOATE_METABOLISM	34	-0.586203	-2.28132	0.00420168	0.0224698	0.0140598	2965	tags=59%, list=9%, signal=54%	ALDH3A2/ALDH9A1/BDH2/ACADS/ACSM1/ALDH1B1/ALDH5A1/ACSM3/HMGCS2/HADH/ACAT1/ABAT/ALDH7A1/ECHS1/HMGCL/BDH1/EHHADH/ACSM5/ALDH2/ACSM2A
KEGG_CYSTEINE_AND_METHIONINE_METABOLISM	KEGG_CYSTEINE_AND_METHIONINE_METABOLISM	34	-0.545511	-2.12295	0.00420168	0.0224698	0.0140598	2129	tags=35%, list=6%, signal=33%	LDHC/CBS/GOT2/GOT1/DNMT3L/BHMT/MAT1A/ADI1/CDO1/SDS/TAT/CTH
REACTOME_METABOLISM_OF_STEROID_HORMONES	REACTOME_METABOLISM_OF_STEROID_HORMONES	34	-0.589527	-2.29425	0.00420168	0.0224698	0.0140598	2416	tags=38%, list=7%, signal=36%	CYP21A2/HSD17B3/CYP17A1/HSD17B2/HSD17B11/HSD17B14/FDX1/SERPINA6/SRD5A1/CYP11B1/CYP11A1/HSD11B1/CYP11B2
REACTOME_SYNTHESIS_OF_BILE_ACIDS_AND_BILE_SALTS	REACTOME_SYNTHESIS_OF_BILE_ACIDS_AND_BILE_SALTS	34	-0.688071	-2.67775	0.00420168	0.0224698	0.0140598	1816	tags=47%, list=5%, signal=45%	AKR1D1/AKR1C2/SCP2/CYP7B1/CYP7A1/AMACR/ACOX2/HSD17B4/ABCB11/CYP27A1/SLC27A2/AKR1C4/BAAT/CYP39A1/SLC27A5/CYP8B1
WP_FATTY_ACID_BETA_OXIDATION	WP_FATTY_ACID_BETA_OXIDATION	34	-0.698397	-2.71794	0.00420168	0.0224698	0.0140598	2431	tags=53%, list=7%, signal=49%	ACADVL/ACADS/CPT1A/ECI1/ACADM/SLC25A20/GK/ACSL1/ACSL5/CPT2/HADH/ACAT1/LIPC/ECHS1/DECR1/GCDH/ACADL/ACSL6
REACTOME_ACTIVATED_PKN1_STIMULATES_TRANSCRIPTION_OF_AR_ANDROGEN_RECEPTOR_REGULATED_GENES_KLK2_AND_KLK3	REACTOME_ACTIVATED_PKN1_STIMULATES_TRANSCRIPTION_OF_AR_ANDROGEN_RECEPTOR_REGULATED_GENES_KLK2_AND_KLK3	36	-0.48414	-1.90387	0.00425532	0.0224698	0.0140598	2264	tags=22%, list=7%, signal=21%	H2BC5/H4C11/H2AC6/H3C14/H2BC4/AR/KLK2/KLK3
REACTOME_METABOLIC_DISORDERS_OF_BIOLOGICAL_OXIDATION_ENZYMES	REACTOME_METABOLIC_DISORDERS_OF_BIOLOGICAL_OXIDATION_ENZYMES	36	-0.60298	-2.37121	0.00425532	0.0224698	0.0140598	2945	tags=47%, list=9%, signal=43%	SLC35D1/CYP21A2/TPMT/CYP17A1/OPLAH/MAOA/CYP7B1/ACY1/FDX1/UGT1A1/CYP11B1/CYP27A1/MAT1A/UGT1A4/CYP11A1/FMO3/CYP11B2
REACTOME_FOXO_MEDIATED_TRANSCRIPTION_OF_OXIDATIVE_STRESS_METABOLIC_AND_NEURONAL_GENES	REACTOME_FOXO_MEDIATED_TRANSCRIPTION_OF_OXIDATIVE_STRESS_METABOLIC_AND_NEURONAL_GENES	30	-0.508439	-1.91158	0.0042735	0.0224698	0.0140598	2951	tags=40%, list=9%, signal=37%	AGRP/SOD2/FOXO1/GCK/CAT/PPARGC1A/INS/G6PC/NPY/ABCA6/IGFBP1/PCK1
REACTOME_GLUTATHIONE_CONJUGATION	REACTOME_GLUTATHIONE_CONJUGATION	35	-0.470891	-1.85055	0.0042735	0.0224698	0.0140598	2167	tags=34%, list=6%, signal=32%	ESD/GSTA1/GSTM5/OPLAH/GSTK1/CHAC1/GSTA2/GSTO1/MGST1/MGST2/GSTZ1/GSTM1
WP_NUCLEAR_RECEPTORS_IN_LIPID_METABOLISM_AND_TOXICITY	WP_NUCLEAR_RECEPTORS_IN_LIPID_METABOLISM_AND_TOXICITY	35	-0.631976	-2.4836	0.0042735	0.0224698	0.0140598	1190	tags=37%, list=3%, signal=36%	CYP7A1/NR1I2/ABCB11/CYP2B6/NR1I3/ABCB4/CYP2C9/CYP4A11/CYP26A1/CYP2E1/CYP8B1/CYP3A4/CYP1A2
WP_ONE_CARBON_METABOLISM	WP_ONE_CARBON_METABOLISM	30	-0.516253	-1.94096	0.0042735	0.0224698	0.0140598	2149	tags=33%, list=6%, signal=31%	MTHFS/GLRX/FOLH1/SHMT1/BHMT/MAT1A/ALDH1L1/MTHFD1/FTCD/FOLH1B
WP_SPINAL_CORD_INJURY	WP_SPINAL_CORD_INJURY	118	0.437157	1.54413	0.0042735	0.0224698	0.0140598	8127	tags=42%, list=24%, signal=32%	MMP12/COL2A1/KLK8/IFNG/CDK1/GAP43/MMP9/CXCL1/LTB/SEMA6A/E2F1/CHST11/IL1A/IL4/TGFB1/SLIT1/ACAN/GRIN1/SOX9/PTGS2/PDYN/CXCL8/XYLT1/FCGR2A/TNF/CXCL10/SLIT2/IL1B/CDK2/FCGR2C/TNFSF13B/ANXA1/VCAN/CCL2/CDK4/BDNF/PTPRZ1/C1QB/CCR2/IL2/GFAP/MAPK3/IL6/GJA1/CSPG4/LILRB2/TNFSF13/COL4A1/LGALS3/VIM
WP_AMPLIFICATION_AND_EXPANSION_OF_ONCOGENIC_PATHWAYS_AS_METASTATIC_TRAITS	WP_AMPLIFICATION_AND_EXPANSION_OF_ONCOGENIC_PATHWAYS_AS_METASTATIC_TRAITS	17	0.675519	1.70486	0.00432277	0.0224698	0.0140598	9464	tags=82%, list=28%, signal=60%	POSTN/TNC/JAG1/PIK3CG/SRC/CYTIP/CXCR4/NOTCH1/VCAM1/VHL/LEF1/VEGFA/WNT2/TCF7L1
KEGG_ALANINE_ASPARTATE_AND_GLUTAMATE_METABOLISM	KEGG_ALANINE_ASPARTATE_AND_GLUTAMATE_METABOLISM	32	-0.573313	-2.17843	0.004329	0.0224698	0.0140598	1995	tags=50%, list=6%, signal=47%	NIT2/ALDH5A1/ABAT/ACY3/GOT2/GOT1/ALDH4A1/ASL/GLS2/GLUL/GPT2/CPS1/AGXT/ASS1/AGXT2/GPT
KEGG_PROPANOATE_METABOLISM	KEGG_PROPANOATE_METABOLISM	32	-0.688957	-2.61785	0.004329	0.0224698	0.0140598	2975	tags=66%, list=9%, signal=60%	SUCLG1/ALDH3A2/ALDH9A1/MMUT/LDHC/SUCLG2P2/ACADM/ALDH1B1/SUCLG2/HIBCH/PCCB/ACAT1/ABAT/ALDH7A1/MLYCD/MCEE/ECHS1/EHHADH/ACSS3/ALDH2/ALDH6A1
REACTOME_GLUCONEOGENESIS	REACTOME_GLUCONEOGENESIS	33	-0.506388	-1.94838	0.004329	0.0224698	0.0140598	2024	tags=36%, list=6%, signal=34%	SLC25A13/SLC37A4/GOT2/GOT1/PC/G6PC/G6PC2/ALDOB/ENO3/PCK2/PCK1/FBP1
REACTOME_PLASMA_LIPOPROTEIN_CLEARANCE	REACTOME_PLASMA_LIPOPROTEIN_CLEARANCE	33	-0.46629	-1.7941	0.004329	0.0224698	0.0140598	1766	tags=24%, list=5%, signal=23%	APOE/AMN/APOB/APOA1/LIPC/CES3/APOC1/APOC4
WP_CONSTITUTIVE_ANDROSTANE_RECEPTOR_PATHWAY	WP_CONSTITUTIVE_ANDROSTANE_RECEPTOR_PATHWAY	32	-0.804964	-3.05864	0.004329	0.0224698	0.0140598	2476	tags=56%, list=7%, signal=52%	FOXO1/ABCC2/GSTA2/PPARGC1A/SULT1A1/CYP3A5/UGT1A1/EHHADH/UGT1A4/ALAS1/CYP2B6/NR1I3/CYP2C9/SULT2A1/CYP4A11/CYP2A6/UGT1A3/CYP3A4
WP_FLUOROPYRIMIDINE_ACTIVITY	WP_FLUOROPYRIMIDINE_ACTIVITY	33	-0.494335	-1.90201	0.004329	0.0224698	0.0140598	1468	tags=24%, list=4%, signal=23%	GGH/CES1/UPB1/CES2/ABCG2/DPYS/CYP2A6/UPP2
WP_OXIDATIVE_STRESS	WP_OXIDATIVE_STRESS	33	-0.55477	-2.13454	0.004329	0.0224698	0.0140598	2490	tags=30%, list=7%, signal=28%	SOD2/TXNRD2/MAOA/XDH/CAT/MGST1/GPX3/SOD1/CYP1A1/MT1X
WP_PREGNANE_X_RECEPTOR_PATHWAY	WP_PREGNANE_X_RECEPTOR_PATHWAY	33	-0.700218	-2.69417	0.004329	0.0224698	0.0140598	2476	tags=48%, list=7%, signal=45%	FOXO1/ABCC2/GSTA2/CYP4F12/PPARGC1A/CYP3A5/NR1I2/UGT1A1/SLCO1B1/UGT1A4/CYP2B6/CYP2C9/SULT2A1/CYP2A6/UGT1A3/CYP3A4
REACTOME_COPI_MEDIATED_ANTEROGRADE_TRANSPORT	REACTOME_COPI_MEDIATED_ANTEROGRADE_TRANSPORT	102	0.453804	1.58989	0.00433369	0.0224698	0.0140598	4831	tags=17%, list=14%, signal=14%	TUBA3C/TUBAL3/TUBB3/FOLR1/TUBA3E/TUBB8/ANK3/TMED3/ANK1/SPTB/TUBA1B/TUBB6/TUBA1A/ANK2/TUBB8B/TUBA4B/TUBA1C
REACTOME_MITOCHONDRIAL_FATTY_ACID_BETA_OXIDATION	REACTOME_MITOCHONDRIAL_FATTY_ACID_BETA_OXIDATION	37	-0.679271	-2.71415	0.00434783	0.0224698	0.0140598	3402	tags=62%, list=10%, signal=56%	MECR/ACSF2/ACADVL/MMUT/ACADS/ACOT13/PCTP/ECI1/ACADM/ACSM6/ACSM3/ACAD11/ACOT2/PCCB/HADH/MMAA/ACAA2/MCEE/ECHS1/ACOT1/DECR1/ACADL/ACOT12
WP_ZINC_HOMEOSTASIS	WP_ZINC_HOMEOSTASIS	37	-0.674704	-2.6959	0.00434783	0.0224698	0.0140598	166	tags=35%, list=0%, signal=35%	MT3/MT4/MT1L/MT1M/SLC30A2/MT1F/MT2A/MT1E/MT1A/MT1H/MT1G/MT1X/MT1B
KEGG_CITRATE_CYCLE_TCA_CYCLE	KEGG_CITRATE_CYCLE_TCA_CYCLE	31	-0.566539	-2.12553	0.00438596	0.0224698	0.0140598	4082	tags=42%, list=12%, signal=37%	DLST/MDH2/SUCLG1/SDHA/SUCLG2P2/SDHD/SDHB/SUCLG2/FH/PC/PCK2/OGDHL/PCK1
KEGG_GLYCINE_SERINE_AND_THREONINE_METABOLISM	KEGG_GLYCINE_SERINE_AND_THREONINE_METABOLISM	31	-0.792075	-2.97169	0.00438596	0.0224698	0.0140598	2181	tags=61%, list=6%, signal=57%	GATM/MAOA/CBS/GLYCTK/MAOB/GAMT/SHMT1/PIPOX/SARDH/DAO/BHMT/GCAT/GNMT/AGXT/ALAS1/DMGDH/AGXT2/SDS/CTH
REACTOME_GLYOXYLATE_METABOLISM_AND_GLYCINE_DEGRADATION	REACTOME_GLYOXYLATE_METABOLISM_AND_GLYCINE_DEGRADATION	31	-0.704495	-2.64311	0.00438596	0.0224698	0.0140598	4921	tags=61%, list=14%, signal=53%	AMT/BCKDHA/DLST/DBT/LIAS/GCSH/DHTKD1/PXMP2/BCKDHB/PRODH2/GOT2/ALDH4A1/DAO/GRHPR/HOGA1/GNMT/HAO1/AGXT/AGXT2
REACTOME_PLASMA_LIPOPROTEIN_REMODELING	REACTOME_PLASMA_LIPOPROTEIN_REMODELING	31	-0.714944	-2.68231	0.00438596	0.0224698	0.0140598	2215	tags=52%, list=6%, signal=48%	ANGPTL4/PCSK6/CREB3L3/APOE/ALB/APOB/APOA1/APOA4/LIPC/APOA2/ANGPTL3/LPA/APOC3/APOF/LCAT/APOA5
WP_ETHANOL_EFFECTS_ON_HISTONE_MODIFICATIONS	WP_ETHANOL_EFFECTS_ON_HISTONE_MODIFICATIONS	31	-0.517746	-1.94247	0.00438596	0.0224698	0.0140598	2947	tags=29%, list=9%, signal=27%	HDAC6/KAT2B/ALDH1A1/ADH1A/MAT1A/ALDH2/ADH1B/ADH1C/CYP2E1
WP_MITOCHONDRIAL_CIV_ASSEMBLY	WP_MITOCHONDRIAL_CIV_ASSEMBLY	31	-0.594148	-2.22911	0.00438596	0.0224698	0.0140598	12259	tags=84%, list=36%, signal=54%	SMIM20/COX8A/COX16/COX7A2/COX15/PNKD/COX5A/COA3/COX14/TMEM177/COX6B1/CMC1/COX7C/COX6A1/COA6/COX4I1/COX17/COX5B/COX18/COX7B/NDUFA4/PET100/SURF1/HIGD1A/TACO1/COX6C
WP_STATIN_PATHWAY	WP_STATIN_PATHWAY	31	-0.515939	-1.93569	0.00438596	0.0224698	0.0140598	1766	tags=39%, list=5%, signal=37%	APOE/APOB/MTTP/CYP7A1/APOA1/APOA4/LIPC/APOA2/APOC1/APOC3/LCAT/APOA5
REACTOME_FORMATION_OF_FIBRIN_CLOT_CLOTTING_CASCADE_	REACTOME_FORMATION_OF_FIBRIN_CLOT_CLOTTING_CASCADE_	38	-0.616218	-2.47693	0.00442478	0.0225711	0.0141232	2230	tags=58%, list=6%, signal=54%	F8/TFPI/F5/VWF/A2M/PROS1/F10/F7/SERPIND1/KNG1/F2/PROC/F13B/FGG/SERPING1/F11/KLKB1/FGB/F12/FGA/SERPINC1/F9
WP_MELATONIN_METABOLISM_AND_EFFECTS	WP_MELATONIN_METABOLISM_AND_EFFECTS	38	-0.467028	-1.87725	0.00442478	0.0225711	0.0141232	2476	tags=24%, list=7%, signal=22%	FOXO1/MIR126/APOE/MAOA/SULT1A1/CYP2D6/ADRB1/CYP1A1/CYP1A2
WP_REGULATION_OF_SISTER_CHROMATID_SEPARATION_AT_THE_METAPHASEANAPHASE_TRANSITION	WP_REGULATION_OF_SISTER_CHROMATID_SEPARATION_AT_THE_METAPHASEANAPHASE_TRANSITION	15	0.713081	1.74136	0.00446429	0.0226211	0.0141545	3422	tags=47%, list=10%, signal=42%	CDC20/BUB1B/BUB1/CENPE/MAD2L1/PTTG1/ESPL1
KEGG_ERBB_SIGNALING_PATHWAY	KEGG_ERBB_SIGNALING_PATHWAY	87	0.472359	1.62894	0.00447427	0.0226211	0.0141545	8131	tags=29%, list=24%, signal=22%	PAK5/NRG3/PAK6/PRKCG/TGFA/ERBB4/NCK2/MAPK10/EREG/EGF/AREG/PIK3CG/PRKCB/PIK3CD/SRC/CBL/AKT3/PIK3R5/PAK4/ABL1/MAPK3/BTC/NRG4/PLCG1/PAK1
KEGG_PROGESTERONE_MEDIATED_OOCYTE_MATURATION	KEGG_PROGESTERONE_MEDIATED_OOCYTE_MATURATION	85	0.467499	1.60712	0.00447427	0.0226211	0.0141545	4528	tags=28%, list=13%, signal=25%	MAPK13/PLK1/CPEB1/IGF1R/BUB1/PKMYT1/CCNB2/CCNA2/CDK1/CDC25A/MAPK10/MAD2L1/CCNB1/CDC25C/PRKX/ADCY7/CDC25B/RPS6KA6/PIK3CG/CCNA1/PIK3CD/ADCY2/CDK2/ADCY3
REACTOME_APC_C_MEDIATED_DEGRADATION_OF_CELL_CYCLE_PROTEINS	REACTOME_APC_C_MEDIATED_DEGRADATION_OF_CELL_CYCLE_PROTEINS	87	0.473121	1.63157	0.00447427	0.0226211	0.0141545	6349	tags=22%, list=18%, signal=18%	PSMA8/CDC20/PLK1/BUB1B/UBE2C/NEK2/AURKB/CCNA2/CDK1/FBXO5/MAD2L1/CCNB1/PTTG1/CCNA1/CDK2/UBE2S/CDC14A/SKP2/AURKA
WP_SIGNALING_PATHWAYS_IN_GLIOBLASTOMA	WP_SIGNALING_PATHWAYS_IN_GLIOBLASTOMA	82	0.477044	1.62614	0.00451467	0.0226211	0.0141545	5776	tags=28%, list=17%, signal=23%	PRKCG/CCNE1/IGF1R/E2F1/BRCA2/FGFR1/BRCA1/CDKN2A/CDKN2C/PIK3CG/CCND2/PRKCQ/PDGFRA/PRKCB/PIK3CD/SRC/PRKCD/CDK2/CBL/FGFR2/AKT3/PRKCI/CDK4
KEGG_FC_EPSILON_RI_SIGNALING_PATHWAY	KEGG_FC_EPSILON_RI_SIGNALING_PATHWAY	79	0.472833	1.60244	0.0045403	0.0226211	0.0141545	7339	tags=35%, list=21%, signal=28%	PLA2G2D/MAPK13/VAV3/PLA2G4A/PLA2G10/IL4/MAPK10/SYK/PLA2G4E/PLA2G2E/RAC2/PIK3CG/PLA2G3/PRKCB/TNF/PIK3CD/VAV1/PRKCD/CSF2/FCER1G/IL13/AKT3/LCP2/PIK3R5/LAT/INPP5D/BTK/MAPK3
REACTOME_PROCESSING_OF_DNA_DOUBLE_STRAND_BREAK_ENDS	REACTOME_PROCESSING_OF_DNA_DOUBLE_STRAND_BREAK_ENDS	80	0.487079	1.65053	0.0045403	0.0226211	0.0141545	9788	tags=49%, list=28%, signal=35%	CLSPN/RMI2/CCNA2/EXO1/BLM/BARD1/H2BU1/BRCA1/CHEK1/RFC4/H2AX/NSD2/CCNA1/DNA2/CDK2/RHNO1/RBBP8/TOPBP1/MDC1/BRIP1/RFC3/TP53BP1/H3-4/TIMELESS/MRE11/RFC5/H4-16/UBE2I/TIPIN/RAD9A/RPA1/RFC2/ATRIP/RNF8/WRN/RAD1/RAD9B/RMI1/RNF168
REACTOME_TRANSPORT_OF_MATURE_TRANSCRIPT_TO_CYTOPLASM	REACTOME_TRANSPORT_OF_MATURE_TRANSCRIPT_TO_CYTOPLASM	81	0.49477	1.67863	0.0045403	0.0226211	0.0141545	14376	tags=70%, list=42%, signal=41%	LUZP4/NUP210/ALYREF/NUP205/NUP188/NUP62/NDC1/NUP107/NUP93/DDX39B/NUP43/RNPS1/DDX39A/NUP153/NUP85/NUP155/TPR/NUP37/SLBP/SRSF11/NCBP2/U2AF2/NUP160/NUP58/UPF3B/FIP1L1/THOC2/POM121/CHTOP/SRSF9/U2AF1/RAE1/THOC6/NXT1/CPSF4/SRSF3/ZC3H11A/POLDIP3/THOC1/EIF4A3/DHX38/SRSF2/SYMPK/CASC3/THOC5/NCBP1/NUP50/NUP98/SRSF4/NUP214/NUP54/SARNP/SRSF1/SRSF7/CDC40/CPSF3/THOC3
PID_BETA_CATENIN_NUC_PATHWAY	PID_BETA_CATENIN_NUC_PATHWAY	78	0.474566	1.60418	0.00454545	0.0226211	0.0141545	9128	tags=42%, list=27%, signal=31%	PITX2/DKK1/FGF4/SALL4/CACNA1G/MMP9/MITF/ZCCHC12/SFN/MMP2/CDKN2A/TNIK/INCENP/CXCL8/ADCY7/CCND2/BCL9/CAMK4/VCAN/IGF2BP1/CDX1/HDAC2/SMARCA4/DVL3/LEF1/YWHAQ/KLF4/TRRAP/MED12/YWHAZ/KCNIP4/TLE4/CHD8
REACTOME_ACTIVATION_OF_RAC1	REACTOME_ACTIVATION_OF_RAC1	13	0.716448	1.69736	0.00455235	0.0226211	0.0141545	8175	tags=54%, list=24%, signal=41%	PAK5/PAK6/NCK2/SLIT2/PAK4/PAK1/ROBO1
KEGG_VEGF_SIGNALING_PATHWAY	KEGG_VEGF_SIGNALING_PATHWAY	76	0.478524	1.61113	0.004561	0.0226211	0.0141545	5974	tags=29%, list=17%, signal=24%	CHP2/PLA2G2D/SPHK1/PRKCG/MAPK13/PLA2G4A/PLA2G10/NFATC4/PLA2G4E/PLA2G2E/PTGS2/RAC2/PIK3CG/PLA2G3/PRKCB/PIK3CD/SRC/PPP3R2/SH2D2A/AKT3/NFATC2/PIK3R5
KEGG_LONG_TERM_DEPRESSION	KEGG_LONG_TERM_DEPRESSION	70	0.517036	1.72593	0.00457143	0.0226211	0.0141545	4084	tags=29%, list=12%, signal=25%	CRHR1/ITPR3/PRKG2/GRIA2/PLA2G2D/GRID2/PRKCG/GRM5/IGF1R/GRM1/PLA2G4A/PLA2G10/RYR1/PLA2G4E/PLA2G2E/GUCY1A1/PLCB4/PLA2G3/PRKCB/GNAZ
REACTOME_EXTRA_NUCLEAR_ESTROGEN_SIGNALING	REACTOME_EXTRA_NUCLEAR_ESTROGEN_SIGNALING	75	0.490234	1.64946	0.00457143	0.0226211	0.0141545	8255	tags=36%, list=24%, signal=27%	SPHK1/MMP7/GNG13/TGFA/IGF1R/GNB3/MMP9/MMP2/EREG/EGF/AREG/EPGN/GNGT1/SRC/AKT3/GNG8/GNB4/ZDHHC7/ZDHHC21/GNG2/MAPK3/BCL2/BTC/GNGT2/CAV1/CAV2/PRMT1
KEGG_ARRHYTHMOGENIC_RIGHT_VENTRICULAR_CARDIOMYOPATHY_ARVC	KEGG_ARRHYTHMOGENIC_RIGHT_VENTRICULAR_CARDIOMYOPATHY_ARVC	74	0.500976	1.68046	0.0045819	0.0226211	0.0141545	9590	tags=53%, list=28%, signal=38%	ITGB8/CACNG6/ITGA3/ITGB4/DSG2/ITGB6/SGCG/RYR2/CACNG7/CACNB1/ITGA2B/CACNB3/ACTN3/CACNG4/ITGA4/CACNG8/ITGA2/CACNA1D/ITGAV/DSC2/CACNA1F/CACNA2D4/ITGA5/ITGA11/SLC8A1/ITGA8/CACNA2D1/CACNA1S/GJA1/CACNG3/LEF1/ITGB1/LAMA2/SGCA/SGCB/CACNG2/ACTN4/TCF7L1/ITGB7
WP_ARRHYTHMOGENIC_RIGHT_VENTRICULAR_CARDIOMYOPATHY	WP_ARRHYTHMOGENIC_RIGHT_VENTRICULAR_CARDIOMYOPATHY	74	0.500976	1.68046	0.0045819	0.0226211	0.0141545	9590	tags=53%, list=28%, signal=38%	ITGB8/CACNG6/ITGA3/ITGB4/DSG2/ITGB6/SGCG/RYR2/CACNG7/CACNB1/ITGA2B/CACNB3/ACTN3/CACNG4/ITGA4/CACNG8/ITGA2/CACNA1D/ITGAV/DSC2/CACNA1F/CACNA2D4/ITGA5/ITGA11/SLC8A1/ITGA8/CACNA2D1/CACNA1S/GJA1/CACNG3/LEF1/ITGB1/LAMA2/SGCA/SGCB/CACNG2/ACTN4/TCF7L1/ITGB7
KEGG_PANCREATIC_CANCER	KEGG_PANCREATIC_CANCER	69	0.509333	1.69535	0.00458716	0.0226211	0.0141545	7938	tags=35%, list=23%, signal=27%	TGFA/TGFB2/E2F2/RAD51/E2F1/MAPK10/TGFB1/BRCA2/CDKN2A/RAC2/EGF/PIK3CG/PIK3CD/AKT3/E2F3/VEGFB/STAT1/TGFB3/CDK4/PIK3R5/MAPK3/PGF/RALGDS/VEGFA
WP_TGFBETA_RECEPTOR_SIGNALLING_IN_SKELETAL_DYSPLASIAS	WP_TGFBETA_RECEPTOR_SIGNALLING_IN_SKELETAL_DYSPLASIAS	59	0.512174	1.67293	0.00467836	0.023023	0.014406	10860	tags=58%, list=32%, signal=39%	LEFTY1/LIF/IFNG/ITGB6/LEFTY2/TGFB1/RUNX2/WNT1/NOG/EGF/TNF/RUNX3/LTBP1/FOXH1/FBN1/STAT1/SERPINE1/ADAMTS10/ZEB2/SKIL/MAPK3/LEF1/SMAD7/SMAD5/SMAD9/THBS1/SPP1/CREBBP/BAMBI/TGFBR1/LTBP3/SMAD3/EP300/TFE3
BIOCARTA_GABA_PATHWAY	BIOCARTA_GABA_PATHWAY	10	0.764329	1.69337	0.00470958	0.0230423	0.014418	1153	tags=30%, list=3%, signal=29%	GABRA5/GABRA3/GABRA4
REACTOME_POU5F1_OCT4_SOX2_NANOG_REPRESS_GENES_RELATED_TO_DIFFERENTIATION	REACTOME_POU5F1_OCT4_SOX2_NANOG_REPRESS_GENES_RELATED_TO_DIFFERENTIATION	10	0.775261	1.71759	0.00470958	0.0230423	0.014418	4115	tags=60%, list=12%, signal=53%	CDX2/DKK1/SOX2/GSC/EOMES/POU5F1
PID_FGF_PATHWAY	PID_FGF_PATHWAY	55	0.52142	1.68803	0.00471143	0.0230423	0.014418	6221	tags=35%, list=18%, signal=28%	IL17RD/FGF9/FGF4/PLAUR/FGF8/MMP9/FGF1/FGF23/RUNX2/FGFR1/FGFR3/HGF/SRC/NCAM1/CBL/FGFR2/PLAU/STAT1/PAK4
WP_CARDIAC_PROGENITOR_DIFFERENTIATION	WP_CARDIAC_PROGENITOR_DIFFERENTIATION	53	0.545837	1.7533	0.00477327	0.0232967	0.0145772	5521	tags=43%, list=16%, signal=36%	DKK1/LIN28B/ZFP42/NKX2-5/MIXL1/ISL1/TBX5/SOX2/TGFB1/TNNT2/ROR2/MYH6/NOG/MESP2/IGF2/PDGFRA/SCN5A/POU5F1/NCAM1/CXCR4/NODAL/NOTCH1/TBX20
KEGG_TRYPTOPHAN_METABOLISM	KEGG_TRYPTOPHAN_METABOLISM	40	-0.680655	-2.75631	0.00480769	0.0233685	0.0146222	2965	tags=62%, list=9%, signal=57%	ALDH3A2/ALDH9A1/AFMID/ALDH1B1/MAOA/CAT/MAOB/TDO2/DDC/HADH/ACAT1/AADAT/ALDH7A1/ECHS1/HAAO/ACMSD/EHHADH/GCDH/ALDH2/OGDHL/AOX1/KMO/IDO2/CYP1A1/CYP1A2
REACTOME_CYCLIN_D_ASSOCIATED_EVENTS_IN_G1	REACTOME_CYCLIN_D_ASSOCIATED_EVENTS_IN_G1	47	0.539908	1.69792	0.00480769	0.0233685	0.0146222	7721	tags=43%, list=22%, signal=33%	CCNE1/E2F2/CCNE2/E2F1/RBL1/CDKN1C/CDKN2A/CDKN2C/CCND2/SRC/TFDP1/CDK2/E2F3/CDK4/SKP2/CDKN2D/JAK2/ABL1/CKS1B/CDKN2B
REACTOME_SIGNALING_BY_FGFR3	REACTOME_SIGNALING_BY_FGFR3	40	0.549307	1.66727	0.00503778	0.0243993	0.0152671	4714	tags=28%, list=14%, signal=24%	FGF5/FGF9/GALNT3/FGF4/FGF8/FGF1/FGF20/FGF23/FGFR3/SRC/CBL
PID_HNF3A_PATHWAY	PID_HNF3A_PATHWAY	43	-0.526026	-2.17657	0.00507614	0.0243993	0.0152671	2146	tags=37%, list=6%, signal=35%	ATP5PF/VTN/CEBPB/CYP2C18/SFTPD/COL18A1/SERPINA1/APOB/SFTPA1/SHH/INS/SOD1/AR/C4BPB/ESR1/KLK3
REACTOME_BILE_ACID_AND_BILE_SALT_METABOLISM	REACTOME_BILE_ACID_AND_BILE_SALT_METABOLISM	43	-0.674462	-2.79076	0.00507614	0.0243993	0.0152671	1816	tags=51%, list=5%, signal=49%	AKR1D1/AKR1C2/ALB/SCP2/CYP7B1/CYP7A1/AMACR/STARD5/ACOX2/SLCO1A2/HSD17B4/SLCO1B1/ABCB11/CYP27A1/SLC27A2/AKR1C4/BAAT/CYP39A1/SLC10A1/SLCO1B3/SLC27A5/CYP8B1
REACTOME_SIGNALING_BY_RETINOIC_ACID	REACTOME_SIGNALING_BY_RETINOIC_ACID	43	-0.531075	-2.19746	0.00507614	0.0243993	0.0152671	1931	tags=30%, list=6%, signal=29%	CPT1A/DHRS3/DHRS4/ALDH1A1/ALDH8A1/ADH1A/RDH5/PDK4/CYP26A1/ADH1C/RDH16/ADH4/RXRG
WP_VITAMIN_A_AND_CAROTENOID_METABOLISM	WP_VITAMIN_A_AND_CAROTENOID_METABOLISM	43	-0.532113	-2.20176	0.00507614	0.0243993	0.0152671	2274	tags=40%, list=7%, signal=37%	DGAT1/RETSAT/SULT2B1/DHRS3/BCO1/ALDH1A1/RBP1/SULT1A1/BCO2/RBP7/ADH1A/RDH5/RBP4/CYP26A1/CYP2E1/ADH4/RXRG
KEGG_FATTY_ACID_METABOLISM	KEGG_FATTY_ACID_METABOLISM	42	-0.859531	-3.52895	0.00510204	0.0243993	0.0152671	2965	tags=81%, list=9%, signal=74%	ALDH3A2/ALDH9A1/ACADVL/ADH5/ACADS/CPT1A/ECI1/ACADM/ALDH1B1/ACADSB/ECI2/ACOX1/ACSL1/ACSL5/ADH7/CPT2/HADH/ACAT1/ACAA2/ALDH7A1/ECHS1/ACAA1/EHHADH/ADH1A/GCDH/ACADL/ALDH2/ACSL6/ADH6/CYP4A11/CYP4A22/ADH1B/ADH1C/ADH4
KEGG_TYROSINE_METABOLISM	KEGG_TYROSINE_METABOLISM	42	-0.608951	-2.50015	0.00510204	0.0243993	0.0152671	1551	tags=43%, list=5%, signal=41%	MAOA/MAOB/ADH7/FAH/DDC/GOT2/GOT1/ADH1A/HGD/ADH6/AOX1/GSTZ1/TAT/ADH1B/ADH1C/ADH4/HPD/ALDH3A1
WP_TRYPTOPHAN_METABOLISM	WP_TRYPTOPHAN_METABOLISM	42	-0.722785	-2.96751	0.00510204	0.0243993	0.0152671	2965	tags=64%, list=9%, signal=59%	ALDH3A2/ALDH9A1/AFMID/CYP2C18/HSD17B10/CYP7B1/CAT/MAOB/CYP4F12/ALDH1A1/TDO2/DDC/HADH/ACAT1/AADAT/CYP2J2/ECHS1/HAAO/ACMSD/GCDH/ALDH2/AOX1/CYP2A13/CYP2E1/CYP3A4/CYP1A1/CYP1A2
KEGG_LYSINE_DEGRADATION	KEGG_LYSINE_DEGRADATION	44	-0.53482	-2.23039	0.00515464	0.0245026	0.0153318	2965	tags=34%, list=9%, signal=31%	ALDH3A2/ALDH9A1/ALDH1B1/HADH/ACAT1/AADAT/ALDH7A1/ECHS1/PIPOX/AASS/BBOX1/EHHADH/GCDH/ALDH2/OGDHL
KEGG_VALINE_LEUCINE_AND_ISOLEUCINE_DEGRADATION	KEGG_VALINE_LEUCINE_AND_ISOLEUCINE_DEGRADATION	44	-0.688952	-2.87317	0.00515464	0.0245026	0.0153318	2965	tags=66%, list=9%, signal=60%	ALDH3A2/ALDH9A1/DBT/MMUT/ACADS/ACADM/ALDH1B1/ACADSB/MCCC2/HSD17B10/IVD/BCKDHB/HIBCH/HMGCS2/PCCB/HIBADH/HADH/ACAT1/ACAA2/ABAT/ALDH7A1/MCEE/ECHS1/HMGCL/ACAA1/EHHADH/ALDH2/ALDH6A1/AOX1
PID_HNF3B_PATHWAY	PID_HNF3B_PATHWAY	44	-0.574624	-2.39639	0.00515464	0.0245026	0.0153318	2431	tags=45%, list=7%, signal=42%	ACADVL/CEBPD/CEBPB/CPT1A/ACADM/GCK/ALB/SLC2A2/HADH/F2/APOA1/BDH1/INS/G6PC/ALDOB/TTR/ALAS1/IGFBP1/PCK1/TAT
REACTOME_NUCLEAR_IMPORT_OF_REV_PROTEIN	REACTOME_NUCLEAR_IMPORT_OF_REV_PROTEIN	33	0.572152	1.68127	0.00518807	0.0246122	0.0154004	11323	tags=61%, list=33%, signal=41%	NUP210/NUP205/NUP188/NUP62/NDC1/NUP107/NUP93/NUP43/NUP153/RCC1/NUP85/NUP155/TPR/NUP37/RAN/KPNB1/NUP160/NUP58/POM121/RAE1
WP_BREAST_CANCER_PATHWAY	WP_BREAST_CANCER_PATHWAY	154	0.41261	1.49662	0.00521376	0.0246847	0.0154458	8718	tags=34%, list=25%, signal=25%	WNT7B/DLL3/FGF5/FZD1/FZD2/FGF9/FGF4/FGF8/IGF1R/E2F2/WNT10A/WNT10B/RAD51/FZD7/E2F1/FGF1/FGF20/FGF23/BRCA2/WNT1/FGFR1/BRCA1/SFRP4/EGF/PIK3CD/FZD10/BAK1/NOTCH1/AKT3/CSNK2A3/E2F3/WNT6/CDK4/FGF3/HEYL/NOTCH2/AXIN1/MRE11/PGR/DVL2/MAPK3/WNT2B/DVL3/FGF16/LEF1/NOTCH3/KIT/FZD6/FZD8/JAG2/WNT2/FRAT2
WP_GASTRIN_SIGNALING_PATHWAY	WP_GASTRIN_SIGNALING_PATHWAY	114	0.426798	1.5065	0.00534759	0.0252679	0.0158107	8293	tags=25%, list=24%, signal=19%	TFF2/CHGA/GAST/MMP7/BIRC5/CCKBR/JAG1/CDKN2A/PTGS2/SLC9A1/CXCL8/PRKCQ/BIRC3/SRC/PRKCD/SERPINB2/HDAC7/SERPINE1/MEF2B/IL2/JAK2/ANXA2/MAPK3/VEGFA/KLF4/PLCG1/PAK1/ITGB1/KIT
WP_ARYL_HYDROCARBON_RECEPTOR_PATHWAY	WP_ARYL_HYDROCARBON_RECEPTOR_PATHWAY	46	-0.485162	-2.03994	0.00546448	0.0256778	0.0160672	1532	tags=22%, list=4%, signal=21%	GSTA2/MGST1/CES3/UGT1A1/UGT1A4/IGFBP1/UGT1A3/CYP1A1/ALDH3A1/CYP1A2
BIOCARTA_NKT_PATHWAY	BIOCARTA_NKT_PATHWAY	24	0.629852	1.72598	0.00547945	0.0256778	0.0160672	8406	tags=79%, list=24%, signal=60%	TGFB2/IFNG/IL4/TGFB1/CCR4/CXCR3/CCR5/IL12RB1/CXCR4/CSF2/CCR3/CCR7/TGFB3/IFNGR2/IL2/CD28/CCR1/IL4R/CD40LG
REACTOME_ABACAVIR_TRANSPORT_AND_METABOLISM	REACTOME_ABACAVIR_TRANSPORT_AND_METABOLISM	10	-0.753998	-1.97004	0.00547945	0.0256778	0.0160672	1952	tags=60%, list=6%, signal=57%	SLC22A3/SLC22A2/ADH1A/ABCG2/PCK1/SLC22A1
REACTOME_INTERLEUKIN_6_FAMILY_SIGNALING	REACTOME_INTERLEUKIN_6_FAMILY_SIGNALING	24	0.622104	1.70474	0.00547945	0.0256778	0.0160672	7356	tags=50%, list=21%, signal=39%	IL11/LIF/CTF1/OSM/CRLF1/CLCF1/CBL/IL31/STAT1/OSMR/JAK2/IL6
REACTOME_CLASS_B_2_SECRETIN_FAMILY_RECEPTORS_	REACTOME_CLASS_B_2_SECRETIN_FAMILY_RECEPTORS_	94	0.4657	1.6194	0.00548847	0.0256778	0.0160672	6326	tags=33%, list=18%, signal=27%	WNT7B/CRHR1/SCTR/GIPR/PTHLH/WNT9A/GNG13/VIPR2/FZD1/FZD2/UCN3/WNT10A/GNB3/WNT10B/CALCR/FZD7/ADGRE3/GLP2R/WNT1/GLP1R/ADGRE5/ADGRE2/GNGT1/FZD10/GCG/GNG8/WNT6/ADGRE1/GNB4/ADM2/CYSLTR2
REACTOME_RECEPTOR_TYPE_TYROSINE_PROTEIN_PHOSPHATASES	REACTOME_RECEPTOR_TYPE_TYROSINE_PROTEIN_PHOSPHATASES	20	0.65075	1.71659	0.00554785	0.0259045	0.016209	5563	tags=40%, list=16%, signal=34%	SLITRK1/PPFIA4/SLITRK5/SLITRK2/PTPRS/SLITRK4/NTRK3/SLITRK6
WP_PANCREATIC_ADENOCARCINOMA_PATHWAY	WP_PANCREATIC_ADENOCARCINOMA_PATHWAY	88	0.467997	1.61908	0.00557414	0.0259323	0.0162264	6221	tags=25%, list=18%, signal=21%	PAK5/PAK6/TGFA/TGFB2/E2F2/RAD51/E2F1/MAPK10/TGFB1/BRCA2/CDKN2A/RAC2/EGF/PIK3CD/PRKCD/BAK1/AKT3/E2F3/STAT1/TGFB3/CDK4/PAK4
WP_GLOBO_SPHINGOLIPID_METABOLISM	WP_GLOBO_SPHINGOLIPID_METABOLISM	21	0.659595	1.75181	0.00558659	0.0259323	0.0162264	5732	tags=52%, list=17%, signal=44%	B3GALT5/FUT9/ST6GALNAC5/GCNT1/ST6GAL2/B3GALNT1/GBGT1/ST8SIA1/FUT2/FUT1/ST6GALNAC4
WP_VIRAL_ACUTE_MYOCARDITIS	WP_VIRAL_ACUTE_MYOCARDITIS	86	0.466421	1.60655	0.00558659	0.0259323	0.0162264	10500	tags=50%, list=31%, signal=35%	IFNG/SGCG/CD80/MMP9/IL12A/TGFB1/MYH6/IL12B/RAC2/CCR5/CASP2/IL10/TNF/ITGB2/SRC/CXCR4/TLR5/CCR3/STAT1/PYCARD/NOD2/IL2/ABL1/MAPK3/IL6/BCL2/PTCRA/ITGAL/CAV1/LAMA2/CD40LG/SGCA/SGCB/BAX/CREB1/ABL2/EDN1/AIF1/ILK/DFFB/CASP7/MICA/CASP1
REACTOME_OTHER_SEMAPHORIN_INTERACTIONS	REACTOME_OTHER_SEMAPHORIN_INTERACTIONS	19	0.666598	1.73872	0.00562588	0.0260636	0.0163086	7278	tags=63%, list=21%, signal=50%	SEMA3E/PLXNB3/SEMA6A/SEMA4A/TREM2/SEMA4D/PLXNA1/PTPRC/SEMA6D/TYROBP/SEMA5A/CD72
KEGG_PHOSPHATIDYLINOSITOL_SIGNALING_SYSTEM	KEGG_PHOSPHATIDYLINOSITOL_SIGNALING_SYSTEM	75	0.472983	1.59142	0.00571429	0.026319	0.0164684	10603	tags=57%, list=31%, signal=40%	ITPR3/PRKCG/INPP5J/PLCD3/PIP5K1B/PLCB4/CDS1/PIK3CG/PRKCB/DGKA/CALML5/PIK3CD/PLCB1/SYNJ2/ITPKA/DGKB/INPP4B/DGKH/PIK3R5/PLCD4/PLCB3/INPP5D/PIP5K1C/PLCE1/INPP4A/DGKG/PLCB2/PLCG1/DGKZ/PIP4K2A/PI4KB/PIP5K1A/DGKI/INPPL1/ITPKB/IPPK/PIK3C2B/PIK3R2/PI4KA/OCRL/DGKD/PIP4K2C/DGKE
REACTOME_ORC1_REMOVAL_FROM_CHROMATIN	REACTOME_ORC1_REMOVAL_FROM_CHROMATIN	70	0.508501	1.69744	0.00571429	0.026319	0.0164684	4516	tags=21%, list=13%, signal=19%	PSMA8/ORC1/CDC6/MCM2/ORC6/CDT1/CCNA2/MCM8/MCM6/MCM4/MCM3/MCM7/CCNA1/MCM5/CDK2
WP_PARKINUBIQUITIN_PROTEASOMAL_SYSTEM_PATHWAY	WP_PARKINUBIQUITIN_PROTEASOMAL_SYSTEM_PATHWAY	70	0.502428	1.67717	0.00571429	0.026319	0.0164684	7534	tags=27%, list=22%, signal=21%	TUBA3C/TUBAL3/TUBB3/CCNE1/TUBA3E/TUBB8/SNCA/SEPTIN5/TUBA1B/TUBB6/TUBA1A/TUBA1C/HSPA6/SNCAIP/TUBB4A/TUBA3D/TUBB/TUBB2B/HSPA2
WP_MITOCHONDRIAL_COMPLEX_I_ASSEMBLY_MODEL_OXPHOS_SYSTEM	WP_MITOCHONDRIAL_COMPLEX_I_ASSEMBLY_MODEL_OXPHOS_SYSTEM	50	-0.586014	-2.5105	0.00578035	0.0264487	0.0165495	12850	tags=86%, list=37%, signal=54%	NDUFS5/NDUFA12/NDUFB4/DMAC1/NDUFAF7/NDUFS6/NDUFB5/NDUFB11/NDUFAF2/NDUFB3/NDUFAF3/NDUFAB1/NDUFB10/NDUFAF4/NDUFA8/NDUFA10/NDUFA6/NDUFB6/NDUFS3/ECSIT/NDUFS1/NDUFB2/NDUFV3/NDUFS2/NDUFA5/FOXRED1/NDUFC1/NDUFA13/NDUFC2/NDUFA7/NDUFS4/NDUFV1/NDUFV2/NDUFA1/NDUFB7/NDUFA3/NDUFB9/NUBPL/NDUFB8/NDUFA2/TMEM70/NDUFB1/NDUFAF1
WP_VITAMIN_B12_METABOLISM	WP_VITAMIN_B12_METABOLISM	50	-0.603863	-2.58696	0.00578035	0.0264487	0.0165495	2490	tags=44%, list=7%, signal=41%	SOD2/MMUT/MMAB/HBB/APOE/ALB/APOB/CBS/F7/F2/APOA1/MCEE/INS/SOD1/CRP/PLG/MAT1A/SAA4/SAA3P/CTH/SAA1/SAA2
PID_IL4_2PATHWAY	PID_IL4_2PATHWAY	64	0.51299	1.69102	0.00578704	0.0264487	0.0165495	6859	tags=36%, list=20%, signal=29%	IGHG1/AICDA/IGHG3/MYB/CCL26/COL1A1/COL1A2/IL4/IL2RG/IRF4/TFF3/HMGA1/MYBL1/LTA/JAK3/IL10/CBL/SPI1/EGR2/IL13RA2/DOK2/FCER2/JAK2
WP_PATHWAYS_AFFECTED_IN_ADENOID_CYSTIC_CARCINOMA	WP_PATHWAYS_AFFECTED_IN_ADENOID_CYSTIC_CARCINOMA	63	0.509083	1.6752	0.00578704	0.0264487	0.0165495	12303	tags=57%, list=36%, signal=37%	MYB/IL17RD/BRCA1/CHEK1/MYBL1/BCORL1/INSRR/NOTCH1/CNTN6/ARID5B/BCOR/SRCAP/H1-4/PRKDC/FGF16/KANSL1/ARID1A/SMC1A/KDM6A/MYCBP/KAT6A/BRD1/NSD1/CEBPA/CREBBP/MGA/ATM/EP300/FOXO3/KDM6B/ATRX/TP53/CHEK2/MORF4L1/PIK3CA/HRAS
KEGG_DRUG_METABOLISM_OTHER_ENZYMES	KEGG_DRUG_METABOLISM_OTHER_ENZYMES	51	-0.618639	-2.6618	0.00584795	0.0266245	0.0166595	2409	tags=53%, list=7%, signal=49%	UGT2A1/UGT1A9/CDA/TK2/TPMT/UGT2B17/UGT2B4/XDH/CES1/CYP3A5/UGT2B15/UPB1/UGT1A1/CES5A/UGT1A4/CES2/DPYS/CYP2A13/UGT2B7/UGT2B10/CYP2A6/UGT1A3/CYP2A7/CYP3A43/NAT2/UPP2/CYP3A4
WP_ONE_CARBON_METABOLISM_AND_RELATED_PATHWAYS	WP_ONE_CARBON_METABOLISM_AND_RELATED_PATHWAYS	51	-0.492759	-2.12018	0.00584795	0.0266245	0.0166595	2642	tags=39%, list=8%, signal=36%	CHPT1/SOD2/GPX5/GPX2/PEMT/CSAD/ETNK2/SHMT1/BHMT2/GPX3/SARDH/SOD1/BHMT/GNMT/MAT1A/BAAT/CDO1/DMGDH/AGXT2/CTH
KEGG_VIBRIO_CHOLERAE_INFECTION	KEGG_VIBRIO_CHOLERAE_INFECTION	54	0.529187	1.7123	0.00589623	0.0267928	0.0167648	4892	tags=22%, list=14%, signal=19%	MUC2/CFTR/PRKCG/ATP6V0A4/ATP6V0D2/ATP6V1G3/PRKX/KCNQ1/PRKCB/ADCY3/SLC12A2/ATP6V1B1
REACTOME_COMPLEX_I_BIOGENESIS	REACTOME_COMPLEX_I_BIOGENESIS	49	-0.592478	-2.51962	0.00591716	0.0268365	0.0167922	12850	tags=90%, list=37%, signal=56%	NDUFS5/NDUFA12/NDUFB4/NDUFAF7/NDUFS6/NDUFB5/NDUFB11/NDUFS8/NDUFAF2/NDUFB3/NDUFAF3/NDUFAB1/NDUFB10/NDUFA9/NDUFAF4/NDUFA8/NDUFA10/NDUFA6/NDUFB6/NDUFS3/ECSIT/NDUFS1/NDUFB2/NDUFV3/NDUFS2/NDUFA5/NDUFA11/NDUFC1/NDUFA13/NDUFC2/NDUFA7/NDUFS4/NDUFV1/NDUFV2/NDUFA1/NDUFB7/NDUFA3/NDUFS7/NDUFB9/NUBPL/NDUFB8/NDUFA2/NDUFB1/NDUFAF1
REACTOME_NUCLEAR_ENVELOPE_BREAKDOWN	REACTOME_NUCLEAR_ENVELOPE_BREAKDOWN	52	0.539401	1.7279	0.00596659	0.0268959	0.0168293	11323	tags=58%, list=33%, signal=39%	PLK1/CCNB2/CDK1/LMNB1/CCNB1/PRKCB/NUP210/NUP205/NUP188/VRK1/NUP62/NDC1/NUP107/NUP93/NUP43/VRK2/TMPO/NUP153/NUP85/NUP155/LEMD3/TPR/NUP37/NUP160/NUP58/CTDNEP1/POM121/LEMD2/PRKCA/RAE1
BIOCARTA_TCYTOTOXIC_PATHWAY	BIOCARTA_TCYTOTOXIC_PATHWAY	12	0.729128	1.71893	0.00597907	0.0268959	0.0168293	8418	tags=92%, list=24%, signal=69%	CD8A/CD3G/PTPRC/CD3D/CD3E/CD2/ITGB2/CD28/CD247/ITGAL/ICAM1
REACTOME_LYSINE_CATABOLISM	REACTOME_LYSINE_CATABOLISM	12	-0.699711	-1.93965	0.00600601	0.0268959	0.0168293	4082	tags=67%, list=12%, signal=59%	DLST/PHYKPL/CRYM/AADAT/ALDH7A1/PIPOX/AASS/GCDH
REACTOME_MISCELLANEOUS_SUBSTRATES	REACTOME_MISCELLANEOUS_SUBSTRATES	12	-0.690373	-1.91376	0.00600601	0.0268959	0.0168293	1005	tags=58%, list=3%, signal=57%	CYP4F3/CYP4F11/CYP2D6/CYP4F2/CYP4A11/CYP4A22/CYP3A43
REACTOME_PYRIMIDINE_CATABOLISM	REACTOME_PYRIMIDINE_CATABOLISM	12	-0.716038	-1.98491	0.00600601	0.0268959	0.0168293	731	tags=33%, list=2%, signal=33%	UPB1/DPYS/AGXT2/UPP2
WP_IRON_METABOLISM_IN_PLACENTA	WP_IRON_METABOLISM_IN_PLACENTA	12	-0.685382	-1.89993	0.00600601	0.0268959	0.0168293	2305	tags=33%, list=7%, signal=31%	TF/STEAP3/TFR2/HAMP
PID_DELTA_NP63_PATHWAY	PID_DELTA_NP63_PATHWAY	47	0.532056	1.67323	0.00600962	0.0268959	0.0168293	6755	tags=45%, list=20%, signal=36%	ITGA3/DLX6/DLX5/TOP2A/CCNB2/HELLS/COL5A1/IL1A/RRAD/SFN/BRCA2/RAB38/CDKN2A/POU2F2/RUNX1/STXBP4/NOTCH1/VDR/IGFBP3/MRE11/AXL
REACTOME_SIGNALING_BY_WNT	REACTOME_SIGNALING_BY_WNT	298	0.37216	1.39577	0.00603622	0.026964	0.016872	9604	tags=30%, list=28%, signal=22%	WNT7B/ITPR3/PSMA8/PRKG2/DKK1/PRKCG/WNT9A/GNG13/KREMEN2/WIF1/FZD1/FZD2/RSPO4/SOX4/VANGL2/WNT10A/GNB3/WNT10B/FZD7/PYGO1/SOX2/CTBP2/PIP5K1B/WNT1/H2BU1/ROR1/PRICKLE1/ROR2/SOX9/RAC2/SFRP2/H2AX/SOST/PRKCB/BCL9L/GNGT1/RUNX3/DACT1/BCL9/PDE6A/PLCB1/H3-4/GNG8/WNT6/SMURF2/H2AZ1/HECW1/SFRP1/GNB4/CCDC88C/DKK2/AXIN1/NFATC1/CXXC4/PLCB3/PRKG1/H4-16/PSMB9/PYGO2/DVL2/SRY/RSPO1/GNG2/SMARCA4/WNT2B/DVL3/PLCB2/LEF1/GN…
BIOCARTA_BTG2_PATHWAY	BIOCARTA_BTG2_PATHWAY	11	0.738571	1.68767	0.00608828	0.0270169	0.0169051	4469	tags=36%, list=13%, signal=32%	HOXB9/CHAF1B/FGF1/CHAF1A
KEGG_STARCH_AND_SUCROSE_METABOLISM	KEGG_STARCH_AND_SUCROSE_METABOLISM	52	-0.402105	-1.73148	0.00609756	0.0270169	0.0169051	4100	tags=38%, list=12%, signal=34%	UGT2A1/UGT1A9/AMY1C/AGL/UGT2B17/PGM1/GCK/UGT2B4/UGP2/UGT2B15/G6PC/UGT1A1/G6PC2/UGT1A4/TREH/GYS2/GBA3/UGT2B7/UGT2B10/UGT1A3
WP_COPPER_HOMEOSTASIS	WP_COPPER_HOMEOSTASIS	53	-0.684664	-2.98566	0.00609756	0.0270169	0.0169051	2476	tags=36%, list=7%, signal=33%	FOXO1/SLC31A1/MT3/STEAP3/CCS/MT4/ATOX1/SOD1/STEAP4/MT1L/MT1F/MT2A/MT1E/MT1A/MT1H/MT1JP/MT1G/MT1X/MT1B
WP_OXIDATIVE_PHOSPHORYLATION	WP_OXIDATIVE_PHOSPHORYLATION	52	-0.542616	-2.33652	0.00609756	0.0270169	0.0169051	12124	tags=87%, list=35%, signal=56%	ATP5MC1/ATP5F1B/ATP5PB/NDUFB4/ATP5MG/NDUFS6/NDUFB5/ATP5F1A/NDUFS8/ATP5F1E/NDUFAB1/NDUFB10/NDUFA9/ATP5MF/NDUFA8/NDUFA10/NDUFA6/NDUFB6/NDUFS3/ATP5MC3/NDUFS1/NDUFB2/ATP5PD/NDUFV3/ATP5PO/NDUFS2/NDUFA5/NDUFA11/NDUFC1/NDUFC2/NDUFA7/NDUFS4/NDUFV1/NDUFV2/NDUFA4/NDUFB7/ATP5ME/NDUFA3/NDUFS7/NDUFB9/NDUFB8/ATP5PF/NDUFA2/NDUFB1/ATP5F1D
SIG_BCR_SIGNALING_PATHWAY	SIG_BCR_SIGNALING_PATHWAY	46	0.537898	1.67727	0.00610501	0.0270169	0.0169051	7472	tags=35%, list=22%, signal=27%	ITPR3/CD19/CR2/SYK/PTPRC/CD22/PIK3CD/VAV1/MAP4K1/AKT3/NFATC2/NFATC1/INPP5D/BTK/MAPK3/BCL2
REACTOME_SUMOYLATION	REACTOME_SUMOYLATION	174	0.404175	1.48004	0.00618557	0.0273225	0.0170962	9788	tags=42%, list=28%, signal=30%	TFAP2A/TOP2A/FOXL2/AURKB/CDCA8/BIRC5/CBX2/MITF/BLM/DNMT3B/DNMT1/BRCA1/IKBKE/CDKN2A/TFAP2B/INCENP/CHD3/HDAC7/NUP210/MDC1/TP53BP1/VDR/PCNA/PIAS3/NUP205/NUP188/SCMH1/AURKA/TFAP2C/NUP62/NDC1/PHC1/NUP107/H4-16/NUP93/HDAC2/SENP1/PGR/DNMT3A/UBE2I/SUZ12/VHL/UBA2/SAE1/TDG/NUP43/NCOR2/SMC3/EID3/CBX5/THRA/TRIM28/RPA1/NUP153/PHC3/NUP85/NUP155/SMC5/UHRF2/STAG1/WRN/MRTFA/SMC1A/TPR/SP3/NUP37/CBX4/PML/PPARG/RNF2…
WP_NUCLEOTIDE_GPCRS	WP_NUCLEOTIDE_GPCRS	10	0.752928	1.66811	0.00627943	0.0276855	0.0173234	2842	tags=40%, list=8%, signal=37%	P2RY4/ADORA2B/ADORA1/P2RY6
REACTOME_HCMV_INFECTION	REACTOME_HCMV_INFECTION	127	0.422835	1.50755	0.00634249	0.0279117	0.0174649	9699	tags=42%, list=28%, signal=30%	TUBA3C/TUBAL3/TUBB3/TUBA3E/TUBB8/EZH2/H2BU1/H2AW/TUBA1B/TUBB6/TUBA1A/TUBB8B/TUBA4B/NUP210/TUBA1C/CBX1/NUP205/NUP188/NUP62/CHMP3/NDC1/VPS37B/NUP107/H4-16/NUP93/TUBB4A/TUBA3D/H2AC13/SUZ12/TUBB2B/NUP43/NCOR2/VPS37C/TUBA8/H2BC18/ITGB1/TRIM28/NUP153/RBBP4/NUP85/NUP155/DYNC1H1/TPR/DYNC1I2/DYNC1LI2/NUP37/PML/H3C12/EED/CREB1/NUP160/CHMP4C/NUP58
REACTOME_RECYCLING_OF_BILE_ACIDS_AND_SALTS	REACTOME_RECYCLING_OF_BILE_ACIDS_AND_SALTS	16	-0.684311	-2.03898	0.00643087	0.0281655	0.0176237	1547	tags=56%, list=5%, signal=54%	ALB/STARD5/SLCO1A2/SLCO1B1/ABCB11/BAAT/SLC10A1/SLCO1B3/SLC27A5
WP_METABOLIC_PATHWAY_OF_LDL_HDL_AND_TG_INCLUDING_DISEASES	WP_METABOLIC_PATHWAY_OF_LDL_HDL_AND_TG_INCLUDING_DISEASES	16	-0.684666	-2.04004	0.00643087	0.0281655	0.0176237	1766	tags=44%, list=5%, signal=42%	APOE/APOB/MTTP/APOA1/LIPC/APOA2/LCAT
PID_CXCR4_PATHWAY	PID_CXCR4_PATHWAY	99	0.453481	1.5871	0.00648649	0.0281655	0.0176237	8372	tags=36%, list=24%, signal=28%	ITGA3/DNM1/MMP9/RGS1/CD3G/LIMK1/PTPRC/CD3D/ITGA4/PIK3CG/CD3E/LCK/GNAZ/ITGA2/PIK3CD/SRC/VAV1/PLCB1/CXCR4/HCK/ITGAV/FGR/STAT1/HLA-DRA/PIK3R5/ITGA5/ITGA11/ITGA8/PLCB3/JAK2/CD247/GNG2/PLCB2/PAK1/ITGB1/PAG1
REACTOME_TNFR2_NON_CANONICAL_NF_KB_PATHWAY	REACTOME_TNFR2_NON_CANONICAL_NF_KB_PATHWAY	99	0.451894	1.58154	0.00648649	0.0281655	0.0176237	4370	tags=20%, list=13%, signal=18%	PSMA8/TNFRSF17/TNFRSF13C/TNFRSF9/TNFRSF11A/LTB/TNFRSF13B/CD27/TNFSF15/FASLG/CD70/TNFSF9/TNFRSF18/TNFRSF8/EDARADD/LTA/BIRC3/TNF/TNFRSF11B/EDA
KEGG_ARGININE_AND_PROLINE_METABOLISM	KEGG_ARGININE_AND_PROLINE_METABOLISM	54	-0.672632	-2.92609	0.00649351	0.0281655	0.0176237	2965	tags=61%, list=9%, signal=56%	ALDH3A2/ALDH9A1/P4HA1/LAP3/GATM/AGMAT/ARG2/ALDH1B1/MAOA/SAT1/NOS2/MAOB/ACY1/GAMT/ALDH7A1/SAT2/PRODH2/GOT2/GOT1/NAGS/ARG1/ALDH4A1/ASL/GLS2/OAT/DAO/GLUL/CPS1/NOS1/ALDH2/ASS1/OTC/PRODH
KEGG_STEROID_HORMONE_BIOSYNTHESIS	KEGG_STEROID_HORMONE_BIOSYNTHESIS	54	-0.689884	-3.00114	0.00649351	0.0281655	0.0176237	2416	tags=54%, list=7%, signal=50%	CYP21A2/UGT2B17/SULT2B1/HSD17B3/CYP17A1/AKR1D1/AKR1C2/UGT2B4/HSD17B2/CYP7B1/HSD17B8/CYP7A1/CYP3A5/UGT2B15/SRD5A1/UGT1A1/CYP11B1/AKR1C4/HSD17B6/UGT1A4/CYP11A1/UGT2B7/UGT2B10/UGT1A3/HSD11B1/CYP3A43/CYP3A4/CYP1A1/CYP11B2
WP_ACE_INHIBITOR_PATHWAY	WP_ACE_INHIBITOR_PATHWAY	17	-0.67509	-2.07125	0.00649351	0.0281655	0.0176237	1123	tags=35%, list=3%, signal=34%	CTSG/KNG1/ACE2/REN/CMA1/CYP11B2
REACTOME_TRANSPORT_OF_THE_SLBP_DEPENDANT_MATURE_MRNA	REACTOME_TRANSPORT_OF_THE_SLBP_DEPENDANT_MATURE_MRNA	35	0.562144	1.66057	0.00651042	0.0281655	0.0176237	9699	tags=51%, list=28%, signal=37%	NUP210/ALYREF/NUP205/NUP188/NUP62/NDC1/NUP107/NUP93/NUP43/NUP153/NUP85/NUP155/TPR/NUP37/SLBP/NCBP2/NUP160/NUP58
WP_CELL_MIGRATION_AND_INVASION_THROUGH_P75NTR	WP_CELL_MIGRATION_AND_INVASION_THROUGH_P75NTR	30	0.585714	1.6919	0.00651042	0.0281655	0.0176237	9566	tags=50%, list=28%, signal=36%	EFNA5/MMP9/MMP8/MMP2/NTRK2/CDH11/TWIST1/AKT3/BDNF/EFNA3/PAK1/EFNA4/TRIO/NGFR/EFNB1
WP_WNT_SIGNALING_IN_KIDNEY_DISEASE	WP_WNT_SIGNALING_IN_KIDNEY_DISEASE	36	0.565379	1.67721	0.0065189	0.0281655	0.0176237	2722	tags=22%, list=8%, signal=20%	WNT7B/FZD1/FZD2/WNT10A/WNT10B/FZD7/MAPK10/WNT1
KEGG_ARACHIDONIC_ACID_METABOLISM	KEGG_ARACHIDONIC_ACID_METABOLISM	58	-0.390436	-1.72817	0.00662252	0.0285093	0.0178389	2444	tags=29%, list=7%, signal=27%	PLA2G12B/GPX5/CYP2C18/GPX2/CYP4F3/CYP2J2/GPX3/EPHX2/CYP4F2/CBR1/CYP2B6/CYP2C9/CYP4A11/CYP4A22/CYP2E1/CYP2C8/PLA2G2A
WP_COMPLEMENT_AND_COAGULATION_CASCADES	WP_COMPLEMENT_AND_COAGULATION_CASCADES	58	-0.653575	-2.89289	0.00662252	0.0285093	0.0178389	2230	tags=57%, list=6%, signal=53%	TFPI/F5/VWF/PROS1/F10/SERPINA1/CFB/CLU/F7/SERPIND1/C3/SERPINF2/MASP1/CFH/C1R/KNG1/F2/C1S/PROC/F13B/C8G/SERPING1/KLKB1/CPB2/CFI/FGB/F12/PLG/SERPINC1/F9/C6/MASP2/C9
WP_APOPTOSIS	WP_APOPTOSIS	83	0.461647	1.58068	0.00672646	0.028891	0.0180777	6853	tags=30%, list=20%, signal=24%	HRK/PMAIP1/IGF1R/BIRC5/HELLS/MAPK10/IRF4/FASLG/TNFRSF21/CDKN2A/TP73/GZMB/IGF2/LTA/CASP2/BIRC3/TNF/BAK1/PRF1/APAF1/IRF1/TNFRSF25/MAP3K1/NFKBIE/BCL2L11
KEGG_PHENYLALANINE_METABOLISM	KEGG_PHENYLALANINE_METABOLISM	18	-0.594228	-1.86854	0.00675676	0.028891	0.0180777	1715	tags=56%, list=5%, signal=53%	PRDX6/MAOA/MAOB/DDC/GOT2/GOT1/PAH/TAT/HPD/ALDH3A1
WP_TCA_CYCLE_AKA_KREBS_OR_CITRIC_ACID_CYCLE	WP_TCA_CYCLE_AKA_KREBS_OR_CITRIC_ACID_CYCLE	18	-0.591257	-1.8592	0.00675676	0.028891	0.0180777	4082	tags=44%, list=12%, signal=39%	DLST/MDH2/SUCLG1/SDHA/SDHD/SDHB/SUCLG2/FH
REACTOME_DOWNSTREAM_SIGNALING_OF_ACTIVATED_FGFR3	REACTOME_DOWNSTREAM_SIGNALING_OF_ACTIVATED_FGFR3	25	0.622438	1.72101	0.00677507	0.028891	0.0180777	3709	tags=32%, list=11%, signal=29%	FGF5/FGF9/FGF4/FGF8/FGF1/FGF20/FGF23/FGFR3
PID_IL27_PATHWAY	PID_IL27_PATHWAY	26	0.611971	1.70661	0.00678426	0.028891	0.0180777	8209	tags=69%, list=24%, signal=53%	IFNG/IL18/IL12A/TGFB1/IL12B/GATA3/IL12RB1/TNF/IL1B/IL27RA/STAT1/IL2/JAK2/STAT4/IL6/EBI3/TBX21/IL17A
REACTOME_POLYMERASE_SWITCHING_ON_THE_C_STRAND_OF_THE_TELOMERE	REACTOME_POLYMERASE_SWITCHING_ON_THE_C_STRAND_OF_THE_TELOMERE	26	0.610036	1.70121	0.00678426	0.028891	0.0180777	8491	tags=54%, list=25%, signal=41%	CHTF18/RFC4/POLA1/POLD1/POLD3/PRIM1/DSCC1/POLA2/RFC3/PCNA/PRIM2/RFC5/ACD/RFC2
REACTOME_ARACHIDONIC_ACID_METABOLISM	REACTOME_ARACHIDONIC_ACID_METABOLISM	59	-0.48723	-2.16109	0.00680272	0.0289177	0.0180944	1741	tags=31%, list=5%, signal=29%	GPX2/FAAH/PTGR1/CYP4F3/CYP2J2/CYP4F11/EPHX2/CYP4F2/CBR1/PON3/PON1/CYP2C9/CYP4A11/CYP4A22/CYP2C8/CYP8B1/CYP1A1/CYP1A2
BIOCARTA_TFF_PATHWAY	BIOCARTA_TFF_PATHWAY	24	0.615381	1.68632	0.00684932	0.0290636	0.0181857	3835	tags=21%, list=11%, signal=19%	TFF2/MUC2/TFF1/TFF3/PIK3CG
REACTOME_TRANSLOCATION_OF_SLC2A4_GLUT4_TO_THE_PLASMA_MEMBRANE	REACTOME_TRANSLOCATION_OF_SLC2A4_GLUT4_TO_THE_PLASMA_MEMBRANE	72	0.482559	1.61763	0.00686499	0.0290781	0.0181948	10536	tags=42%, list=31%, signal=29%	TUBA3C/TUBAL3/TUBB3/TUBA3E/TUBB8/SFN/TUBA1B/TUBB6/TUBA1A/TUBB8B/TUBA4B/TUBA1C/C2CD5/TUBB4A/TUBA3D/MYO5A/TUBB2B/LNPEP/RHOQ/YWHAQ/TUBA8/RALGAPB/YWHAZ/YWHAH/ACTG1/KIF3A/EXOC6/PRKAA2/TBC1D1/TUBB1
KEGG_RENAL_CELL_CARCINOMA	KEGG_RENAL_CELL_CARCINOMA	69	0.483487	1.60932	0.00688073	0.0290929	0.018204	8131	tags=32%, list=24%, signal=24%	PAK5/PAK6/ARNT2/TGFA/TGFB2/EGLN3/SLC2A1/TGFB1/PIK3CG/HGF/PIK3CD/HIF1A/AKT3/VEGFB/TGFB3/PIK3R5/PAK4/MAPK3/VHL/PGF/VEGFA/PAK1
REACTOME_NCAM_SIGNALING_FOR_NEURITE_OUT_GROWTH	REACTOME_NCAM_SIGNALING_FOR_NEURITE_OUT_GROWTH	63	0.498169	1.63929	0.00694444	0.0293064	0.0183376	7339	tags=48%, list=21%, signal=38%	COL9A2/COL2A1/CACNA1G/COL9A3/COL3A1/COL5A1/ARTN/CACNB1/FGFR1/COL4A3/SPTB/COL6A3/CACNB3/COL5A2/COL9A1/SRC/COL6A2/CACNA1D/NCAM1/ST8SIA4/RPS6KA5/COL6A1/AGRN/COL4A4/COL4A2/COL6A6/CACNA1S/COL6A5/COL4A5/MAPK3
REACTOME_GABA_RECEPTOR_ACTIVATION	REACTOME_GABA_RECEPTOR_ACTIVATION	60	0.501786	1.64648	0.00696864	0.0293064	0.0183376	6033	tags=37%, list=18%, signal=30%	GABRA5/KCNJ16/GABRR1/KCNJ10/GNG13/GABRA3/GABRA4/GABBR1/GABRB3/GNB3/GABRQ/ADCY7/GNGT1/KCNJ12/ADCY2/ADCY3/KCNJ9/GABRG3/GNG8/GABRB2/ADCY5/GNB4
WP_PI3KAKTMTOR_VITD3_SIGNALLING	WP_PI3KAKTMTOR_VITD3_SIGNALLING	22	0.629236	1.68153	0.00698324	0.0293064	0.0183376	6628	tags=45%, list=19%, signal=37%	CYP24A1/CD80/IL12A/PFKFB4/IL10/CD86/HK3/VDR/HLA-DRA/SLC2A3
REACTOME_COMMON_PATHWAY_OF_FIBRIN_CLOT_FORMATION	REACTOME_COMMON_PATHWAY_OF_FIBRIN_CLOT_FORMATION	22	-0.537732	-1.84483	0.00699301	0.0293064	0.0183376	2950	tags=55%, list=9%, signal=50%	F8/F5/PROS1/F10/SERPIND1/F2/PROC/F13B/FGG/FGB/FGA/SERPINC1
REACTOME_DEFECTS_IN_VITAMIN_AND_COFACTOR_METABOLISM	REACTOME_DEFECTS_IN_VITAMIN_AND_COFACTOR_METABOLISM	21	-0.580174	-1.93128	0.00699301	0.0293064	0.0183376	2411	tags=38%, list=7%, signal=35%	MMUT/MMAB/AMN/MCCC2/PCCB/BTD/MMAA/PC
BIOCARTA_TOB1_PATHWAY	BIOCARTA_TOB1_PATHWAY	19	0.662456	1.72792	0.00703235	0.0294088	0.0184017	7054	tags=63%, list=21%, signal=50%	TGFB2/IFNG/IL2RA/IL4/TGFB1/CD3G/CD3D/CD3E/TGFB3/IL2/CD28/CD247
REACTOME_ORGANELLE_BIOGENESIS_AND_MAINTENANCE	REACTOME_ORGANELLE_BIOGENESIS_AND_MAINTENANCE	292	0.375122	1.40504	0.00704225	0.0294088	0.0184017	10594	tags=40%, list=31%, signal=28%	TUBA3C/TUBAL3/TUBB3/KIF3C/PLK1/CYS1/TUBA3E/NEK2/TUBB8/TCTN2/CDK1/PLK4/KIF24/SMARCD3/TUBA1B/CNGB1/NDE1/TUBB6/CEP152/TUBA1A/TUBB8B/CEP135/MAPRE1/TUBA4B/SFI1/CAMK4/CNTRL/TUBA1C/IFT140/IFT80/CEP131/HAUS6/CENPJ/NPHP1/IFT52/IFT57/WDR34/NPHP4/PRKAR2B/NEDD1/CEP97/IQCB1/FBF1/TTC26/ATAT1/TMEM67/RAB3IP/CEP89/CEP78/CCP110/ASAP1/CEP250/SEPTIN2/HCFC1/CEP162/TUBB4A/TUBA3D/IFT172/RPGRIP1L/TUBB/DYNC2H1/PKD2/CRTC3…
REACTOME_INTRAFLAGELLAR_TRANSPORT	REACTOME_INTRAFLAGELLAR_TRANSPORT	54	0.512947	1.65975	0.00707547	0.0294956	0.018456	7777	tags=35%, list=23%, signal=27%	TUBA3C/TUBB3/KIF3C/TUBA1B/TUBB6/TUBA1A/TUBA1C/IFT140/IFT80/IFT52/IFT57/WDR34/TTC26/TUBB4A/TUBA3D/IFT172/DYNC2H1/TUBB2B/TCTEX1D2
WP_HEPATITIS_C_AND_HEPATOCELLULAR_CARCINOMA	WP_HEPATITIS_C_AND_HEPATOCELLULAR_CARCINOMA	50	0.53446	1.69824	0.00723764	0.0298929	0.0187046	7938	tags=38%, list=23%, signal=29%	UCHL1/E2F2/MMP1/BIRC5/MYOF/TGFB1/BRCA1/FASLG/PTGS2/CXCL8/RRM2/BIRC3/HIF1A/COL4A2/FRZB/MAPK3/IL6/LEF1/VEGFA
WP_PHOTODYNAMIC_THERAPYINDUCED_AP1_SURVIVAL_SIGNALING	WP_PHOTODYNAMIC_THERAPYINDUCED_AP1_SURVIVAL_SIGNALING	50	0.535578	1.7018	0.00723764	0.0298929	0.0187046	9486	tags=40%, list=28%, signal=29%	MAPK13/CCNE1/IFNG/CCNA2/MMP2/FASLG/CDKN2A/TRAF5/PDGFRA/TNF/BMF/BAK1/IL2/BCL2L11/IL6/BCL2/TRAF2/MAPK12/BAX/MAP2K6
KEGG_RETINOL_METABOLISM	KEGG_RETINOL_METABOLISM	64	-0.718533	-3.29029	0.00724638	0.0298929	0.0187046	2606	tags=61%, list=8%, signal=56%	PNPLA4/ADH5/UGT2B17/RETSAT/CYP2C18/UGT2B4/DHRS3/BCO1/DHRS4/DHRS4L2/ADH7/ALDH1A1/CYP3A5/UGT2B15/UGT1A1/ADH1A/RDH5/UGT1A4/CYP2B6/ADH6/CYP2A13/CYP2C9/CYP4A11/UGT2B7/CYP4A22/CYP26A1/ADH1B/UGT2B10/CYP2A6/ADH1C/RDH16/CYP2C8/UGT1A3/CYP2A7/ADH4/CYP3A43/CYP3A4/CYP1A1/CYP1A2
REACTOME_CYTOCHROME_P450_ARRANGED_BY_SUBSTRATE_TYPE	REACTOME_CYTOCHROME_P450_ARRANGED_BY_SUBSTRATE_TYPE	64	-0.697897	-3.19579	0.00724638	0.0298929	0.0187046	1381	tags=50%, list=4%, signal=48%	CYP7B1/CYP4F12/CYP4V2/CYP7A1/FDX1/CYP4F3/CYP3A5/CYP2J2/CYP4F11/POR/CYP2D6/CYP11B1/CYP27A1/CYP4F2/CYP2B6/CYP11A1/CYP2A13/CYP2C9/CYP4A11/CYP39A1/CYP4A22/CYP26A1/CYP2A6/CYP2E1/CYP2C8/CYP2A7/CYP3A43/CYP8B1/CYP3A4/CYP1A1/CYP1A2/CYP11B2
REACTOME_MITOCHONDRIAL_PROTEIN_IMPORT	REACTOME_MITOCHONDRIAL_PROTEIN_IMPORT	64	-0.480238	-2.1991	0.00724638	0.0298929	0.0187046	14549	tags=69%, list=42%, signal=40%	VDAC1/TIMM44/TOMM20/IDH3G/CHCHD2/TIMM23/TIMM9/HSPD1/PAM16/TOMM70/ATP5MC1/ATP5F1B/CHCHD7/TOMM7/COQ2/ATP5F1A/BCS1L/TIMM13/CMC2/CHCHD4/TIMM8B/SAMM50/COA4/COA6/TIMM10/PMPCA/PMPCB/HSPA9/CHCHD5/COX17/CYC1/HSCB/CMC4/DNAJC19/TIMM17A/NDUFB8/TIMM8A/SLC25A13/SLC25A4/GRPEL1/FXN/CHCHD10/LDHD/OTC
REACTOME_PEROXISOMAL_PROTEIN_IMPORT	REACTOME_PEROXISOMAL_PROTEIN_IMPORT	63	-0.698552	-3.18265	0.00724638	0.0298929	0.0187046	3390	tags=51%, list=10%, signal=46%	UBB/PAOX/LONP2/HACL1/DECR2/PHYH/GSTK1/SCP2/ECI2/HAO2/ACOX1/DHRS4/PECR/NOS2/CAT/ACOT4/ACOT2/MLYCD/AMACR/ACOX2/HMGCL/PIPOX/HSD17B4/NUDT7/ACAA1/EHHADH/EPHX2/DAO/SLC27A2/HAO1/AGXT/BAAT
KEGG_GLYCOLYSIS_GLUCONEOGENESIS	KEGG_GLYCOLYSIS_GLUCONEOGENESIS	61	-0.4559	-2.05609	0.00729927	0.0300588	0.0188084	2965	tags=38%, list=9%, signal=35%	ALDH3A2/ALDH9A1/ADH5/PGM1/LDHC/GCK/ALDH1B1/ADH7/ALDH7A1/G6PC/G6PC2/ALDOB/ENO3/ADH1A/ALDH2/PCK2/PCK1/ADH6/FBP1/ADH1B/ADH1C/ADH4/ALDH3A1
WP_CALCIUM_REGULATION_IN_THE_CARDIAC_CELL	WP_CALCIUM_REGULATION_IN_THE_CARDIAC_CELL	150	0.407397	1.4735	0.00734523	0.0301956	0.018894	6869	tags=35%, list=20%, signal=28%	ITPR3/PRKCG/PKIA/GJB3/GJA3/ATP1A4/RGS4/GNG13/GNB3/RGS17/RGS1/RYR2/FXYD2/RGS2/RYR1/PKIB/CACNB1/SFN/RGS20/CHRM1/CACNB3/CHRM4/GJB4/ADCY7/PRKCQ/CASQ1/PRKCB/GNAZ/ATP2A3/GNGT1/CACNA1B/ADRB3/PRKCD/ADCY2/ADCY3/CACNA1D/CAMK4/GJC2/CACNA1A/RGS19/GNG8/RGS11/ADCY5/PRKAR2B/RGS10/GNB4/SLC8A1/CACNA1S/PLCB3/KCNJ3/ATP1B3/GJB6
KEGG_ADIPOCYTOKINE_SIGNALING_PATHWAY	KEGG_ADIPOCYTOKINE_SIGNALING_PATHWAY	66	-0.406393	-1.8502	0.00740741	0.0303461	0.0189882	3323	tags=23%, list=10%, signal=21%	PPARA/AGRP/PRKAG2/CPT1A/ACSL1/ACSL5/PPARGC1A/G6PC/G6PC2/NPY/LEPR/PCK2/ACSL6/PCK1/RXRG
WP_PPAR_SIGNALING_PATHWAY	WP_PPAR_SIGNALING_PATHWAY	67	-0.586147	-2.68222	0.00740741	0.0303461	0.0189882	2215	tags=46%, list=6%, signal=43%	ANGPTL4/FABP2/CPT1A/AQP7/ACADM/FABP1/SCP2/ACOX1/ACSL1/ACSL5/CPT2/HMGCS2/CYP7A1/APOA1/ACOX2/APOA2/ACAA1/EHHADH/CYP27A1/SLC27A2/ACADL/PCK2/ACSL6/PCK1/APOC3/FABP4/CYP4A11/APOA5/SLC27A5/CYP8B1/RXRG
PID_ERBB_NETWORK_PATHWAY	PID_ERBB_NETWORK_PATHWAY	15	0.688856	1.68221	0.00744048	0.0303766	0.0190073	3674	tags=40%, list=11%, signal=36%	NRG3/TGFA/ERBB4/EREG/EGF/AREG
REACTOME_PROCESSIVE_SYNTHESIS_ON_THE_LAGGING_STRAND	REACTOME_PROCESSIVE_SYNTHESIS_ON_THE_LAGGING_STRAND	15	0.688502	1.68134	0.00744048	0.0303766	0.0190073	6058	tags=67%, list=18%, signal=55%	FEN1/POLA1/POLD1/DNA2/POLD3/LIG1/PRIM1/POLA2/PCNA/PRIM2
WP_OXIDATION_BY_CYTOCHROME_P450	WP_OXIDATION_BY_CYTOCHROME_P450	62	-0.745045	-3.37842	0.0075188	0.0306371	0.0191703	1923	tags=55%, list=6%, signal=52%	CYP2C18/CYP17A1/CYP7B1/CYP4F12/CYP4V2/CYP7A1/CYP4F3/CYP3A5/CYP2J2/CYP4F11/POR/CYB5A/CYP2D6/CYP11B1/CYP27A1/CYP4F2/CYP2B6/CYP11A1/CYP2A13/CYP2C9/CYP4A11/CYP39A1/CYP4A22/CYP26A1/CYP2A6/CYP2E1/CYP2C8/CYP2A7/CYP3A43/CYP8B1/CYP3A4/CYP1A1/CYP1A2/CYP11B2
KEGG_GLYCOSPHINGOLIPID_BIOSYNTHESIS_GLOBO_SERIES	KEGG_GLYCOSPHINGOLIPID_BIOSYNTHESIS_GLOBO_SERIES	14	0.689962	1.66709	0.00753012	0.0306371	0.0191703	5593	tags=50%, list=16%, signal=42%	B3GALT5/FUT9/B3GALNT1/GBGT1/ST8SIA1/FUT2/FUT1
KEGG_COMPLEMENT_AND_COAGULATION_CASCADES	KEGG_COMPLEMENT_AND_COAGULATION_CASCADES	69	-0.698127	-3.2138	0.00769231	0.0310837	0.0194498	2230	tags=61%, list=6%, signal=57%	TFPI/F5/VWF/A2M/PROS1/F10/SERPINA1/CFB/C5/F7/SERPIND1/C3/SERPINF2/MASP1/CFH/C1R/KNG1/F2/C8B/C1S/PROC/F13B/C8G/FGG/SERPING1/F11/KLKB1/CPB2/CFI/C4BPB/FGB/F12/FGA/PLG/SERPINC1/MBL2/C4BPA/F9/C8A/C6/MASP2/C9
KEGG_METABOLISM_OF_XENOBIOTICS_BY_CYTOCHROME_P450	KEGG_METABOLISM_OF_XENOBIOTICS_BY_CYTOCHROME_P450	69	-0.667208	-3.07147	0.00769231	0.0310837	0.0194498	2311	tags=55%, list=7%, signal=51%	ADH5/UGT2B17/GSTA1/GSTM5/CYP2C18/AKR1C2/UGT2B4/GSTK1/GSTA2/ADH7/GSTO1/CYP3A5/MGST1/MGST2/UGT2B15/UGT1A1/EPHX1/ADH1A/AKR1C4/UGT1A4/CYP2B6/ADH6/CYP2C9/GSTZ1/GSTM1/UGT2B7/ADH1B/UGT2B10/ADH1C/CYP2E1/CYP2C8/UGT1A3/ADH4/CYP3A43/CYP3A4/CYP1A1/ALDH3A1/CYP1A2
KEGG_PPAR_SIGNALING_PATHWAY	KEGG_PPAR_SIGNALING_PATHWAY	69	-0.592706	-2.7285	0.00769231	0.0310837	0.0194498	2215	tags=48%, list=6%, signal=45%	ANGPTL4/FABP2/CPT1A/AQP7/ACADM/FABP1/SCP2/ACOX1/GK/ACSL1/ACSL5/CPT2/HMGCS2/CYP7A1/APOA1/ACOX2/APOA2/ACAA1/EHHADH/CYP27A1/SLC27A2/ACADL/PCK2/ACSL6/PCK1/APOC3/FABP4/CYP4A11/APOA5/CYP4A22/SLC27A5/CYP8B1/RXRG
REACTOME_INTERFERON_ALPHA_BETA_SIGNALING	REACTOME_INTERFERON_ALPHA_BETA_SIGNALING	69	-0.359598	-1.65539	0.00769231	0.0310837	0.0194498	8836	tags=36%, list=26%, signal=27%	IFNA4/IFIT3/IFNA21/IFNA1/OAS1/IFITM2/IFNA13/IFITM3/IFNA6/IFNA2/IFNA17/IRF6/XAF1/IFNA14/IFNA10/IFNA16/MX1/OASL/ISG15/OAS2/IFIT2/BST2/IFI6/IFIT1/IFI27
KEGG_DRUG_METABOLISM_CYTOCHROME_P450	KEGG_DRUG_METABOLISM_CYTOCHROME_P450	71	-0.696301	-3.20771	0.00775194	0.0312183	0.019534	2311	tags=62%, list=7%, signal=58%	ADH5/UGT2B17/GSTA1/GSTM5/CYP2C18/UGT2B4/GSTK1/MAOA/GSTA2/MAOB/ADH7/FMO5/GSTO1/CYP3A5/MGST1/MGST2/UGT2B15/CYP2D6/UGT1A1/ADH1A/FMO4/UGT1A4/CYP2B6/FMO3/ADH6/AOX1/CYP2A13/CYP2C9/GSTZ1/GSTM1/UGT2B7/ADH1B/UGT2B10/CYP2A6/ADH1C/CYP2E1/CYP2C8/UGT1A3/CYP2A7/ADH4/CYP3A43/CYP3A4/ALDH3A1/CYP1A2
REACTOME_G_PROTEIN_BETA_GAMMA_SIGNALLING	REACTOME_G_PROTEIN_BETA_GAMMA_SIGNALLING	31	0.57637	1.68536	0.00775194	0.0312183	0.019534	8131	tags=48%, list=24%, signal=37%	GNG13/GNB3/PIK3CG/GNGT1/PLCB1/AKT3/GNG8/PIK3R5/GNB4/PLCB3/BTK/GNG2/PLCB2/GNGT2/PAK1
WP_ALPHA_6_BETA_4_SIGNALING_PATHWAY	WP_ALPHA_6_BETA_4_SIGNALING_PATHWAY	33	0.568906	1.67173	0.0077821	0.0312337	0.0195436	5416	tags=27%, list=16%, signal=23%	LAMC2/LAMA1/ITGB4/LAMA5/LAMB3/LAMB1/SRC/PRKCD/LAMC1
WP_TYPE_2_PAPILLARY_RENAL_CELL_CARCINOMA	WP_TYPE_2_PAPILLARY_RENAL_CELL_CARCINOMA	33	0.568639	1.67094	0.0077821	0.0312337	0.0195436	8041	tags=48%, list=23%, signal=37%	BIRC7/ARNT2/TGFA/TGFB2/EGLN3/SLC2A1/TGFB1/CADM2/CTSK/HIF1A/COL21A1/TGFB3/DVL2/VHL/VEGFA/SFPQ
REACTOME_INTERACTIONS_OF_REV_WITH_HOST_CELLULAR_PROTEINS	REACTOME_INTERACTIONS_OF_REV_WITH_HOST_CELLULAR_PROTEINS	36	0.564192	1.67369	0.00782269	0.0313199	0.0195975	11841	tags=64%, list=34%, signal=42%	NUP210/NUP205/NUP188/NUP62/NDC1/NUP107/NUP93/NUP43/NUP153/RCC1/NUP85/NUP155/TPR/NUP37/RAN/KPNB1/NUP160/NUP58/RANGAP1/RANBP1/POM121/RAE1/XPO1
KEGG_TGF_BETA_SIGNALING_PATHWAY	KEGG_TGF_BETA_SIGNALING_PATHWAY	85	0.461777	1.58745	0.00782998	0.0313199	0.0195975	8750	tags=36%, list=25%, signal=27%	PITX2/COMP/LEFTY1/TGFB2/AMH/IFNG/BMP7/BMPR1B/LEFTY2/RBL1/TGFB1/NOG/BMP8A/TNF/TFDP1/THBS2/NODAL/LTBP1/INHBE/SMURF2/TGFB3/BMP8B/MAPK3/BMP5/CDKN2B/ID4/ACVR1/BMP6/SMAD7/SMAD5/SMAD9
REACTOME_PLASMA_LIPOPROTEIN_ASSEMBLY_REMODELING_AND_CLEARANCE	REACTOME_PLASMA_LIPOPROTEIN_ASSEMBLY_REMODELING_AND_CLEARANCE	70	-0.568934	-2.62798	0.00787402	0.0313902	0.0196415	2215	tags=33%, list=6%, signal=31%	ANGPTL4/PCSK6/A2M/CREB3L3/APOE/SAR1B/AMN/ALB/APOB/MTTP/APOA1/APOA4/LIPC/CES3/APOA2/ANGPTL3/APOC1/LPA/APOC3/APOF/APOC4/LCAT/APOA5
WP_FOLATE_METABOLISM	WP_FOLATE_METABOLISM	70	-0.575516	-2.65838	0.00787402	0.0313902	0.0196415	2490	tags=40%, list=7%, signal=37%	SOD2/MTHFS/HBB/GPX2/ALB/APOB/CBS/F7/CAT/F2/APOA1/SHMT1/GPX3/INS/SOD1/CRP/FGG/FGB/FGA/PLG/MAT1A/NOS1/MTHFD1/SAA4/SAA3P/CTH/SAA1/SAA2
KEGG_ASTHMA	KEGG_ASTHMA	28	0.589979	1.67738	0.00794702	0.0315751	0.0197572	8944	tags=64%, list=26%, signal=48%	IL4/HLA-DOA/HLA-DOB/HLA-DQA1/IL10/TNF/HLA-DQA2/FCER1G/IL13/HLA-DMB/RNASE3/HLA-DRA/HLA-DPB1/HLA-DPA1/HLA-DQB1/CCL11/CD40LG/HLA-DRB1
KEGG_HOMOLOGOUS_RECOMBINATION	KEGG_HOMOLOGOUS_RECOMBINATION	28	0.595725	1.69372	0.00794702	0.0315751	0.0197572	9130	tags=57%, list=27%, signal=42%	RAD54L/EME1/XRCC2/RAD51/BLM/BRCA2/POLD1/XRCC3/POLD3/RAD51D/RPA4/MRE11/RPA1/RAD54B/RAD51B/TOP3B
WP_DNA_DAMAGE_RESPONSE	WP_DNA_DAMAGE_RESPONSE	68	0.480724	1.59685	0.00806452	0.0319883	0.0200158	9657	tags=49%, list=28%, signal=35%	CCNE1/PMAIP1/CCNB2/CDK1/RAD51/FANCD2/CCNE2/CDC25A/E2F1/SFN/CCNB1/CDC25C/BRCA1/CHEK1/HUS1B/H2AX/CCND2/CDK2/APAF1/CDK4/MRE11/ABL1/PRKDC/PIDD1/RAD9A/CCND3/ATRIP/RAD1/SMC1A/PML/BBC3/BAX/CREB1
WP_EICOSANOID_METABOLISM_VIA_LIPO_OXYGENASES_LOX	WP_EICOSANOID_METABOLISM_VIA_LIPO_OXYGENASES_LOX	29	-0.472235	-1.76868	0.00809717	0.0320642	0.0200633	3323	tags=38%, list=10%, signal=34%	PPARA/PTGR2/PTGR1/ACOX1/CYP4F12/ACOX2/ACAA1/EHHADH/CYP4F2/CYP4A11/CYP4A22
KEGG_PEROXISOME	KEGG_PEROXISOME	78	-0.62308	-2.94309	0.00819672	0.0322688	0.0201913	2638	tags=45%, list=8%, signal=42%	PEX11A/SOD2/HACL1/DECR2/PHYH/GSTK1/SCP2/ECI2/HAO2/ACOX1/DHRS4/PECR/XDH/NOS2/CAT/ACSL1/ACSL5/PXMP2/MLYCD/AMACR/ACOX2/HMGCL/PIPOX/HSD17B4/SOD1/ACAA1/EHHADH/EPHX2/DAO/SLC27A2/HAO1/PEX11G/AGXT/BAAT/ACSL6
REACTOME_AMYLOID_FIBER_FORMATION	REACTOME_AMYLOID_FIBER_FORMATION	78	-0.399615	-1.88757	0.00819672	0.0322688	0.0201913	2264	tags=22%, list=7%, signal=20%	H2BC5/H4C11/H2AC6/SORL1/H3C14/H2BC4/APOA1/APOA4/NAT8/INS/FGA/APCS/TTR/CALCA/IAPP/ODAM/SAA1
KEGG_HEDGEHOG_SIGNALING_PATHWAY	KEGG_HEDGEHOG_SIGNALING_PATHWAY	56	0.507926	1.64582	0.00820633	0.0322688	0.0201913	8967	tags=41%, list=26%, signal=30%	WNT7B/WNT9A/WNT10A/WNT10B/BMP7/GLI2/GLI1/WNT1/ZIC2/GLI3/PRKX/BMP8A/WNT6/LRP2/RAB23/BMP8B/WNT2B/BMP5/BMP6/CSNK1G1/CSNK1E/WNT2/PTCH1
REACTOME_BIOTIN_TRANSPORT_AND_METABOLISM	REACTOME_BIOTIN_TRANSPORT_AND_METABOLISM	10	-0.714938	-1.86799	0.00821918	0.0322688	0.0201913	1574	tags=80%, list=5%, signal=76%	MCCC1/PCCA/ACACB/MCCC2/PCCB/BTD/PC/SLC5A6
REACTOME_KETONE_BODY_METABOLISM	REACTOME_KETONE_BODY_METABOLISM	10	-0.706649	-1.84633	0.00821918	0.0322688	0.0201913	2660	tags=60%, list=8%, signal=55%	BDH2/HMGCS2/ACAT1/HMGCL/BDH1/ACSS3
KEGG_CALCIUM_SIGNALING_PATHWAY	KEGG_CALCIUM_SIGNALING_PATHWAY	177	0.395279	1.45068	0.00823045	0.0322688	0.0201913	6680	tags=36%, list=19%, signal=29%	CHP2/ITPR3/TACR3/SPHK1/PRKCG/GRM5/CHRNA7/ADORA2B/HTR2C/PLCD3/AVPR1B/TNNC1/HRH2/ERBB4/OXTR/CACNA1G/GRM1/MYLK2/RYR2/TACR2/PTGFR/PTAFR/RYR1/TRPC1/CCKBR/GRIN1/GRIN2A/CHRM1/PRKX/ADCY7/CD38/PLCB4/GRIN2D/PDGFRA/PRKCB/ATP2A3/CALML5/CACNA1B/ADRB3/ADCY2/PPP3R2/P2RX5/ADCY3/CACNA1D/CAMK4/PLCB1/ITPKA/GNA15/P2RX6/CACNA1A/EDNRA/CACNA1F/BDKRB1/SLC8A2/DRD5/SLC8A1/CYSLTR2/HRH1/PLCD4/ATP2A1/PDE1A/CACNA1S/PLCB3
WP_TGFBETA_RECEPTOR_SIGNALING	WP_TGFBETA_RECEPTOR_SIGNALING	55	0.508232	1.64534	0.00824499	0.0322725	0.0201936	10860	tags=56%, list=32%, signal=39%	LEFTY1/LIF/IFNG/ITGB6/LEFTY2/TGFB1/RUNX2/WNT1/NOG/EGF/TNF/RUNX3/LTBP1/FOXH1/STAT1/SERPINE1/ZEB2/SKIL/MAPK3/LEF1/SMAD7/SMAD5/SMAD9/THBS1/SPP1/CREBBP/BAMBI/TGFBR1/SMAD3/EP300/TFE3
REACTOME_SIGNAL_TRANSDUCTION_BY_L1	REACTOME_SIGNAL_TRANSDUCTION_BY_L1	21	0.62843	1.66904	0.00837989	0.0326911	0.0204555	9016	tags=52%, list=26%, signal=39%	L1CAM/ITGA2B/FGFR1/NCAM1/ITGAV/ITGA5/MAPK3/PAK1/ITGB1/NRP1/CSNK2A1
WP_PKCGAMMA_CALCIUM_SIGNALING_PATHWAY_IN_ATAXIA	WP_PKCGAMMA_CALCIUM_SIGNALING_PATHWAY_IN_ATAXIA	22	0.625733	1.67216	0.00837989	0.0326911	0.0204555	5215	tags=50%, list=15%, signal=42%	GRIA2/PRKCG/GRM1/GRIA4/HOMER3/TRPC3/PLCB4/PLCB1/GNA15/CACNA1A/CA8
WP_DIFFERENTIATION_PATHWAY	WP_DIFFERENTIATION_PATHWAY	48	0.516683	1.63249	0.00839329	0.0326911	0.0204555	8698	tags=56%, list=25%, signal=42%	WNT7B/IL11/DKK1/LEFTY1/NTF4/FGF4/FGF8/FGF1/TGFB1/WNT1/EPO/NOG/EGF/HGF/NODAL/NOTCH1/CSF1/TGFB3/KITLG/CSF1R/PDGFA/IL6/WNT2B/VEGFA/KIT/ALK/WNT2
REACTOME_TRANSCRIPTION_OF_E2F_TARGETS_UNDER_NEGATIVE_CONTROL_BY_DREAM_COMPLEX	REACTOME_TRANSCRIPTION_OF_E2F_TARGETS_UNDER_NEGATIVE_CONTROL_BY_DREAM_COMPLEX	19	0.65063	1.69707	0.00843882	0.0328146	0.0205328	5369	tags=42%, list=16%, signal=36%	TOP2A/CDC6/CDC25A/E2F1/RBL1/LIN9/TFDP1/PCNA
REACTOME_SUMOYLATION_OF_RNA_BINDING_PROTEINS	REACTOME_SUMOYLATION_OF_RNA_BINDING_PROTEINS	45	0.532037	1.65704	0.00853659	0.0330726	0.0206942	9699	tags=49%, list=28%, signal=35%	CBX2/NUP210/NUP205/NUP188/SCMH1/NUP62/NDC1/PHC1/NUP107/NUP93/UBE2I/NUP43/NUP153/PHC3/NUP85/NUP155/TPR/NUP37/CBX4/RNF2/NUP160/NUP58
REACTOME_N_GLYCAN_TRIMMING_IN_THE_ER_AND_CALNEXIN_CALRETICULIN_CYCLE	REACTOME_N_GLYCAN_TRIMMING_IN_THE_ER_AND_CALNEXIN_CALRETICULIN_CYCLE	35	-0.444931	-1.74853	0.00854701	0.0330726	0.0206942	17670	tags=86%, list=51%, signal=42%	MARCHF6/EDEM3/GANAB/VCP/PDIA3/EDEM2/NGLY1/TRIM13/CANX/ENGASE/CALR/UBXN1/PSMC1/PRKCSH/UBA52/RNF5/MLEC/RAD23B/RNF139/RNF103/UBC/OS9/SEL1L/DERL2/RNF185/SYVN1/EDEM1/AMFR/DERL1/UBB
REACTOME_TCR_SIGNALING	REACTOME_TCR_SIGNALING	118	0.412836	1.45822	0.00854701	0.0330726	0.0206942	8372	tags=30%, list=24%, signal=23%	PSMA8/CARD11/HLA-DQB2/CD3G/TRAV19/PTPN22/TRAV8-4/PTPRC/TRAV29DV5/TRAT1/CD3D/FYB1/HLA-DQA1/CD3E/PRKCQ/LCK/ITK/CD101/HLA-DQA2/ZAP70/LCP2/HLA-DRA/HLA-DPB1/VASP/HLA-DPA1/HLA-DQB1/LAT/INPP5D/PSMB9/CD247/ENAH/WAS/PLCG1/PAK1/PAG1
REACTOME_NCAM1_INTERACTIONS	REACTOME_NCAM1_INTERACTIONS	42	0.54256	1.67013	0.00868486	0.0334967	0.0209596	7241	tags=60%, list=21%, signal=47%	COL9A2/COL2A1/CACNA1G/COL9A3/COL3A1/COL5A1/ARTN/CACNB1/COL4A3/COL6A3/CACNB3/COL5A2/COL9A1/COL6A2/CACNA1D/NCAM1/ST8SIA4/COL6A1/AGRN/COL4A4/COL4A2/COL6A6/CACNA1S/COL6A5/COL4A5
REACTOME_TRANSPORT_OF_MATURE_MRNAS_DERIVED_FROM_INTRONLESS_TRANSCRIPTS	REACTOME_TRANSPORT_OF_MATURE_MRNAS_DERIVED_FROM_INTRONLESS_TRANSCRIPTS	42	0.53915	1.65963	0.00868486	0.0334967	0.0209596	11516	tags=52%, list=34%, signal=35%	NUP210/ALYREF/NUP205/NUP188/NUP62/NDC1/NUP107/NUP93/NUP43/NUP153/NUP85/NUP155/TPR/NUP37/SLBP/NCBP2/NUP160/NUP58/FIP1L1/POM121/RAE1/CPSF4
BIOCARTA_CLASSIC_PATHWAY	BIOCARTA_CLASSIC_PATHWAY	14	-0.683901	-1.97043	0.00887574	0.034122	0.0213508	1591	tags=50%, list=5%, signal=48%	C5/C3/C1R/C1S/C8A/C6/C9
REACTOME_DEGRADATION_OF_CYSTEINE_AND_HOMOCYSTEINE	REACTOME_DEGRADATION_OF_CYSTEINE_AND_HOMOCYSTEINE	14	-0.683032	-1.96793	0.00887574	0.034122	0.0213508	1909	tags=86%, list=6%, signal=81%	TSTD1/ETHE1/TXN2/MPST/SLC25A10/SUOX/CSAD/GADL1/GOT2/TST/CDO1/CTH
WP_GPCRS_CLASS_C_METABOTROPIC_GLUTAMATE_PHEROMONE	WP_GPCRS_CLASS_C_METABOTROPIC_GLUTAMATE_PHEROMONE	15	0.682114	1.66574	0.00892857	0.0342695	0.0214432	5859	tags=67%, list=17%, signal=55%	GRM5/GRM3/GPRC5A/GABBR1/GRM1/GRM4/GRM6/GPRC5D/GPRC5B/GRM8
WP_ALANINE_AND_ASPARTATE_METABOLISM	WP_ALANINE_AND_ASPARTATE_METABOLISM	12	-0.666872	-1.84862	0.00900901	0.0345224	0.0216014	1044	tags=67%, list=3%, signal=65%	ABAT/GOT2/GOT1/PC/ASL/AGXT/ASS1/GPT
REACTOME_LYSOSPHINGOLIPID_AND_LPA_RECEPTORS	REACTOME_LYSOSPHINGOLIPID_AND_LPA_RECEPTORS	14	0.686241	1.6581	0.00903614	0.0345705	0.0216315	2949	tags=36%, list=9%, signal=33%	LPAR2/LPAR1/PLPPR5/PLPPR3/LPAR5
REACTOME_FGFR1_MUTANT_RECEPTOR_ACTIVATION	REACTOME_FGFR1_MUTANT_RECEPTOR_ACTIVATION	30	0.575685	1.66294	0.00911458	0.0348145	0.0217842	2866	tags=27%, list=8%, signal=24%	FGF5/FGF9/FGF4/FGF8/FGF1/FGF20/FGF23/FGFR1
PID_BCR_5PATHWAY	PID_BCR_5PATHWAY	62	0.491287	1.61739	0.00920598	0.0351071	0.0219672	7339	tags=27%, list=21%, signal=22%	CD79A/CD19/CARD11/SYK/DAPP1/PTPRC/POU2F2/CD22/DOK1/MAP4K1/CD79B/BCL2A1/MAP3K1/NFATC1/BTK/CD72/MAPK3
REACTOME_EPHA_MEDIATED_GROWTH_CONE_COLLAPSE	REACTOME_EPHA_MEDIATED_GROWTH_CONE_COLLAPSE	29	0.588248	1.6789	0.00927152	0.0353002	0.0220881	4360	tags=21%, list=13%, signal=18%	EPHA6/EFNA5/EPHA5/EPHA10/EPHA7/SRC
KEGG_PYRUVATE_METABOLISM	KEGG_PYRUVATE_METABOLISM	39	-0.456909	-1.84019	0.00934579	0.035526	0.0222294	3309	tags=41%, list=10%, signal=37%	MDH2/ALDH3A2/ALDH9A1/LDHC/ALDH1B1/ACYP2/HAGH/ACAT1/ALDH7A1/PC/GRHPR/ALDH2/PCK2/PCK1/ACOT12/LDHD
REACTOME_DIGESTION_AND_ABSORPTION	REACTOME_DIGESTION_AND_ABSORPTION	27	0.590759	1.66329	0.0094086	0.0357075	0.022343	2332	tags=30%, list=7%, signal=28%	SI/GUCA2A/CLPS/SLC5A1/CHIT1/PNLIP/PNLIPRP1/CHIA
WP_TRYPTOPHAN_CATABOLISM_LEADING_TO_NAD_PRODUCTION	WP_TRYPTOPHAN_CATABOLISM_LEADING_TO_NAD_PRODUCTION	16	-0.616771	-1.83774	0.0096463	0.0365512	0.0228708	3295	tags=56%, list=10%, signal=51%	NMRK1/AFMID/NAMPT/TDO2/AADAT/NAPRT/HAAO/NMRK2/KMO
REACTOME_SUMOYLATION_OF_TRANSCRIPTION_FACTORS	REACTOME_SUMOYLATION_OF_TRANSCRIPTION_FACTORS	20	0.636606	1.67928	0.00970874	0.0367291	0.0229822	7316	tags=45%, list=21%, signal=35%	TFAP2A/FOXL2/MITF/CDKN2A/TFAP2B/TP53BP1/PIAS3/TFAP2C/UBE2I
REACTOME_ACYL_CHAIN_REMODELLING_OF_PS	REACTOME_ACYL_CHAIN_REMODELLING_OF_PS	22	0.618566	1.65301	0.00977654	0.0369267	0.0231058	4863	tags=55%, list=14%, signal=47%	PLA2G2D/PLA2G4D/PLA2G4F/PLA2G4A/PLA2G10/PLA2R1/MBOAT1/LPCAT4/PLA2G4E/PLA2G2E/OSBPL10/OSBPL5
KEGG_PORPHYRIN_AND_CHLOROPHYLL_METABOLISM	KEGG_PORPHYRIN_AND_CHLOROPHYLL_METABOLISM	41	-0.455901	-1.85878	0.00980392	0.0369712	0.0231337	2300	tags=29%, list=7%, signal=27%	UGT2B17/MMAB/BLVRB/UGT2B4/ALAD/UGT2B15/UGT1A1/UGT1A4/ALAS1/UGT2B7/UGT2B10/UGT1A3
BIOCARTA_CYTOKINE_PATHWAY	BIOCARTA_CYTOKINE_PATHWAY	19	0.648829	1.69237	0.00984529	0.0370153	0.0231613	8209	tags=74%, list=24%, signal=56%	IFNG/IL18/IL1A/IL4/CXCL8/IL10/TNF/IL13/IL15/IFNB1/IL16/IL2/IL6/IL17A
WP_B_CELL_RECEPTOR_SIGNALING_PATHWAY	WP_B_CELL_RECEPTOR_SIGNALING_PATHWAY	96	0.448611	1.56063	0.00984683	0.0370153	0.0231613	10774	tags=41%, list=31%, signal=28%	CD79A/CD19/CR2/CARD11/SYK/PIP5K1B/IRF4/DAPP1/PTPRC/RAC2/PIK3CG/PRKCB/LCK/CD22/VAV1/PRKCD/CBL/MAP4K1/E2F3/LAT2/NFATC2/CD79B/INPP5D/BTK/PIP5K1C/HCLS1/PLCG1/PIP5K1A/ILF2/BCL10/MAP2K6/MAP3K7/CREB1/PIK3R2/REL/PTPN6/GAB1/MALT1/GSK3A
WP_MAMMARY_GLAND_DEVELOPMENT_PATHWAY_EMBRYONIC_DEVELOPMENT_STAGE_1_OF_4	WP_MAMMARY_GLAND_DEVELOPMENT_PATHWAY_EMBRYONIC_DEVELOPMENT_STAGE_1_OF_4	18	0.654983	1.68456	0.00991501	0.0372127	0.0232848	6812	tags=56%, list=20%, signal=45%	NRG3/MIR429/ERBB4/CLDN4/TGFB1/TNF/MIR200A/SFRP1/ZEB2/MIR200B
REACTOME_RESPIRATORY_ELECTRON_TRANSPORT	REACTOME_RESPIRATORY_ELECTRON_TRANSPORT	89	-0.602173	-2.85603	0.01	0.0374132	0.0234103	12267	tags=87%, list=36%, signal=56%	CYCS/COX8A/COX16/NDUFB4/TRAP1/NDUFAF7/NDUFS6/NDUFB5/NDUFB11/NDUFS8/NDUFAF2/NDUFB3/NDUFAF3/NDUFAB1/NDUFB10/COQ10B/NDUFA9/SDHC/COX5A/NDUFAF4/COX14/UQCRFS1/NDUFA8/COX6B1/UQCRC2/NDUFA10/NDUFA6/NDUFB6/NDUFS3/ECSIT/COX7C/NDUFS1/COX6A1/NDUFB2/SCO1/NDUFV3/COX4I1/NDUFS2/NDUFA5/NDUFA11/NDUFC1/NDUFA13/UQCR10/CYC1/NDUFC2/NDUFA7/NDUFS4/NDUFV1/NDUFV2/COX5B/NDUFA1/COQ10A/COX18/COX7B/NDUFA4/NDUFB7/UQCRB/NDUFA3/N…
WP_SELENIUM_MICRONUTRIENT_NETWORK	WP_SELENIUM_MICRONUTRIENT_NETWORK	89	-0.56584	-2.68371	0.01	0.0374132	0.0234103	2679	tags=38%, list=8%, signal=35%	MSRB1/SOD2/PRDX3/SELENOO/SELENOP/PNPO/TXNRD2/HBB/DIO3/GPX2/DIO1/ALB/APOB/CBS/F7/XDH/CAT/F2/APOA1/DIO2/GPX3/INS/SOD1/CRP/FGG/FGB/FGA/PLG/SAA4/SAA3P/KMO/CTH/SAA1/SAA2
REACTOME_IL_6_TYPE_CYTOKINE_RECEPTOR_LIGAND_INTERACTIONS	REACTOME_IL_6_TYPE_CYTOKINE_RECEPTOR_LIGAND_INTERACTIONS	17	0.659845	1.66531	0.0100865	0.0376773	0.0235755	6859	tags=53%, list=20%, signal=42%	IL11/LIF/CTF1/OSM/CRLF1/CLCF1/IL31/OSMR/JAK2
REACTOME_CELL_DEATH_SIGNALLING_VIA_NRAGE_NRIF_AND_NADE	REACTOME_CELL_DEATH_SIGNALLING_VIA_NRAGE_NRIF_AND_NADE	75	0.46793	1.57442	0.0102857	0.0383285	0.023983	9536	tags=41%, list=28%, signal=30%	ARHGEF38/ECT2/VAV3/ABR/ARHGEF39/FGD3/ARHGEF2/PLEKHG2/CASP2/TIAM2/VAV1/OBSCN/ARHGEF17/ARHGEF18/ARHGEF3/ARHGEF10/ARHGEF19/BCL2L11/APH1B/FGD2/PREX1/FGD1/ITGB3BP/ARHGEF1/TRIO/PLEKHG5/ARHGEF6/MAGED1/ARHGEF35/GNA13/NGFR
REACTOME_REGULATION_OF_TLR_BY_ENDOGENOUS_LIGAND	REACTOME_REGULATION_OF_TLR_BY_ENDOGENOUS_LIGAND	19	-0.565274	-1.79906	0.0103093	0.0383285	0.023983	1812	tags=42%, list=5%, signal=40%	SFTPD/APOB/LBP/SFTPA1/CD14/FGG/FGB/FGA
WP_RENIN_ANGIOTENSIN_ALDOSTERONE_SYSTEM_RAAS	WP_RENIN_ANGIOTENSIN_ALDOSTERONE_SYSTEM_RAAS	44	-0.448102	-1.86874	0.0103093	0.0383285	0.023983	2677	tags=23%, list=8%, signal=21%	ITPR2/CYP21A2/CREB3L3/CTSG/CAMK2B/REN/CYP11A1/CALML3/CMA1/CYP11B2
REACTOME_TRANSCRIPTIONAL_REGULATION_BY_MECP2	REACTOME_TRANSCRIPTIONAL_REGULATION_BY_MECP2	61	0.484111	1.5896	0.0104046	0.0386225	0.0241669	6917	tags=30%, list=20%, signal=24%	SST/GAD2/GRIA2/RBFOX1/AURKB/GAD1/SOX2/GRIN2A/TRPC3/GPRIN1/CAMK4/NOTCH1/FOXG1/OPRK1/MOBP/BDNF/SLC2A3/HDAC2
REACTOME_CITRIC_ACID_CYCLE_TCA_CYCLE_	REACTOME_CITRIC_ACID_CYCLE_TCA_CYCLE_	22	-0.522571	-1.79281	0.0104895	0.0388767	0.024326	4082	tags=41%, list=12%, signal=36%	DLST/MDH2/SUCLG1/SDHA/NNT/SDHD/SDHB/SUCLG2/FH
REACTOME_POLYMERASE_SWITCHING	REACTOME_POLYMERASE_SWITCHING	14	0.683353	1.65112	0.0105422	0.0389502	0.024372	6698	tags=71%, list=19%, signal=58%	RFC4/POLA1/POLD1/POLD3/PRIM1/POLA2/RFC3/PCNA/PRIM2/RFC5
WP_SOMATIC_SEX_DETERMINATION	WP_SOMATIC_SEX_DETERMINATION	14	0.684277	1.65335	0.0105422	0.0389502	0.024372	7134	tags=71%, list=21%, signal=57%	DMRT1/AMH/FGF9/FOXL2/SOX9/SOX8/WT1/PTGDS/SRY/RSPO1
WP_TCELL_RECEPTOR_AND_COSTIMULATORY_SIGNALING	WP_TCELL_RECEPTOR_AND_COSTIMULATORY_SIGNALING	29	0.582083	1.66131	0.010596	0.0389843	0.0243933	6895	tags=41%, list=20%, signal=33%	PDCD1/CD8B/CD8A/CTLA4/RASGRP1/DYRK2/LCK/ITK/ZAP70/NFATC2/IL2/CD28
KEGG_BASAL_CELL_CARCINOMA	KEGG_BASAL_CELL_CARCINOMA	55	0.49724	1.60975	0.0106007	0.0389843	0.0243933	3222	tags=20%, list=9%, signal=18%	WNT7B/WNT9A/FZD1/FZD2/WNT10A/WNT10B/FZD7/GLI2/GLI1/WNT1/GLI3
REACTOME_HEPARAN_SULFATE_HEPARIN_HS_GAG_METABOLISM	REACTOME_HEPARAN_SULFATE_HEPARIN_HS_GAG_METABOLISM	55	0.505628	1.63691	0.0106007	0.0389843	0.0243933	9006	tags=47%, list=26%, signal=35%	HS3ST5/HS3ST6/NDST4/HS3ST4/GPC2/HPSE/GPC4/HS3ST1/HPSE2/XYLT1/CSPG5/VCAN/BGN/SDC3/AGRN/GPC3/HS6ST2/B3GAT2/HSPG2/GLB1L/HS3ST2/CSPG4/GPC1/GPC5/GPC6/HS3ST3A1
WP_SEROTONIN_AND_ANXIETYRELATED_EVENTS	WP_SEROTONIN_AND_ANXIETYRELATED_EVENTS	13	0.700199	1.65886	0.0106222	0.0390016	0.0244041	4034	tags=46%, list=12%, signal=41%	CRHR1/NLGN1/HTR2C/PLEK/GRIN2D/PRKCB
WP_ELECTRON_TRANSPORT_CHAIN_OXPHOS_SYSTEM_IN_MITOCHONDRIA	WP_ELECTRON_TRANSPORT_CHAIN_OXPHOS_SYSTEM_IN_MITOCHONDRIA	90	-0.537603	-2.53966	0.0106383	0.0390016	0.0244041	12233	tags=83%, list=36%, signal=54%	COX8A/ATP5MC1/ATP5F1B/ATP5PB/NDUFB4/COX7A2/ATP5MG/COX15/NDUFS6/NDUFB5/ATP5F1A/NDUFS8/ATP5F1E/NDUFB3/NDUFAB1/NDUFB10/NDUFA9/SDHC/ATP5MF/COX5A/UQCRFS1/NDUFA8/COX6B1/UQCRC2/NDUFA10/NDUFA6/NDUFB6/NDUFS3/ATP5MC3/COX7C/NDUFS1/SLC25A27/COX6A1/NDUFB2/SCO1/ATP5PD/NDUFV3/COX4I1/ATP5IF1/ATP5PO/NDUFS2/NDUFA5/NDUFC1/UQCR10/COX17/NDUFC2/NDUFA7/NDUFS4/NDUFV1/NDUFV2/COX5B/NDUFA1/COX7B/NDUFA4/NDUFB7/UQCRB/ATP5ME/…
REACTOME_ION_HOMEOSTASIS	REACTOME_ION_HOMEOSTASIS	53	0.50972	1.63729	0.0107399	0.0393132	0.0245991	6686	tags=40%, list=19%, signal=32%	FXYD3/ITPR3/TRDN/ATP1A4/ATP1A3/RYR2/ORAI2/FXYD2/RYR1/TRPC1/CASQ1/ATP2A3/DMPK/KCNJ11/ATP1A1/FXYD4/SLC8A2/SLC8A1/TNNI3/ATP2A1/ATP1B3
WP_ERBB_SIGNALING_PATHWAY	WP_ERBB_SIGNALING_PATHWAY	91	0.446021	1.55181	0.0109529	0.0399916	0.0250236	8131	tags=26%, list=24%, signal=20%	PAK5/NRG3/PAK6/PRKCG/TGFA/ERBB4/NCK2/MAPK10/EREG/EGF/AREG/PRKCB/PIK3CD/SRC/CBL/AKT3/PAK4/BCL2L11/ABL1/MAPK3/BTC/NRG4/PLCG1/PAK1
WP_STEROID_BIOSYNTHESIS	WP_STEROID_BIOSYNTHESIS	10	-0.698142	-1.8241	0.0109589	0.0399916	0.0250236	1908	tags=60%, list=6%, signal=57%	HSD17B3/CYP17A1/HSD17B2/CPN1/F13B/HSD17B4
REACTOME_ACTIVATION_OF_NMDA_RECEPTORS_AND_POSTSYNAPTIC_EVENTS	REACTOME_ACTIVATION_OF_NMDA_RECEPTORS_AND_POSTSYNAPTIC_EVENTS	92	0.448002	1.55575	0.0110011	0.0400839	0.0250813	7435	tags=38%, list=22%, signal=30%	TUBA3C/TUBAL3/GRIA2/TUBB3/DLG3/TUBA3E/ERBB4/TUBB8/GRIA4/NBEA/GRIN1/GRIN2A/PRKX/TUBA1B/TUBB6/RPS6KA6/TUBA1A/GRIN2D/TUBB8B/SRC/KPNA2/TUBA4B/CAMK4/GRIN3B/TUBA1C/MAPT/CAMKK1/GIT1/PRKAR2B/NRGN/LRRC7/TUBB4A/TUBA3D/MAPK3/TUBB2B
REACTOME_PLATELET_HOMEOSTASIS	REACTOME_PLATELET_HOMEOSTASIS	84	0.447892	1.53559	0.0111982	0.0407395	0.0254916	7959	tags=39%, list=23%, signal=30%	ITPR3/PRKG2/TRPC7/LRP8/GNG13/GNB3/PLA2G4A/ORAI2/KCNMB2/PDE5A/GUCY1A1/TRPC3/KCNMB3/ATP2A3/GNGT1/P2RX5/KCNMB4/P2RX6/GNG8/FGR/GUCY1B1/GNB4/SLC8A2/SLC8A1/ATP2A1/PDE1A/PRKG1/GNG2/KCNMB1/P2RX7/P2RX4/P2RX1/GNGT2
REACTOME_MITOCHONDRIAL_TRANSLATION	REACTOME_MITOCHONDRIAL_TRANSLATION	93	-0.521251	-2.46695	0.011236	0.0407518	0.0254993	14945	tags=82%, list=43%, signal=46%	MRPL23/MRPL33/MRPS34/MRPL49/PTCD3/MRPS35/MRPS16/MRPL28/MRPS14/GFM1/MRPL52/MRPS26/MRPL37/MRPS7/MRPS6/MRPS18A/CHCHD1/MRRF/MRPS12/DAP3/MRPL51/MRPL14/OXA1L/MRPS27/MRPL4/MRPS11/MRPL43/TUFM/MRPS24/MTIF2/MTFMT/MRPS30/MRPS18B/MRPS5/MRPL58/MRPL35/MRPL21/MRPS17/MRPS9/MRPL36/MRPL12/MRPL27/GFM2/MRPL13/MRPS2/GADD45GIP1/MRPS15/MRPL57/MRPS21/MRPL20/TSFM/MRPL22/MRPL44/MRPS22/MRPL39/MRPL19/MTIF3/MRPL2/MRPS25/MRPS…
WP_AMINO_ACID_METABOLISM	WP_AMINO_ACID_METABOLISM	91	-0.633567	-2.97421	0.011236	0.0407518	0.0254993	2411	tags=48%, list=7%, signal=45%	MMUT/SDHA/ADH5/HAL/ACADM/ARG2/MAOA/CBS/HNMT/FH/ADH7/FAH/HIBCH/HMGCS2/ALDH1A1/HIBADH/TDO2/DDC/HADH/ALDH7A1/GOT2/GOT1/HMGCL/ARG1/PC/ACAA1/G6PC2/HDC/EHHADH/OAT/BHMT/GLUL/GPT2/CPS1/PDK4/FTCD/ASS1/PCK1/SDS/OTC/TAT/ADH1C/ADH4/CTH
REACTOME_MEIOTIC_RECOMBINATION	REACTOME_MEIOTIC_RECOMBINATION	56	0.493144	1.59793	0.0117233	0.0424546	0.0265647	6877	tags=36%, list=20%, signal=29%	TEX15/RAD51/DMC1/BLM/BRCA2/H2BU1/PSMC3IP/BRCA1/H2AX/MSH5/CDK2/RBBP8/H3-4/MND1/H2AZ1/CDK4/MSH4/PRDM9/MRE11/H4-16
KEGG_GLUTATHIONE_METABOLISM	KEGG_GLUTATHIONE_METABOLISM	49	-0.389587	-1.65679	0.0118343	0.0426611	0.026694	2461	tags=29%, list=7%, signal=27%	LAP3/GPX5/GSTA1/GSTM5/GPX2/OPLAH/GSTK1/GSTA2/GSTO1/MGST1/MGST2/GPX3/GSTZ1/GSTM1
REACTOME_ORGANIC_CATION_ANION_ZWITTERION_TRANSPORT	REACTOME_ORGANIC_CATION_ANION_ZWITTERION_TRANSPORT	14	-0.652293	-1.87937	0.0118343	0.0426611	0.026694	1952	tags=50%, list=6%, signal=47%	SLC22A3/SLC22A18/SLC22A2/SLC22A4/SLC22A11/SLC22A12/SLC22A1
REACTOME_TRYPTOPHAN_CATABOLISM	REACTOME_TRYPTOPHAN_CATABOLISM	14	-0.647269	-1.86489	0.0118343	0.0426611	0.026694	2254	tags=50%, list=7%, signal=47%	AFMID/TDO2/AADAT/HAAO/ACMSD/KMO/IDO2
BIOCARTA_THELPER_PATHWAY	BIOCARTA_THELPER_PATHWAY	12	0.705856	1.66406	0.0119581	0.04304	0.026931	8418	tags=83%, list=24%, signal=63%	CD3G/PTPRC/CD3D/CD3E/CD2/ITGB2/CD28/CD247/ITGAL/ICAM1
WP_IL3_SIGNALING_PATHWAY	WP_IL3_SIGNALING_PATHWAY	49	0.518897	1.64346	0.0120048	0.04304	0.026931	7912	tags=39%, list=23%, signal=30%	TGFB1/SYK/CXCL8/CSF2RB/PIK3CD/SRC/VAV1/CD86/ENPP3/CBL/HCK/CCR3/IL5RA/CD69/JAK2/INPP5D/MAPK3/BCL2/YWHAQ
BIOCARTA_FIBRINOLYSIS_PATHWAY	BIOCARTA_FIBRINOLYSIS_PATHWAY	12	-0.659878	-1.82923	0.012012	0.04304	0.026931	1025	tags=50%, list=3%, signal=49%	F2/FGG/CPB2/FGB/FGA/PLG
REACTOME_TRANSPORT_OF_ORGANIC_ANIONS	REACTOME_TRANSPORT_OF_ORGANIC_ANIONS	12	-0.659508	-1.8282	0.012012	0.04304	0.026931	2613	tags=67%, list=8%, signal=62%	AVP/SLCO2A1/ALB/SLCO1A2/SLCO2B1/SLC16A2/SLCO1B1/SLCO1B3
WP_HUMAN_COMPLEMENT_SYSTEM	WP_HUMAN_COMPLEMENT_SYSTEM	97	-0.531644	-2.52752	0.0120482	0.0431045	0.0269714	2154	tags=39%, list=6%, signal=37%	FKBP2/VTN/PROS1/F10/CFB/C5/C5AR2/CPN1/ALB/C3/MASP1/SFTPA1/CFH/C1R/APOA1/C1S/CLEC4M/CRP/FGG/SERPING1/F11/KLKB1/CFI/FGB/CFHR2/F12/FGA/PLG/APCS/FCN2/SELE/MBL2/C4BPA/C8A/C6/MASP2/CFHR4/C9
WP_CODEINE_AND_MORPHINE_METABOLISM	WP_CODEINE_AND_MORPHINE_METABOLISM	15	-0.637991	-1.86068	0.0121212	0.043236	0.0270536	2252	tags=60%, list=7%, signal=56%	ABCC2/UGT2B4/CYP2D6/UGT1A1/SLCO1B1/UGT2B7/CYP2C8/UGT1A3/CYP3A4
BIOCARTA_RB_PATHWAY	BIOCARTA_RB_PATHWAY	13	0.688775	1.6318	0.0121396	0.043236	0.0270536	5776	tags=54%, list=17%, signal=45%	CDK1/CDC25A/CDC25C/CHEK1/CDC25B/CDK2/CDK4
REACTOME_WNT5A_DEPENDENT_INTERNALIZATION_OF_FZD2_FZD5_AND_ROR2	REACTOME_WNT5A_DEPENDENT_INTERNALIZATION_OF_FZD2_FZD5_AND_ROR2	13	0.689453	1.6334	0.0121396	0.043236	0.0270536	3026	tags=23%, list=9%, signal=21%	FZD2/ROR1/ROR2
BIOCARTA_PPARA_PATHWAY	BIOCARTA_PPARA_PATHWAY	52	-0.343244	-1.47802	0.0121951	0.0433036	0.027096	2262	tags=19%, list=7%, signal=18%	DUSP1/NR0B2/FABP1/ACOX1/NOS2/PPARGC1A/APOA1/APOA2/HSD17B4/EHHADH
REACTOME_AQUAPORIN_MEDIATED_TRANSPORT	REACTOME_AQUAPORIN_MEDIATED_TRANSPORT	52	-0.346029	-1.49001	0.0121951	0.0433036	0.027096	1922	tags=17%, list=6%, signal=16%	AVP/GNG7/AQP7/MIP/AVPR2/AQP8/AQP9/AQP6/ADCY8
KEGG_DORSO_VENTRAL_AXIS_FORMATION	KEGG_DORSO_VENTRAL_AXIS_FORMATION	24	0.59928	1.6422	0.0123288	0.0436475	0.0273112	8197	tags=42%, list=24%, signal=32%	FMN2/PIWIL4/CPEB1/PIWIL3/ETV7/SPIRE1/NOTCH1/NOTCH2/MAPK3/NOTCH3
REACTOME_RHO_GTPASES_ACTIVATE_NADPH_OXIDASES	REACTOME_RHO_GTPASES_ACTIVATE_NADPH_OXIDASES	24	0.596546	1.63471	0.0123288	0.0436475	0.0273112	8457	tags=50%, list=25%, signal=38%	NCF1/RAC2/CYBB/PRKCB/NOX3/PRKCD/S100A9/NCF2/MAPK3/NCF4/CYBA/NOX1
REACTOME_FGFR2_LIGAND_BINDING_AND_ACTIVATION	REACTOME_FGFR2_LIGAND_BINDING_AND_ACTIVATION	20	0.621778	1.64016	0.0124827	0.0441265	0.0276109	5919	tags=50%, list=17%, signal=41%	FGF5/FGF9/FGF4/FGF8/FGF1/FGF20/FGF23/FGFR2/FGFBP1/FGF3
WP_BLADDER_CANCER	WP_BLADDER_CANCER	40	0.52744	1.6009	0.0125945	0.0444554	0.0278167	5776	tags=30%, list=17%, signal=25%	MMP1/MMP9/E2F1/MMP2/UPK3A/CDKN2A/CXCL8/EGF/FGFR3/SRC/RPS6KA5/CDK4
PID_PDGFRB_PATHWAY	PID_PDGFRB_PATHWAY	128	0.402265	1.43716	0.0126316	0.0445202	0.0278572	12303	tags=49%, list=36%, signal=32%	SPHK1/PLA2G4A/PPP2R2B/NCK2/MAPK10/SFN/IQGAP1/PIK3CG/LCK/PIK3CD/SRC/PRKCD/DOK1/CBL/HCK/ITGAV/SLA/FGR/STAT1/PIK3R5/JAK2/ABL1/MAPK3/YWHAQ/PLCG1/PAK1/WASF2/PAG1/ARPC1B/YWHAZ/ACTN4/NRAS/PDGFB/PIK3R2/STAT5A/NCKAP1/ACTR3/YWHAH/KSR1/PDGFRB/GAB1/BCAR1/ARPC2/PTPN2/ACTR2/RAPGEF1/PRKCA/SRF/ABI1/RAP1B/CTTN/AFDN/PTPN1/DNM2/KRAS/ARAP1/PIK3CB/USP6NL/RASA1/PPP2R1A/MAPK1/PIK3CA/HRAS
REACTOME_PHASE_I_FUNCTIONALIZATION_OF_COMPOUNDS	REACTOME_PHASE_I_FUNCTIONALIZATION_OF_COMPOUNDS	102	-0.692947	-3.33887	0.0126582	0.0445479	0.0278746	2416	tags=54%, list=7%, signal=50%	CYP21A2/ADH5/BPHL/CYP2C18/ALDH1B1/MAOA/CMBL/CYP7B1/MAOB/ADH7/CYP4F12/CYP4V2/CYP7A1/ALDH1A1/FDX1/CES1/CYP4F3/CYP3A5/CES3/CYP2J2/CYP4F11/POR/AADAC/CYP2D6/CYP11B1/CYP27A1/CYP4F2/EPHX1/ADH1A/CES2/ALDH2/CYP2B6/CYP11A1/FMO3/ADH6/CYP2A13/CYP2C9/CYP4A11/CYP39A1/CYP4A22/CYP26A1/ADH1B/CYP2A6/ADH1C/CYP2E1/CYP2C8/CYP2A7/ADH4/CYP3A43/CYP8B1/CYP3A4/CYP1A1/ALDH3A1/CYP1A2/CYP11B2
KEGG_EPITHELIAL_CELL_SIGNALING_IN_HELICOBACTER_PYLORI_INFECTION	KEGG_EPITHELIAL_CELL_SIGNALING_IN_HELICOBACTER_PYLORI_INFECTION	66	0.474	1.56978	0.0126874	0.0445846	0.0278975	8753	tags=33%, list=25%, signal=25%	IGSF5/MAPK13/ATP6V0A4/ATP6V0D2/CXCL1/MAPK10/ATP6V1G3/CXCL8/SRC/ADAM17/ATP6V1B1/GIT1/CXCR2/PTPRZ1/ATP6V1C2/NOD1/MAP3K14/PLCG1/PAK1/ADAM10/MAPK12/ATP6V1G2
WP_EICOSANOID_METABOLISM_VIA_CYCLO_OXYGENASES_COX	WP_EICOSANOID_METABOLISM_VIA_CYCLO_OXYGENASES_COX	30	-0.426803	-1.60465	0.0128205	0.0449856	0.0281484	1610	tags=30%, list=5%, signal=29%	PTGR1/ACOX1/CYP4F12/ACOX2/ACAA1/EHHADH/CYP4F2/CYP4A11/CYP4A22
REACTOME_SUMOYLATION_OF_CHROMATIN_ORGANIZATION_PROTEINS	REACTOME_SUMOYLATION_OF_CHROMATIN_ORGANIZATION_PROTEINS	59	0.488949	1.59707	0.0128655	0.0450767	0.0282055	9977	tags=47%, list=29%, signal=34%	CBX2/CHD3/NUP210/NUP205/NUP188/SCMH1/NUP62/NDC1/PHC1/NUP107/H4-16/NUP93/HDAC2/UBE2I/SUZ12/NUP43/CBX5/NUP153/PHC3/NUP85/NUP155/TPR/NUP37/CBX4/RNF2/NUP160/NUP58/HDAC4
WP_RANKLRANK_RECEPTOR_ACTIVATOR_OF_NFKB_LIGAND_SIGNALING_PATHWAY	WP_RANKLRANK_RECEPTOR_ACTIVATOR_OF_NFKB_LIGAND_SIGNALING_PATHWAY	54	0.498773	1.61389	0.0129717	0.0453685	0.028388	9961	tags=44%, list=29%, signal=32%	CALCR/TNFRSF11A/MITF/SYK/TRAF5/CTSK/TNFRSF11B/SRC/CBL/SPI1/STAT1/VCAM1/NFATC1/MAPK3/PLCG1/TRAF2/ICAM1/TRAF3/ACP5/RELB/MAP2K6/MAP3K7/PIK3R2/TRAF1
WP_PYRIMIDINE_METABOLISM_AND_RELATED_DISEASES	WP_PYRIMIDINE_METABOLISM_AND_RELATED_DISEASES	17	-0.579561	-1.77815	0.012987	0.0453685	0.028388	731	tags=41%, list=2%, signal=40%	TK2/UPB1/GLS2/DHODH/CPS1/DPYS/OTC
REACTOME_PYRUVATE_METABOLISM_AND_CITRIC_ACID_TCA_CYCLE	REACTOME_PYRUVATE_METABOLISM_AND_CITRIC_ACID_TCA_CYCLE	55	-0.350685	-1.53259	0.0130719	0.0455538	0.028504	3309	tags=25%, list=10%, signal=23%	MDH2/SUCLG1/SDHA/LDHC/NNT/MPC1/SDHD/SDHB/SUCLG2/FH/HAGH/ADHFE1/PDK4/GSTZ1
REACTOME_FLT3_SIGNALING	REACTOME_FLT3_SIGNALING	289	0.364836	1.3658	0.0130785	0.0455538	0.028504	4985	tags=18%, list=15%, signal=16%	NRG3/PSMA8/PRKG2/FGF5/GFRA3/KSR2/RASGEF1A/CNKSR1/RASAL1/TGFA/IL17RD/DLG3/FGF9/FGF4/FGF8/DUSP4/ERBB4/DUSP9/IL2RA/SPRED3/FGF1/FGF20/ARTN/FGF23/IL2RG/ITGA2B/FGFR1/EREG/IQGAP1/SPTB/GRIN1/CSF2RA/PTPN7/IL2RB/RASGRP1/EGF/AREG/FGFR3/CSF2RB/JAK3/EPGN/PRKCQ/GRIN2D/PDGFRA/DUSP2/HGF/RASA3/SRC/NCAM1/CSF2/FGFR2/HCK/SPRED1
REACTOME_PHASE_II_CONJUGATION_OF_COMPOUNDS	REACTOME_PHASE_II_CONJUGATION_OF_COMPOUNDS	106	-0.543475	-2.62473	0.0131579	0.0457632	0.028635	2467	tags=40%, list=7%, signal=37%	AS3MT/TPMT/UGT2B17/SULT2B1/ESD/GSTA1/GSTM5/ACSM1/OPLAH/UGT2B4/GSTK1/CHAC1/GSTA2/PAPSS2/SLC26A1/UGP2/ABHD14B/GSTO1/SULT1A1/MGST1/MGST2/SULT4A1/UGT2B15/SULT1A2/UGT1A1/ACSM5/MAT1A/UGT1A4/ACSM2B/SULT1B1/ACSM2A/GSTZ1/SULT2A1/NNMT/GSTM1/GLYATL1/UGT2B7/UGT2B10/UGT1A3/NAT2/GLYAT/CYP1A2
REACTOME_SIGNALING_BY_FGFR1	REACTOME_SIGNALING_BY_FGFR1	50	0.503996	1.60145	0.013269	0.0460821	0.0288345	4985	tags=26%, list=15%, signal=22%	FGF5/FGF9/FGF4/FGF8/ANOS1/FGF1/FGF20/FGF23/FLRT2/FGFR1/SRC/CBL/SPRED1
REACTOME_STING_MEDIATED_INDUCTION_OF_HOST_IMMUNE_RESPONSES	REACTOME_STING_MEDIATED_INDUCTION_OF_HOST_IMMUNE_RESPONSES	15	0.67328	1.64417	0.0133929	0.0463764	0.0290187	7790	tags=47%, list=23%, signal=36%	NLRP4/CGAS/IFI16/MRE11/NLRC3/PRKDC/STING1
WP_H19_ACTION_RBE2F1_SIGNALING_AND_CDKBETACATENIN_ACTIVITY	WP_H19_ACTION_RBE2F1_SIGNALING_AND_CDKBETACATENIN_ACTIVITY	15	0.673669	1.64512	0.0133929	0.0463764	0.0290187	8291	tags=53%, list=24%, signal=40%	PMAIP1/SOX4/E2F1/JAG1/CDK4/TULP3/H19/MACROH2A1
REACTOME_POSTMITOTIC_NUCLEAR_PORE_COMPLEX_NPC_REFORMATION	REACTOME_POSTMITOTIC_NUCLEAR_PORE_COMPLEX_NPC_REFORMATION	27	0.585246	1.64777	0.0134409	0.0463813	0.0290217	10642	tags=67%, list=31%, signal=46%	NUP205/NUP188/NUP62/NDC1/NUP107/NUP93/UBE2I/NUP43/RCC1/NUP85/NUP155/NUP37/RAN/KPNB1/NUP160/NUP58/RANGAP1/POM121
WP_FGFR3_SIGNALLING_IN_CHONDROCYTE_PROLIFERATION_AND_TERMINAL_DIFFERENTIATION	WP_FGFR3_SIGNALLING_IN_CHONDROCYTE_PROLIFERATION_AND_TERMINAL_DIFFERENTIATION	27	0.581245	1.6365	0.0134409	0.0463813	0.0290217	8540	tags=37%, list=25%, signal=28%	PTHLH/MAPK13/FGF9/RBL1/SOX9/FGFR3/STAT1/MAPK3/THRA/MAPK12
REACTOME_INTERLEUKIN_2_SIGNALING	REACTOME_INTERLEUKIN_2_SIGNALING	12	0.699351	1.64873	0.0134529	0.0463813	0.0290217	4064	tags=50%, list=12%, signal=44%	IL2RA/IL2RG/SYK/IL2RB/JAK3/LCK
REACTOME_FRS_MEDIATED_FGFR2_SIGNALING	REACTOME_FRS_MEDIATED_FGFR2_SIGNALING	25	0.588643	1.62757	0.0135501	0.0466487	0.029189	2530	tags=28%, list=7%, signal=26%	FGF5/FGF9/FGF4/FGF8/FGF1/FGF20/FGF23
ST_FAS_SIGNALING_PATHWAY	ST_FAS_SIGNALING_PATHWAY	65	0.473815	1.56488	0.0138568	0.0476353	0.0298064	8105	tags=34%, list=24%, signal=26%	PTPN13/TPX2/CD7/IL1A/MAPK10/CXCL8/PFN2/FAIM2/BAK1/NCS1/CASP8AP2/TONSL/CAD/MAP3K1/EZR/NFKBIE/MAPK8IP2/BTK/MAPK8IP3/EPHB2/NFAT5/TRAF2
WP_KISSPEPTINKISSPEPTIN_RECEPTOR_SYSTEM_IN_THE_OVARY	WP_KISSPEPTINKISSPEPTIN_RECEPTOR_SYSTEM_IN_THE_OVARY	39	0.534728	1.61848	0.0139594	0.0479185	0.0299836	7843	tags=41%, list=23%, signal=32%	KISS1R/PRKCG/AMH/MMP9/PLCB4/PIK3CG/PRKCQ/PRKCB/STAR/PIK3CD/PRKCD/PLCB1/HSD3B1/PLCB3/MAPK3/PLCB2
REACTOME_PROTEIN_FOLDING	REACTOME_PROTEIN_FOLDING	101	0.428626	1.50166	0.0140693	0.0482259	0.0301759	9619	tags=36%, list=28%, signal=26%	TUBA3C/TUBAL3/TUBB3/SPHK1/GNG13/CCNE1/TUBA3E/GNB3/CCNE2/TUBA1B/TUBB6/TUBA1A/GNAZ/GNGT1/TUBA4B/TUBA1C/GNG8/ARL2/RGS11/GNB4/GAPDHS/FKBP9/TUBB4A/TUBA3D/GNG2/NOP56/TUBB2B/GNGT2/TUBA8/RGS7/PDCL/CSNK2A1/TBCB/FBXW9/WRAP53/DCAF7
REACTOME_RESPIRATORY_ELECTRON_TRANSPORT_ATP_SYNTHESIS_BY_CHEMIOSMOTIC_COUPLING_AND_HEAT_PRODUCTION_BY_UNCOUPLING_PROTEINS_	REACTOME_RESPIRATORY_ELECTRON_TRANSPORT_ATP_SYNTHESIS_BY_CHEMIOSMOTIC_COUPLING_AND_HEAT_PRODUCTION_BY_UNCOUPLING_PROTEINS_	111	-0.537956	-2.63785	0.0142857	0.0488971	0.030596	12267	tags=82%, list=36%, signal=53%	CYCS/COX8A/COX16/ATP5MC1/ATP5F1B/ATP5PB/NDUFB4/ATP5MG/TRAP1/NDUFAF7/NDUFS6/NDUFB5/NDUFB11/ATP5F1A/NDUFS8/NDUFAF2/ATP5F1E/NDUFB3/NDUFAF3/NDUFAB1/NDUFB10/COQ10B/NDUFA9/SDHC/ATP5MF/COX5A/NDUFAF4/COX14/UQCRFS1/NDUFA8/COX6B1/UQCRC2/NDUFA10/NDUFA6/NDUFB6/NDUFS3/ECSIT/ATP5MC3/COX7C/NDUFS1/SLC25A27/COX6A1/NDUFB2/SCO1/ATP5PD/NDUFV3/COX4I1/ATP5PO/NDUFS2/NDUFA5/NDUFA11/NDUFC1/NDUFA13/UQCR10/CYC1/NDUFC2/NDUF…
REACTOME_ACYL_CHAIN_REMODELLING_OF_PI	REACTOME_ACYL_CHAIN_REMODELLING_OF_PI	17	0.653823	1.65011	0.0144092	0.0492252	0.0308013	3192	tags=53%, list=9%, signal=48%	PLA2G2D/PLA2G4D/PLA2G4F/PLA2G4A/PLBD1/PLA2G10/PLA2R1/PLA2G4E/PLA2G2E
WP_FERROPTOSIS	WP_FERROPTOSIS	40	-0.415227	-1.68146	0.0144231	0.0492252	0.0308013	2305	tags=45%, list=7%, signal=42%	GSS/SLC3A2/NCOA4/SLC40A1/GCLC/CP/FTL/SLC39A8/GPX4/SLC39A14/TF/MAP1LC3A/STEAP3/SAT1/ACSL1/ACSL5/SAT2/ACSL6
REACTOME_RHO_GTPASES_ACTIVATE_PKNS	REACTOME_RHO_GTPASES_ACTIVATE_PKNS	63	-0.349226	-1.5911	0.0144928	0.049392	0.0309056	2264	tags=14%, list=7%, signal=13%	H2BC5/H4C11/H2AC6/H3C14/RHOB/H2BC4/AR/KLK2/KLK3
BIOCARTA_AHSP_PATHWAY	BIOCARTA_AHSP_PATHWAY	13	-0.65171	-1.85152	0.0145773	0.0495583	0.0310097	3296	tags=46%, list=10%, signal=42%	GATA1/AHSP/HBB/ALAD/HBA2/ALAS1
WP_MYOMETRIAL_RELAXATION_AND_CONTRACTION_PATHWAYS	WP_MYOMETRIAL_RELAXATION_AND_CONTRACTION_PATHWAYS	156	0.393767	1.42964	0.0145833	0.0495583	0.0310097	6311	tags=28%, list=18%, signal=23%	GUCA2A/CRHR1/ITPR3/PRKCG/PKIA/RGS4/GNG13/LPAR1/OXTR/GNB3/MYLK2/RGS17/RGS1/RYR2/RGS2/RYR1/PKIB/SFN/CORIN/RGS20/CACNB3/GUCY1A1/ADCY7/PRKCQ/PRKCB/ATP2A3/GNGT1/IL1B/PRKCD/ADCY2/ADCY3/ACTA1/IGFBP5/RGS19/GNG8/RGS11/ADCY5/PRKAR2B/RGS10/GNB4/IGFBP3/IGFBP6/SLC8A1
KEGG_PROTEIN_EXPORT	KEGG_PROTEIN_EXPORT	24	-0.480644	-1.69129	0.0147059	0.0498319	0.0311809	16333	tags=79%, list=48%, signal=42%	SPCS2/SEC11A/SEC63/SEC61G/IMMP1L/HSPA5/SRP54/SRP9/SPCS3/SRP14/SRPRB/SRP19/OXA1L/SRPRA/SEC11C/SEC61B/SEC62/SPCS1/IMMP2L
REACTOME_GLUCURONIDATION	REACTOME_GLUCURONIDATION	24	-0.485464	-1.70825	0.0147059	0.0498319	0.0311809	4100	tags=50%, list=12%, signal=44%	UGT2A1/UGT1A9/SLC35D1/UGT2B17/UGT2B4/UGP2/UGT2B15/UGT1A1/UGT1A4/UGT2B7/UGT2B10/UGT1A3
REACTOME_FOXO_MEDIATED_TRANSCRIPTION	REACTOME_FOXO_MEDIATED_TRANSCRIPTION	66	-0.34578	-1.57425	0.0148148	0.0501294	0.0313671	2951	tags=23%, list=9%, signal=21%	AGRP/KAT2B/SOD2/FOXO1/PINK1/GCK/CAT/PPARGC1A/GADD45A/INS/G6PC/NPY/ABCA6/IGFBP1/PCK1
REACTOME_REGULATION_OF_TP53_ACTIVITY_THROUGH_ASSOCIATION_WITH_CO_FACTORS	REACTOME_REGULATION_OF_TP53_ACTIVITY_THROUGH_ASSOCIATION_WITH_CO_FACTORS	14	0.67552	1.63219	0.0150602	0.0508873	0.0318413	5206	tags=36%, list=15%, signal=30%	POU4F1/TP73/PPP1R13L/ZNF385A/AKT3
REACTOME_DIGESTION	REACTOME_DIGESTION	23	0.603454	1.63765	0.0151307	0.0509779	0.0318979	2332	tags=30%, list=7%, signal=28%	SI/GUCA2A/CLPS/CHIT1/PNLIP/PNLIPRP1/CHIA
KEGG_OXIDATIVE_PHOSPHORYLATION	KEGG_OXIDATIVE_PHOSPHORYLATION	118	-0.3453	-1.72092	0.0151515	0.0509779	0.0318979	12233	tags=69%, list=36%, signal=44%	COX8A/ATP5MC1/ATP5F1B/ATP5PB/NDUFB4/COX7A2/ATP5MG/COX15/NDUFS6/NDUFB5/ATP5F1A/PPA1/NDUFS8/ATP5F1E/ATP6V1G1/ATP6V0A1/NDUFB3/NDUFAB1/NDUFB10/NDUFA9/SDHC/ATP5MF/COX5A/UQCRFS1/NDUFA8/COX6B1/UQCRC2/NDUFA10/NDUFA6/NDUFB6/NDUFS3/ATP5MC3/COX7C/NDUFS1/ATP6V0E1/COX6A1/NDUFB2/COX6CP3/ATP5PD/NDUFV3/COX4I1/ATP5PO/NDUFS2/NDUFA5/NDUFA11/NDUFC1/UQCR10/COX17/CYC1/NDUFC2/NDUFA7/NDUFS4/NDUFV1/NDUFV2/COX5B/NDUFA1/PP…
REACTOME_REGULATION_OF_LIPID_METABOLISM_BY_PPARALPHA	REACTOME_REGULATION_OF_LIPID_METABOLISM_BY_PPARALPHA	118	-0.352138	-1.755	0.0151515	0.0509779	0.0318979	2215	tags=17%, list=6%, signal=16%	PEX11A/ANGPTL4/CPT1A/ACADM/FABP1/ACOX1/RORA/ACSL1/CPT2/HMGCS2/PPARGC1A/CYP7A1/APOA1/APOA2/ALAS1/ABCB4/SULT2A1/CYP4A11/APOA5/CYP1A1
WP_BMP_SIGNALING_PATHWAY_IN_EYELID_DEVELOPMENT	WP_BMP_SIGNALING_PATHWAY_IN_EYELID_DEVELOPMENT	20	0.617529	1.62895	0.0152566	0.0512587	0.0320736	7339	tags=50%, list=21%, signal=39%	PITX2/TGFA/FOXC2/FGFR2/NOTCH1/FOXC1/SFRP1/DKK2/MAP3K1/MAPK3
REACTOME_GAMMA_CARBOXYLATION_HYPUSINE_FORMATION_AND_ARYLSULFATASE_ACTIVATION	REACTOME_GAMMA_CARBOXYLATION_HYPUSINE_FORMATION_AND_ARYLSULFATASE_ACTIVATION	42	-0.413758	-1.69875	0.0153061	0.0513524	0.0321323	2950	tags=29%, list=9%, signal=26%	F8/GGCX/ARSF/PROS1/F10/ARSD/ARSL/F7/F2/PROC/PROZ/F9
BIOCARTA_IL2_PATHWAY	BIOCARTA_IL2_PATHWAY	22	0.609471	1.62871	0.0153631	0.0514708	0.0322064	9738	tags=45%, list=28%, signal=33%	IL2RA/IL2RG/SYK/IL2RB/JAK3/LCK/IL2/MAPK3/CSNK2A1/STAT5A
PID_AURORA_A_PATHWAY	PID_AURORA_A_PATHWAY	31	0.56388	1.64884	0.0155039	0.0518691	0.0324556	8131	tags=45%, list=24%, signal=35%	CPEB1/CENPA/DLGAP5/AURKB/BIRC5/TPX2/TACC3/BRCA1/CDC25B/GIT1/AURKA/TACC1/CKAP5/PAK1
REACTOME_ACYL_CHAIN_REMODELLING_OF_PG	REACTOME_ACYL_CHAIN_REMODELLING_OF_PG	18	0.6425	1.65245	0.0155807	0.0520528	0.0325706	4169	tags=56%, list=12%, signal=49%	PLA2G2D/PLA2G4D/PLA2G4F/PLA2G4A/PLA2G10/PLA2R1/LPCAT4/PLA2G2E/PLA2G3/LPCAT1
REACTOME_FORMATION_OF_ATP_BY_CHEMIOSMOTIC_COUPLING	REACTOME_FORMATION_OF_ATP_BY_CHEMIOSMOTIC_COUPLING	16	-0.598665	-1.78379	0.0160772	0.0536358	0.033561	13769	tags=94%, list=40%, signal=56%	DMAC2L/ATP5F1C/ATP5MC1/ATP5F1B/ATP5PB/ATP5MG/ATP5F1A/ATP5F1E/ATP5MF/ATP5MC3/ATP5PD/ATP5PO/ATP5ME/ATP5PF/ATP5F1D
KEGG_PARKINSONS_DISEASE	KEGG_PARKINSONS_DISEASE	115	-0.360815	-1.78285	0.016129	0.0537332	0.033622	12267	tags=65%, list=36%, signal=42%	CYCS/COX8A/ATP5MC1/ATP5F1B/ATP5PB/NDUFB4/COX7A2/NDUFS6/NDUFB5/ATP5F1A/NDUFS8/ATP5F1E/NDUFB3/NDUFAB1/NDUFB10/NDUFA9/SDHC/COX5A/UQCRFS1/NDUFA8/COX6B1/UQCRC2/NDUFA10/NDUFA6/NDUFB6/PRKN/NDUFS3/ATP5MC3/COX7C/NDUFS1/COX6A1/NDUFB2/COX6CP3/ATP5PD/NDUFV3/COX4I1/ATP5PO/NDUFS2/NDUFA5/NDUFC1/PARK7/UQCR10/CYC1/NDUFC2/NDUFA7/NDUFS4/NDUFV1/UBB/NDUFV2/COX5B/NDUFA1/COX7B/NDUFA4/NDUFB7/UQCRB/PPID/NDUFA3/NDUFS7/UQC…
REACTOME_BASIGIN_INTERACTIONS	REACTOME_BASIGIN_INTERACTIONS	25	0.582486	1.61054	0.0162602	0.0540941	0.0338478	8301	tags=56%, list=24%, signal=43%	SLC7A10/ITGA3/MMP1/SLC16A3/L1CAM/SLC7A8/SLC7A7/SPN/SLC7A6/ATP1B3/SLC7A5/ITGB1/CAV1/SLC7A11
WP_TNF_RELATED_WEAK_INDUCER_OF_APOPTOSIS_TWEAK_SIGNALING_PATHWAY	WP_TNF_RELATED_WEAK_INDUCER_OF_APOPTOSIS_TWEAK_SIGNALING_PATHWAY	41	0.519815	1.58596	0.0162907	0.0541199	0.033864	12196	tags=51%, list=35%, signal=33%	TRIM63/MMP9/TRAF5/BIRC3/TNF/CCL2/MAPK3/IL6/MAP3K14/TRAF2/TRAF3/RELB/MAP3K7/TRAF1/CASP7/HDAC1/CASP3/TNFRSF12A/MAPK1/NFKB1/FADD
BIOCARTA_TALL1_PATHWAY	BIOCARTA_TALL1_PATHWAY	15	0.668206	1.63178	0.016369	0.054304	0.0339792	9113	tags=53%, list=27%, signal=39%	TNFRSF17/TNFRSF13C/TNFSF12-TNFSF13/TNFSF13B/MAP3K14/TNFSF13/TRAF2/TRAF3
WP_GPCRS_CLASS_B_SECRETINLIKE	WP_GPCRS_CLASS_B_SECRETINLIKE	24	0.586962	1.60844	0.0164384	0.0544578	0.0340754	4207	tags=38%, list=12%, signal=33%	CRHR1/SCTR/GIPR/VIPR2/CALCR/GLP2R/GLP1R/ADGRE5/ADGRE2
REACTOME_PI_3K_CASCADE_FGFR2	REACTOME_PI_3K_CASCADE_FGFR2	23	0.592577	1.60813	0.0165062	0.0546063	0.0341683	2530	tags=30%, list=7%, signal=28%	FGF5/FGF9/FGF4/FGF8/FGF1/FGF20/FGF23
REACTOME_SYNAPTIC_ADHESION_LIKE_MOLECULES	REACTOME_SYNAPTIC_ADHESION_LIKE_MOLECULES	20	0.611087	1.61196	0.0166436	0.054984	0.0344046	5106	tags=40%, list=15%, signal=34%	DLG3/LRFN4/GRIA4/GRIN1/GRIN2A/LRFN1/GRIN2D/PTPRS
REACTOME_CHK1_CHK2_CDS1_MEDIATED_INACTIVATION_OF_CYCLIN_B_CDK1_COMPLEX	REACTOME_CHK1_CHK2_CDS1_MEDIATED_INACTIVATION_OF_CYCLIN_B_CDK1_COMPLEX	13	0.676821	1.60348	0.016692	0.0549907	0.0344089	3009	tags=38%, list=9%, signal=35%	CDK1/SFN/CCNB1/CDC25C/CHEK1
REACTOME_TRAFFICKING_AND_PROCESSING_OF_ENDOSOMAL_TLR	REACTOME_TRAFFICKING_AND_PROCESSING_OF_ENDOSOMAL_TLR	13	0.677743	1.60566	0.016692	0.0549907	0.0344089	4167	tags=31%, list=12%, signal=27%	CTSV/TLR8/TLR7/CTSK
WP_BRAINDERIVED_NEUROTROPHIC_FACTOR_BDNF_SIGNALING_PATHWAY	WP_BRAINDERIVED_NEUROTROPHIC_FACTOR_BDNF_SIGNALING_PATHWAY	140	0.397645	1.43011	0.0167891	0.055234	0.0345611	7014	tags=25%, list=20%, signal=20%	GRIA2/CNR1/GRIP1/VAV3/GABRB3/DOCK3/NCK2/MAPK10/NFATC4/NCF1/KCNA3/NTRK2/GRIN1/SRC/PRKCD/ADAM17/CDK5R1/NCAM1/CAMK4/MAPT/EGR2/SYN1/IGF2BP1/NTRK3/STAT1/RPS6KA5/MAPK7/LINGO1/NCF2/NTRK1/BDNF/MAP3K1/BCL2L11/JAK2/SH2B2
REACTOME_NUCLEOBASE_CATABOLISM	REACTOME_NUCLEOBASE_CATABOLISM	35	-0.399207	-1.56884	0.017094	0.0561593	0.0351401	2648	tags=26%, list=8%, signal=24%	NUDT16/NUDT9/ADPRM/ENTPD5/XDH/UPB1/DPYS/AGXT2/UPP2
REACTOME_KERATAN_SULFATE_BIOSYNTHESIS	REACTOME_KERATAN_SULFATE_BIOSYNTHESIS	28	0.557979	1.5864	0.0172185	0.0564902	0.0353471	6267	tags=46%, list=18%, signal=38%	B3GNT7/B3GNT3/CHST1/CHST6/CHST5/ACAN/FMOD/B3GNT4/CHST2/PRELP/B4GALT5/B4GALT6/LUM
REACTOME_DETOXIFICATION_OF_REACTIVE_OXYGEN_SPECIES	REACTOME_DETOXIFICATION_OF_REACTIVE_OXYGEN_SPECIES	37	-0.402873	-1.60975	0.0173913	0.0569781	0.0356524	2490	tags=32%, list=7%, signal=30%	SOD2/PRDX3/GPX5/TXNRD2/GPX2/PRDX6/CCS/CAT/ATOX1/GPX3/SOD1/AQP8
WP_HEMATOPOIETIC_STEM_CELL_DIFFERENTIATION	WP_HEMATOPOIETIC_STEM_CELL_DIFFERENTIATION	60	0.473761	1.55452	0.0174216	0.0569987	0.0356653	6013	tags=38%, list=17%, signal=32%	MUC1/KCNH2/MYB/IL1A/ITGA2B/EPO/RHOH/CIITA/IL1B/VAV1/IKZF1/NCKAP1L/TRIM29/RUNX1/SPI1/CXCR4/CSF2/NOTCH1/TRAF3IP3/ZNF835/CSF1/NFATC2/KITLG
WP_MET_IN_TYPE_1_PAPILLARY_RENAL_CELL_CARCINOMA	WP_MET_IN_TYPE_1_PAPILLARY_RENAL_CELL_CARCINOMA	59	0.482753	1.57683	0.0175439	0.0573196	0.0358661	12303	tags=47%, list=36%, signal=31%	PAK5/PAK6/INSL3/C8orf34/JAK3/HGF/PIK3CD/SRC/CBL/AKT3/PAK4/MAPK3/PLCG1/PAK1/ALK/NRAS/PIK3R2/STRN/GAB1/TFE3/RAPGEF1/RAP1B/PRCC/KRAS/PIK3CB/MAPK1/PIK3CA/HRAS
WP_MAMMALIAN_DISORDER_OF_SEXUAL_DEVELOPMENT	WP_MAMMALIAN_DISORDER_OF_SEXUAL_DEVELOPMENT	25	0.581273	1.60719	0.0176152	0.0574724	0.0359617	7134	tags=52%, list=21%, signal=41%	DMRT1/INSL3/AMH/FGF9/FOXL2/CBX2/SOX9/SOX8/WT1/FGFR2/PTGDS/SRY/RSPO1
REACTOME_WNT_LIGAND_BIOGENESIS_AND_TRAFFICKING	REACTOME_WNT_LIGAND_BIOGENESIS_AND_TRAFFICKING	26	0.578344	1.61283	0.0176391	0.0574724	0.0359617	2722	tags=19%, list=8%, signal=18%	WNT7B/WNT9A/WNT10A/WNT10B/WNT1
WP_ALLOGRAFT_REJECTION	WP_ALLOGRAFT_REJECTION	89	0.439703	1.52319	0.0177384	0.0577166	0.0361145	6895	tags=45%, list=20%, signal=36%	CXCR5/IFNG/CD80/IL2RA/CXCL9/COL5A1/IL12A/IL1A/IL4/TGFB1/HLA-DOA/CTLA4/FASLG/HLA-DOB/CXCL13/GZMB/IL12B/CXCL8/TUBA1B/IL21/HLA-DQA1/PDGFRA/IL10/TNF/IL1B/CD86/HLA-DQA2/IL13/HLA-DMB/CXCL11/PRF1/C1QC/STAT1/HLA-DRA/HLA-DPB1/HLA-DPA1/HLA-DQB1/C1QB/IL2/CD28
WP_DNA_MISMATCH_REPAIR	WP_DNA_MISMATCH_REPAIR	23	0.589002	1.59843	0.0178817	0.0581033	0.0363565	9226	tags=57%, list=27%, signal=41%	EXO1/RFC4/POLD1/POLE2/POLD3/MSH2/LIG1/RFC3/PCNA/RFC5/RPA1/RFC2/MSH6
BIOCARTA_BLYMPHOCYTE_PATHWAY	BIOCARTA_BLYMPHOCYTE_PATHWAY	12	0.692748	1.63316	0.0179372	0.0581244	0.0363697	8944	tags=75%, list=26%, signal=56%	CR2/CD80/PTPRC/CR1/ITGB2/HLA-DRA/ITGAL/ICAM1/HLA-DRB1
REACTOME_IRF3_MEDIATED_INDUCTION_OF_TYPE_I_IFN	REACTOME_IRF3_MEDIATED_INDUCTION_OF_TYPE_I_IFN	12	0.693344	1.63456	0.0179372	0.0581244	0.0363697	7790	tags=50%, list=23%, signal=39%	NLRP4/IFI16/MRE11/NLRC3/PRKDC/STING1
WP_GABA_RECEPTOR_SIGNALING	WP_GABA_RECEPTOR_SIGNALING	31	0.562018	1.64339	0.0180879	0.0585326	0.0366251	3496	tags=29%, list=10%, signal=26%	GABRA5/GAD2/GABRA3/GABRA4/GABBR1/GABRB3/GABRQ/GAD1/GABRP
PID_MYC_ACTIV_PATHWAY	PID_MYC_ACTIV_PATHWAY	78	0.449096	1.51809	0.0181818	0.0587565	0.0367652	9557	tags=37%, list=28%, signal=27%	CDCA7/LIN28B/PMAIP1/BIRC5/MMP9/SLC2A1/CDC25A/CCNB1/TAF4B/SERPINI1/HMGA1/BCAT1/CCND2/TK1/E2F3/SUPT3H/CDK4/CAD/FOSL1/ACTL6A/TRRAP/PFKM/TFRC/RCC1/POLR3D/ENO1/BAX/SNAI1/ODC1
PID_IL2_STAT5_PATHWAY	PID_IL2_STAT5_PATHWAY	30	0.565454	1.63338	0.0182292	0.0588294	0.0368108	8424	tags=50%, list=25%, signal=38%	CCNA2/IL2RA/IL4/IL2RG/FASLG/IL2RB/LTA/CCND2/JAK3/LCK/PRF1/IL2/BCL2/ELF1/CCND3
WP_TRIACYLGLYCERIDE_SYNTHESIS	WP_TRIACYLGLYCERIDE_SYNTHESIS	24	-0.45057	-1.58547	0.0183824	0.0592431	0.0370697	2928	tags=29%, list=9%, signal=27%	DGAT1/PLPP1/GK/MOGAT1/LIPC/GPD1/MOGAT2
REACTOME_PHOSPHOLIPASE_C_MEDIATED_CASCADE_FGFR2	REACTOME_PHOSPHOLIPASE_C_MEDIATED_CASCADE_FGFR2	18	0.636679	1.63748	0.0184136	0.0592633	0.0370823	2530	tags=39%, list=7%, signal=36%	FGF5/FGF9/FGF4/FGF8/FGF1/FGF20/FGF23
REACTOME_REGULATION_OF_INSULIN_LIKE_GROWTH_FACTOR_IGF_TRANSPORT_AND_UPTAKE_BY_INSULIN_LIKE_GROWTH_FACTOR_BINDING_PROTEINS_IGFBPS_	REACTOME_REGULATION_OF_INSULIN_LIKE_GROWTH_FACTOR_IGF_TRANSPORT_AND_UPTAKE_BY_INSULIN_LIKE_GROWTH_FACTOR_BINDING_PROTEINS_IGFBPS_	124	-0.318679	-1.58615	0.0185185	0.0595202	0.0372431	2395	tags=27%, list=7%, signal=25%	FAM20A/TF/MIA3/F5/AMELX/APOE/SERPINA1/ALB/APOB/SERPIND1/C3/CTSG/KNG1/F2/APOA1/PAPPA2/APOA2/SPARCL1/IGF1/PROC/SERPINA10/IGFBP2/FGG/EVA1A/SPP2/FGA/PLG/SERPINC1/IGFBP1/APOA5/KLK2/AMBN/KLK3
REACTOME_P75_NTR_RECEPTOR_MEDIATED_SIGNALLING	REACTOME_P75_NTR_RECEPTOR_MEDIATED_SIGNALLING	96	0.427927	1.48868	0.0185996	0.0596998	0.0373554	11123	tags=45%, list=32%, signal=30%	ARHGEF38/ECT2/VAV3/ABR/ARHGEF39/FGD3/ARHGEF2/PLEKHG2/CASP2/TIAM2/VAV1/ADAM17/PRKCI/OBSCN/ARHGEF17/ARHGEF18/LINGO1/ARHGEF3/ARHGEF10/ARHGEF19/BCL2L11/HDAC2/APH1B/FGD2/PREX1/PRDM4/FGD1/ITGB3BP/ARHGEF1/TRIO/PLEKHG5/ARHGEF6/MAGED1/ARHGEF35/GNA13/NGFR/ARHGEF11/OMG/RIPK2/ARHGEF16/ARHGEF5/MCF2L/SMPD2
PID_FCER1_PATHWAY	PID_FCER1_PATHWAY	59	0.479419	1.56594	0.0187135	0.0598818	0.0374693	8038	tags=34%, list=23%, signal=26%	SPHK1/PTPN13/PLA2G4A/SYK/PRKCB/ITK/WIPF1/VAV1/DOK1/CBL/FCER1G/LAT2/NFATC2/LCP2/MAP3K1/LAT/BTK/MAPK3/HCLS1/PLCG1
BIOCARTA_DC_PATHWAY	BIOCARTA_DC_PATHWAY	17	0.641991	1.62025	0.018732	0.0598818	0.0374693	6562	tags=65%, list=19%, signal=52%	IFNG/CD7/IL4/TLR7/CD5/CD2/IL10/CSF2/IL13/IFNB1/ITGAX
WP_REGULATION_OF_WNTBCATENIN_SIGNALING_BY_SMALL_MOLECULE_COMPOUNDS	WP_REGULATION_OF_WNTBCATENIN_SIGNALING_BY_SMALL_MOLECULE_COMPOUNDS	17	0.646802	1.63239	0.018732	0.0598818	0.0374693	8373	tags=53%, list=24%, signal=40%	FZD1/FZD7/WNT1/MBOAT1/SFRP4/AXIN1/DVL2/LEF1/FZD8
PID_REELIN_PATHWAY	PID_REELIN_PATHWAY	27	0.565939	1.5934	0.0188172	0.0600732	0.0375891	5042	tags=30%, list=15%, signal=25%	ITGA3/LRP8/NCK2/GRIN2A/ARHGEF2/CDK5R1/CBL/MAPT
REACTOME_ADORA2B_MEDIATED_ANTI_INFLAMMATORY_CYTOKINES_PRODUCTION	REACTOME_ADORA2B_MEDIATED_ANTI_INFLAMMATORY_CYTOKINES_PRODUCTION	133	0.397246	1.42452	0.0188679	0.0600734	0.0375892	7578	tags=37%, list=22%, signal=29%	CRHR1/SCTR/GIPR/PTHLH/GPR84/GNG13/ADORA2B/VIPR2/INSL3/RLN3/TAAR6/HRH2/RLN2/MC4R/GPR25/GNB3/CALCR/GLP2R/PTGER4/PRKX/ADCY7/GLP1R/GPR83/GPBAR1/GNAZ/TSHR/GNGT1/ADRB3/LHB/ADCY2/ADCY3/GPR27/GCG/GNG8/TAAR8/ADCY5/PRKAR2B/GNB4/DRD5/ADM2/CYSLTR2/GPR176/PTGER2/CALCB/GNG2/MC1R/IL6/GPR45/SCT
REACTOME_METABOLISM_OF_WATER_SOLUBLE_VITAMINS_AND_COFACTORS	REACTOME_METABOLISM_OF_WATER_SOLUBLE_VITAMINS_AND_COFACTORS	122	-0.349281	-1.73003	0.0188679	0.0600734	0.0375892	2411	tags=25%, list=7%, signal=23%	MMUT/MOCOS/SLC19A2/MMAB/MTHFS/PNPO/NAMPT/MOCS1/AMN/MCCC2/PANK1/GPHN/PCCB/BTD/MMAA/MOCS2/GSTO1/NAPRT/SHMT1/NADK2/SLC23A2/CYB5A/PC/SLC5A6/NMRK2/ALDH1L1/MTHFD1/AOX1/NNMT/CYP8B1
REACTOME_CHOLESTEROL_BIOSYNTHESIS	REACTOME_CHOLESTEROL_BIOSYNTHESIS	25	-0.478293	-1.69717	0.0189394	0.0602202	0.037681	13316	tags=64%, list=39%, signal=39%	HMGCS1/DHCR24/IDI1/HSD17B7/DHCR7/ACAT2/LSS/ARV1/NSDHL/MVK/PLPP6/PMVK/EBP/SC5D/MSMO1/TM7SF2
REACTOME_INTERLEUKIN_20_FAMILY_SIGNALING	REACTOME_INTERLEUKIN_20_FAMILY_SIGNALING	26	0.570449	1.59082	0.0189959	0.0603191	0.0377429	9738	tags=46%, list=28%, signal=33%	IL20RA/IL22RA2/JAK3/STAT1/IL26/IL24/JAK2/STAT4/IFNL2/IFNL1/IL20/STAT5A
ST_INTEGRIN_SIGNALING_PATHWAY	ST_INTEGRIN_SIGNALING_PATHWAY	82	0.442133	1.50714	0.0191874	0.0608205	0.0380567	8531	tags=33%, list=25%, signal=25%	PAK5/PAK6/ITGA3/MYLK2/MAPK10/CDKN2A/GRB7/ITGA4/ITGA2/SRC/AKT3/VASP/ITGA5/PAK4/ITGA11/ITGA8/ANGPTL2/ASAP1/MAPK8IP2/ABL1/MAPK8IP3/WAS/EPHB2/PLCG1/PAK1/CAV1/ITGB3BP
PID_PI3KCI_PATHWAY	PID_PI3KCI_PATHWAY	47	0.504794	1.58749	0.0192308	0.0608205	0.0380567	9923	tags=45%, list=29%, signal=32%	ADAP1/SYK/DAPP1/PIK3CG/LCK/ITK/PIK3CD/SRC/PLEKHA2/HCK/ZAP70/FGR/PIK3R5/LAT/BTK/PLCG1/CYTH3/INPPL1/NRAS/PIK3R2/CYTH2
REACTOME_RESPONSE_TO_ELEVATED_PLATELET_CYTOSOLIC_CA2_	REACTOME_RESPONSE_TO_ELEVATED_PLATELET_CYTOSOLIC_CA2_	131	-0.353801	-1.75862	0.0192308	0.0608205	0.0380567	2478	tags=27%, list=7%, signal=26%	SCCPDH/TF/F5/PPBP/VWF/SELENOP/A2M/PROS1/SYTL4/SERPINA1/CDC37L1/CLU/ALB/CLEC3B/ITIH4/RARRES2/ITIH3/SERPINF2/KNG1/APOA1/APOH/IGF1/SERPINA4/A1BG/SOD1/FGG/SERPING1/HRG/ORM1/FGB/ORM2/SPP2/FGA/PLG/VEGFD/ACTN2
BIOCARTA_ATRBRCA_PATHWAY	BIOCARTA_ATRBRCA_PATHWAY	21	0.603006	1.60152	0.0195531	0.061755	0.0386414	6655	tags=43%, list=19%, signal=35%	RAD51/FANCD2/BRCA2/FANCE/BRCA1/CHEK1/FANCG/FANCA/MRE11
REACTOME_TP53_REGULATES_TRANSCRIPTION_OF_SEVERAL_ADDITIONAL_CELL_DEATH_GENES_WHOSE_SPECIFIC_ROLES_IN_P53_DEPENDENT_APOPTOSIS_REMAIN_UNCERTAIN	REACTOME_TP53_REGULATES_TRANSCRIPTION_OF_SEVERAL_ADDITIONAL_CELL_DEATH_GENES_WHOSE_SPECIFIC_ROLES_IN_P53_DEPENDENT_APOPTOSIS_REMAIN_UNCERTAIN	14	0.659992	1.59467	0.0195783	0.061755	0.0386414	3435	tags=29%, list=10%, signal=26%	BIRC5/BCL2L14/TP73/NDRG1
WP_NRF2_PATHWAY	WP_NRF2_PATHWAY	144	-0.30866	-1.58731	0.0196078	0.0617648	0.0386476	2252	tags=23%, list=7%, signal=22%	ABCC2/GSTA1/GSTM5/SLC6A18/SERPINA1/GPX2/BLVRB/PRDX6/PTGR1/CES4A/GSTA2/NRG1/SLC2A2/ADH7/CES1/SLC2A9/CES3/MGST2/GPX3/SLC5A6/UGT1A1/CES5A/CBR1/UGT1A4/CES2/CYP4A11/GSTM1/UGT2B7/CYP2A6/UGT1A3/SLC6A2/SLC6A13/ALDH3A1
REACTOME_NEGATIVE_REGULATION_OF_FGFR2_SIGNALING	REACTOME_NEGATIVE_REGULATION_OF_FGFR2_SIGNALING	34	0.538559	1.58415	0.0196335	0.0617648	0.0386476	4814	tags=29%, list=14%, signal=25%	FGF5/FGF9/FGF4/FGF8/FGF1/FGF20/FGF23/SRC/CBL/FGFR2
REACTOME_ADRENALINE_NORADRENALINE_INHIBITS_INSULIN_SECRETION	REACTOME_ADRENALINE_NORADRENALINE_INHIBITS_INSULIN_SECRETION	28	0.55283	1.57176	0.0198675	0.0624183	0.0390565	7959	tags=43%, list=23%, signal=33%	GNG13/GNB3/ADRA2A/CACNB3/GNGT1/CACNA1D/GNG8/ADRA2C/ADCY5/GNB4/GNG2/GNGT2
REACTOME_MAPK_FAMILY_SIGNALING_CASCADES	REACTOME_MAPK_FAMILY_SIGNALING_CASCADES	324	0.351421	1.31851	0.0201005	0.0630667	0.0394621	6013	tags=20%, list=17%, signal=16%	NRG3/PSMA8/MMP10/PRKG2/FGF5/GFRA3/KSR2/RASGEF1A/CNKSR1/RASAL1/TGFA/IL17RD/DLG3/FGF9/FGF4/FGF8/DUSP4/ERBB4/DUSP9/CDK1/IL2RA/SPRED3/FGF1/FGF20/ARTN/FGF23/IL2RG/ITGA2B/MMP2/FGFR1/EREG/IQGAP1/SPTB/GRIN1/CSF2RA/PTPN7/IL2RB/RASGRP1/EGF/AREG/FGFR3/CSF2RB/JAK3/EPGN/PRKCQ/GRIN2D/PDGFRA/DUSP2/HGF/RASA3/SRC/NCAM1/CSF2/FGFR2/ETV4/SPRED1/CDC14A/ARL2/IGF2BP1/IL5RA/SYNGAP1/FGF3/ABHD17C/KITLG
REACTOME_INTRACELLULAR_SIGNALING_BY_SECOND_MESSENGERS	REACTOME_INTRACELLULAR_SIGNALING_BY_SECOND_MESSENGERS	302	0.351675	1.3198	0.020141	0.0631102	0.0394894	9698	tags=32%, list=28%, signal=23%	NRG3/ITPR3/PSMA8/FGF5/PRKCG/CD19/TGFA/FGF9/FGF4/FGF8/SALL4/ERBB4/CD80/CBX2/FOXO6/ICOS/FGF1/FGF20/NBEA/FGF23/PIP5K1B/EZH2/FGFR1/EREG/RAC2/TRAT1/PRKX/ADCY7/EGF/AREG/FGFR3/IER3/CHD3/EPGN/PDGFRA/LCK/HGF/PIK3CD/SRC/VAV1/PRKCD/ADCY2/KPNA2/ADCY3/MECOM/CD86/HDAC7/CAMK4/FGFR2/OTUD3/AKT3/CAMKK1/ATN1/ADCY5/FGF3/PRKAR2B/KITLG/SCMH1/PDE1A/PHC1/CD28/HDAC2/PSMB9/PIP5K1C/PDGFA/SUZ12/MAPK3/CBX6/BTC/FGF16/NRG4/PLC…
WP_NCRNAS_INVOLVED_IN_STAT3_SIGNALING_IN_HEPATOCELLULAR_CARCINOMA	WP_NCRNAS_INVOLVED_IN_STAT3_SIGNALING_IN_HEPATOCELLULAR_CARCINOMA	17	0.636845	1.60726	0.0201729	0.0631268	0.0394998	7356	tags=47%, list=21%, signal=37%	UCA1/IL11/SOX4/JAK3/MIR200A/MIR200B/JAK2/IL6
REACTOME_PHASE_2_PLATEAU_PHASE	REACTOME_PHASE_2_PLATEAU_PHASE	25	0.569929	1.57583	0.0203252	0.0635196	0.0397456	6616	tags=52%, list=19%, signal=42%	CACNG6/CACNG7/CACNB1/CACNB3/CACNG4/KCNQ1/CACNG8/CACNA1D/CACNA1F/KCNE4/CACNA2D4/CACNA2D1/CACNA1S
REACTOME_PHOSPHOLIPID_METABOLISM	REACTOME_PHOSPHOLIPID_METABOLISM	208	0.365949	1.3504	0.0203874	0.0635278	0.0397507	6000	tags=25%, list=17%, signal=21%	PLA2G2D/PLA2G4D/PLA2G4F/SLC44A4/PITPNM3/DGAT2L6/INPP5J/PCYT1B/PTPN13/MBOAT2/PLA2G4A/PLBD1/PLAAT5/LIPH/PLA2G10/PLD4/GDPD3/PLAAT1/PLA2R1/PIP5K1B/MBOAT1/LPCAT4/GPAT2/PLA2G4E/CPNE7/PLA2G2E/CDS1/TPTE2/PIK3CG/MTMR2/ENPP6/OSBPL10/PLA2G3/MTMR8/MTMR7/LPCAT1/GPD2/PIK3CD/TNFAIP8/SLC44A2/DDHD1/PLEKHA2/SYNJ2/SLC44A3/OSBPL5/AGPAT4/INPP4B/ACHE/GPD1L/SLC44A5/PIK3R5/CPNE6
REACTOME_METABOLISM_OF_STEROIDS	REACTOME_METABOLISM_OF_STEROIDS	149	-0.48654	-2.52225	0.0204082	0.0635278	0.0397507	2468	tags=28%, list=7%, signal=26%	EBP/CYP21A2/GC/HSD17B3/CYP17A1/AKR1D1/AKR1C2/HSD17B2/SAR1B/HSD17B11/ALB/SCP2/HSD17B14/CYP7B1/SC5D/CYP7A1/FDX1/MSMO1/AMACR/STARD5/ACOX2/SLCO1A2/SERPINA6/TM7SF2/INSIG1/HSD17B4/SRD5A1/CYP11B1/SLCO1B1/ABCB11/CYP27A1/SLC27A2/AKR1C4/BAAT/CYP11A1/CYP39A1/SLC10A1/HSD11B1/SLCO1B3/SLC27A5/CYP8B1/CYP11B2
WP_NONALCOHOLIC_FATTY_LIVER_DISEASE	WP_NONALCOHOLIC_FATTY_LIVER_DISEASE	149	-0.288157	-1.49382	0.0204082	0.0635278	0.0397507	12523	tags=55%, list=36%, signal=35%	NDUFA12/TNFRSF1A/CYCS/COX8A/NDUFB4/COX7A2/NDUFS6/MLX/NDUFB5/NDUFB11/NDUFS8/PKLR/PRKAB2/NDUFB3/NDUFAB1/NDUFB10/NDUFA9/SDHC/COX5A/NR1H3/UQCRFS1/NDUFA8/COX6B1/RXRA/UQCRC2/NDUFA10/NR1H4/NDUFA6/NDUFB6/IL6R/NDUFS3/COX7C/NDUFS1/COX6A1/NDUFB2/NDUFV3/COX4I1/NDUFS2/NDUFA5/NDUFA11/NDUFC1/NDUFA13/INSR/UQCR10/CYC1/NDUFC2/IRS1/PIK3R1/NDUFA7/PRKAG3/NDUFS4/IRS2/NDUFV1/NDUFV2/COX5B/NDUFA1/PPARA/COX7B/NDUFA4/NDUFB…
REACTOME_ESTROGEN_DEPENDENT_NUCLEAR_EVENTS_DOWNSTREAM_OF_ESR_MEMBRANE_SIGNALING	REACTOME_ESTROGEN_DEPENDENT_NUCLEAR_EVENTS_DOWNSTREAM_OF_ESR_MEMBRANE_SIGNALING	24	0.57992	1.58915	0.0205479	0.0638791	0.0399705	7724	tags=38%, list=22%, signal=29%	TGFA/EREG/EGF/AREG/EPGN/AKT3/MAPK3/BCL2/BTC
REACTOME_HEME_BIOSYNTHESIS	REACTOME_HEME_BIOSYNTHESIS	14	-0.610362	-1.75855	0.0207101	0.0642988	0.0402331	1547	tags=29%, list=5%, signal=27%	ALB/ALAD/ALAS1/ABCG2
BIOCARTA_AGR_PATHWAY	BIOCARTA_AGR_PATHWAY	33	0.548373	1.61139	0.0207523	0.0643456	0.0402624	8339	tags=45%, list=24%, signal=34%	PAK5/NRG3/CHRNA1/MUSK/CHRM1/ACTA1/UTRN/AGRN/PAK4/MAPK3/GIT2/PAK1/ITGB1/LAMA2/LAMA4
BIOCARTA_NO2IL12_PATHWAY	BIOCARTA_NO2IL12_PATHWAY	15	0.660399	1.61271	0.0208333	0.0644285	0.0403143	7054	tags=73%, list=21%, signal=58%	IFNG/CD3G/CXCR3/CD3D/CCR5/IL12RB1/CD3E/CD2/JAK2/STAT4/CD247
REACTOME_ACTIVATION_OF_KAINATE_RECEPTORS_UPON_GLUTAMATE_BINDING	REACTOME_ACTIVATION_OF_KAINATE_RECEPTORS_UPON_GLUTAMATE_BINDING	30	0.561205	1.62111	0.0208333	0.0644285	0.0403143	8908	tags=53%, list=26%, signal=40%	GNG13/DLG3/GNB3/GRIK2/GNGT1/PLCB1/GNG8/GNB4/PLCB3/GNG2/GRIK5/GRIK4/PLCB2/GNGT2/GRIK3/DLG4
WP_THE_OVERLAP_BETWEEN_SIGNAL_TRANSDUCTION_PATHWAYS_THAT_CONTRIBUTE_TO_A_RANGE_OF_LMNA_LAMINOPATHIES	WP_THE_OVERLAP_BETWEEN_SIGNAL_TRANSDUCTION_PATHWAYS_THAT_CONTRIBUTE_TO_A_RANGE_OF_LMNA_LAMINOPATHIES	57	0.478744	1.55568	0.0211268	0.0652509	0.0408289	6503	tags=26%, list=19%, signal=21%	WNT7B/HMGA2/TGFB2/WNT10B/MYOD1/E2F1/TGFB1/RUNX2/CTSK/TNFRSF11B/NOTCH1/CDK4/MIRLET7BHG/NAP1L1/AXIN1
REACTOME_KERATINIZATION	REACTOME_KERATINIZATION	209	0.367858	1.3592	0.0213632	0.0658953	0.0412321	5740	tags=26%, list=17%, signal=22%	PKP3/KRT19/KRT80/KRTAP19-5/EVPL/KRT12/KRT75/KRTAP19-1/KRT4/KRT40/KRT20/KRTAP1-1/KLK8/KRTAP20-2/KRT78/DSG2/KRTAP4-1/KRT79/DSC3/PRSS8/LCE1E/KRT7/KRTAP5-1/LCE1F/KRT25/KRT2/KRT39/KRTAP6-3/KLK5/KRT36/KRT15/CDSN/ST14/KLK12/TGM5/KRTAP2-3/LCE6A/KRT17/KRTAP19-3/KLK14/PI3/KRTAP5-11/SPRR1B/KRT38/DSC2/KRTAP3-1/KRT9/KRT81/KLK13/TGM1/LCE1C/LCE1B/KRT77/KRTAP5-7
KEGG_NOTCH_SIGNALING_PATHWAY	KEGG_NOTCH_SIGNALING_PATHWAY	47	0.499908	1.57213	0.0216346	0.0665594	0.0416476	8738	tags=43%, list=25%, signal=32%	DLL3/RBPJL/CTBP2/DTX3/JAG1/MAML2/ADAM17/NOTCH1/NUMBL/LFNG/NOTCH2/HDAC2/DVL2/MFNG/NCOR2/PTCRA/DVL3/NOTCH3/JAG2/MAML1
REACTOME_INOSITOL_PHOSPHATE_METABOLISM	REACTOME_INOSITOL_PHOSPHATE_METABOLISM	47	0.499193	1.56988	0.0216346	0.0665594	0.0416476	9082	tags=47%, list=26%, signal=34%	NUDT11/MIOX/INPP5J/PLCD3/PLD4/ISYNA1/PLCB4/MTMR7/PLCB1/ITPKA/INPP4B/PLCH1/PLCD4/PLCB3/INPP5D/PLCE1/INPP4A/PLCB2/PLCG1/INPPL1/ITPKB/IPPK
REACTOME_EFFECTS_OF_PIP2_HYDROLYSIS	REACTOME_EFFECTS_OF_PIP2_HYDROLYSIS	26	0.567953	1.58385	0.0217096	0.0667037	0.0417379	5371	tags=38%, list=16%, signal=32%	ITPR3/TRPC7/RASGRP1/TRPC3/PRKCQ/DGKA/PRKCD/DGKB/DGKH/DAGLA
REACTOME_THE_CANONICAL_RETINOID_CYCLE_IN_RODS_TWILIGHT_VISION_	REACTOME_THE_CANONICAL_RETINOID_CYCLE_IN_RODS_TWILIGHT_VISION_	23	-0.48145	-1.66168	0.0218182	0.0669505	0.0418923	2279	tags=35%, list=7%, signal=32%	RHO/CYP4V2/RBP1/RDH5/TTR/HSD17B6/RBP4/RDH16
WP_ARYL_HYDROCARBON_RECEPTOR_NETPATH	WP_ARYL_HYDROCARBON_RECEPTOR_NETPATH	46	-0.354309	-1.48975	0.0218579	0.0669858	0.0419144	131	tags=7%, list=0%, signal=7%	ESR1/CYP1A1/CYP1A2
WP_TRANSSULFURATION_AND_ONE_CARBON_METABOLISM	WP_TRANSSULFURATION_AND_ONE_CARBON_METABOLISM	31	-0.425181	-1.59519	0.0219298	0.0671194	0.041998	1507	tags=23%, list=4%, signal=22%	CBS/SHMT1/DNMT3L/BHMT/MAT1A/MTHFD1/CTH
WP_SPHINGOLIPID_METABOLISM_GENERAL_OVERVIEW	WP_SPHINGOLIPID_METABOLISM_GENERAL_OVERVIEW	23	0.579396	1.57236	0.0220083	0.0672726	0.0420939	4351	tags=26%, list=13%, signal=23%	SGPP2/UGT8/SPHK1/DEGS2/CERS1/CERS3
WP_TYPE_I_COLLAGEN_SYNTHESIS_IN_THE_CONTEXT_OF_OSTEOGENESIS_IMPERFECTA	WP_TYPE_I_COLLAGEN_SYNTHESIS_IN_THE_CONTEXT_OF_OSTEOGENESIS_IMPERFECTA	33	0.53691	1.57771	0.0220493	0.0673113	0.0421181	7611	tags=45%, list=22%, signal=35%	FKBP10/FZD1/COL1A1/TNFRSF11A/COL1A2/CREB3L1/SP7/WNT1/SERPINH1/TNFRSF11B/ADAMTS2/P3H2/PLOD2/LOX/COLGALT1
REACTOME_GLYCEROPHOSPHOLIPID_BIOSYNTHESIS	REACTOME_GLYCEROPHOSPHOLIPID_BIOSYNTHESIS	128	0.390766	1.39607	0.0221053	0.0673955	0.0421708	6000	tags=28%, list=17%, signal=23%	PLA2G2D/PLA2G4D/PLA2G4F/SLC44A4/PITPNM3/DGAT2L6/PCYT1B/MBOAT2/PLA2G4A/PLBD1/PLAAT5/LIPH/PLA2G10/PLD4/PLAAT1/PLA2R1/MBOAT1/LPCAT4/GPAT2/PLA2G4E/CPNE7/PLA2G2E/CDS1/OSBPL10/PLA2G3/LPCAT1/GPD2/SLC44A2/DDHD1/SLC44A3/OSBPL5/AGPAT4/ACHE/GPD1L/SLC44A5/CPNE6
KEGG_LEUKOCYTE_TRANSENDOTHELIAL_MIGRATION	KEGG_LEUKOCYTE_TRANSENDOTHELIAL_MIGRATION	115	0.4046	1.43064	0.0223404	0.068025	0.0425647	8540	tags=37%, list=25%, signal=28%	CLDN10/CLDN18/PRKCG/MAPK13/VAV3/CLDN4/MMP9/CLDN6/CLDN11/MMP2/NCF1/ITGAM/RHOH/RAC2/CYBB/ACTN3/ITGA4/PIK3CG/PRKCB/ITK/ITGB2/PIK3CD/NOX3/VAV1/CXCR4/CLDN19/NCF2/PIK3R5/VASP/VCAM1/EZR/VCL/MYL9/NCF4/ITGAL/PLCG1/MYL10/CYBA/ITGB1/ICAM1/NOX1/MAPK12
REACTOME_DSCAM_INTERACTIONS	REACTOME_DSCAM_INTERACTIONS	11	0.713071	1.6294	0.0228311	0.0694298	0.0434437	930	tags=18%, list=3%, signal=18%	DSCAML1/MAPK13
REACTOME_TRANSCRIPTIONAL_REGULATION_BY_RUNX2	REACTOME_TRANSCRIPTIONAL_REGULATION_BY_RUNX2	119	0.400571	1.41866	0.0233546	0.0709309	0.044383	7378	tags=24%, list=21%, signal=19%	MMP13/PSMA8/MSX2/DLX6/NKX3-2/DLX5/CDK1/COL1A1/GLI2/SP7/RUNX2/CCNB1/GLI3/SOX9/TWIST1/SRC/RUNX1/AKT3/STAT1/CDK4/WWTR1/SKP2/HIVEP3/ITGA5/PSMB9/ABL1/MAPK3/ITGBL1
REACTOME_SELECTIVE_AUTOPHAGY	REACTOME_SELECTIVE_AUTOPHAGY	81	0.434122	1.47287	0.0238365	0.0721314	0.0451341	4831	tags=17%, list=14%, signal=15%	TUBA3C/CFTR/TUBAL3/CETN1/TUBB3/TUBA3E/TUBB8/TUBA1B/TUBB6/TUBA1A/TUBB8B/SRC/TUBA4B/TUBA1C
PID_TCR_CALCIUM_PATHWAY	PID_TCR_CALCIUM_PATHWAY	28	0.551455	1.56785	0.0238411	0.0721314	0.0451341	8782	tags=57%, list=26%, signal=43%	IFNG/IL2RA/IL4/FASLG/PTGS2/CSF2/NFATC2/FOSL1/NFATC1/IL2/AKAP5/BATF3/CABIN1/RCAN2/CD40LG/POU2F1
REACTOME_PIWI_INTERACTING_RNA_PIRNA_BIOGENESIS	REACTOME_PIWI_INTERACTING_RNA_PIRNA_BIOGENESIS	29	0.552336	1.57641	0.0238411	0.0721314	0.0451341	4417	tags=28%, list=13%, signal=24%	TDRD1/PIWIL4/MAEL/TDRD9/ASZ1/MYBL1/HENMT1/TDRD12
KEGG_CARDIAC_MUSCLE_CONTRACTION	KEGG_CARDIAC_MUSCLE_CONTRACTION	74	0.445329	1.4938	0.024055	0.0726859	0.0454811	6849	tags=39%, list=20%, signal=31%	CACNG6/ATP1A4/COX8C/TNNC1/ATP1A3/RYR2/MYH7/FXYD2/CACNG7/CACNB1/TNNT2/COX6B2/MYH6/CACNB3/SLC9A1/CACNG4/CACNG8/TPM2/TPM4/ATP1A1/CACNA1D/CACNA1F/CACNA2D4/SLC8A1/TNNI3/CACNA2D1/CACNA1S/ATP1B3/COX7B2
REACTOME_FANCONI_ANEMIA_PATHWAY	REACTOME_FANCONI_ANEMIA_PATHWAY	39	0.522579	1.58171	0.0241117	0.0727136	0.0454984	9094	tags=44%, list=26%, signal=32%	EME1/FANCB/FANCI/FANCD2/FANCE/UBE2T/FANCG/FAAP24/USP1/DCLRE1B/SLX1B/FANCA/FANCM/RPA1/ATRIP/EME2/SLX4
REACTOME_DEPOSITION_OF_NEW_CENPA_CONTAINING_NUCLEOSOMES_AT_THE_CENTROMERE	REACTOME_DEPOSITION_OF_NEW_CENPA_CONTAINING_NUCLEOSOMES_AT_THE_CENTROMERE	50	0.485656	1.54317	0.0241255	0.0727136	0.0454984	7100	tags=38%, list=21%, signal=30%	CENPA/CENPI/CENPM/HJURP/OIP5/CENPK/CENPW/H2BU1/CENPL/CENPU/CENPO/H2AX/CENPH/MIS18BP1/CENPQ/H2AZ1/MIS18A/H4-16/CENPP
WP_WNTBETACATENIN_SIGNALING_PATHWAY_IN_LEUKEMIA	WP_WNTBETACATENIN_SIGNALING_PATHWAY_IN_LEUKEMIA	26	0.560561	1.56324	0.0244233	0.073518	0.0460017	8351	tags=42%, list=24%, signal=32%	DKK1/WIF1/SALL4/PYGO1/WNT1/BCL9/TCF3/PPARD/LEF1/FLT3/FZD6
REACTOME_HS_GAG_BIOSYNTHESIS	REACTOME_HS_GAG_BIOSYNTHESIS	31	0.550635	1.61011	0.0245478	0.073799	0.0461776	9006	tags=55%, list=26%, signal=41%	HS3ST5/HS3ST6/NDST4/HS3ST4/GPC2/GPC4/HS3ST1/SDC3/AGRN/GPC3/HS6ST2/HSPG2/HS3ST2/GPC1/GPC5/GPC6/HS3ST3A1
KEGG_MISMATCH_REPAIR	KEGG_MISMATCH_REPAIR	23	0.576666	1.56495	0.0247593	0.0743405	0.0465164	9226	tags=57%, list=27%, signal=41%	EXO1/RFC4/POLD1/POLD3/MSH2/LIG1/RFC3/PCNA/RPA4/RFC5/RPA1/RFC2/MSH6
ST_WNT_BETA_CATENIN_PATHWAY	ST_WNT_BETA_CATENIN_PATHWAY	34	0.527516	1.55166	0.0248691	0.0744817	0.0466048	6618	tags=29%, list=19%, signal=24%	CER1/DKK1/WIF1/DACT1/AKT3/FSTL1/SFRP1/DKK2/AXIN1/CXXC4
WP_PHOTODYNAMIC_THERAPYINDUCED_NFKB_SURVIVAL_SIGNALING	WP_PHOTODYNAMIC_THERAPYINDUCED_NFKB_SURVIVAL_SIGNALING	34	0.533892	1.57042	0.0248691	0.0744817	0.0466048	9312	tags=59%, list=27%, signal=43%	MMP1/BIRC5/MMP9/IL1A/MMP2/PTGS2/CXCL8/BIRC3/TNF/IL1B/CSF2/BCL2A1/VCAM1/IL2/IL6/VEGFA/CD40LG/ICAM1/MMP3/RELB
KEGG_PRION_DISEASES	KEGG_PRION_DISEASES	34	-0.402103	-1.56486	0.0252101	0.0754077	0.0471842	1591	tags=21%, list=5%, signal=20%	C5/C8B/C8G/SOD1/C8A/C6/C9
WP_TGFBETA_SIGNALING_PATHWAY	WP_TGFBETA_SIGNALING_PATHWAY	131	0.386384	1.3837	0.0252632	0.0754713	0.047224	10926	tags=36%, list=32%, signal=25%	MMP12/ITGB4/MMP1/CCNB2/CDK1/COL1A2/RBL1/TNC/TGFB1/RUNX2/ITGA2/SRC/TFDP1/MAP4K1/CITED1/FOXH1/SMURF2/AXIN1/ZEB2/SKIL/DAB2/UBE2I/APP/CDKN2B/PJA1/ITGB1/CAV1/SMAD7/NUP153/PML/THBS1/MAP2K6/MAP3K7/HGS/PIK3R2/E2F5/E2F4/LIMK2/YAP1/CREBBP/SIN3A/BCAR1/TGFBR1/SP1/SMAD3/EP300/ROCK1
BIOCARTA_41BB_PATHWAY	BIOCARTA_41BB_PATHWAY	18	0.627119	1.61289	0.0254958	0.0759748	0.047539	8923	tags=44%, list=26%, signal=33%	IFNG/TNFRSF9/IL4/TNFSF9/MAP3K1/IL2/TRAF2/MAP4K5
REACTOME_SEROTONIN_NEUROTRANSMITTER_RELEASE_CYCLE	REACTOME_SEROTONIN_NEUROTRANSMITTER_RELEASE_CYCLE	18	0.627726	1.61446	0.0254958	0.0759748	0.047539	6710	tags=44%, list=20%, signal=36%	PPFIA4/SNAP25/STX1A/SYT1/SYN1/RIMS1/TSPOAP1/SYN3
REACTOME_SHC1_EVENTS_IN_EGFR_SIGNALING	REACTOME_SHC1_EVENTS_IN_EGFR_SIGNALING	14	0.650484	1.5717	0.0256024	0.0761208	0.0476304	3912	tags=36%, list=11%, signal=32%	TGFA/EREG/EGF/AREG/EPGN
WP_NOTCH_SIGNALING	WP_NOTCH_SIGNALING	45	0.503095	1.5669	0.0256098	0.0761208	0.0476304	8738	tags=44%, list=25%, signal=33%	DLL3/RBPJL/CTBP2/DTX3/JAG1/ADAM17/NOTCH1/NUMBL/LFNG/NOTCH2/HDAC2/DVL2/MFNG/APH1B/NCOR2/PTCRA/DVL3/NOTCH3/JAG2/MAML1
BIOCARTA_KERATINOCYTE_PATHWAY	BIOCARTA_KERATINOCYTE_PATHWAY	46	0.496299	1.54755	0.025641	0.0761208	0.0476304	8105	tags=30%, list=24%, signal=23%	PRKCG/MAPK13/HOXA7/FASLG/EGF/PRKCQ/PRKCB/TNF/PRKCD/MAP3K1/MAPK3/BCL2/MAP3K14/TRAF2
WP_CONTROL_OF_IMMUNE_TOLERANCE_BY_VASOACTIVE_INTESTINAL_PEPTIDE	WP_CONTROL_OF_IMMUNE_TOLERANCE_BY_VASOACTIVE_INTESTINAL_PEPTIDE	13	0.66536	1.57632	0.0257967	0.0764871	0.0478596	6895	tags=77%, list=20%, signal=62%	IFNG/CD80/IL12A/IL4/TGFB1/CTLA4/IL10/CD86/IL2/CD28
REACTOME_G_BETA_GAMMA_SIGNALLING_THROUGH_PI3KGAMMA	REACTOME_G_BETA_GAMMA_SIGNALLING_THROUGH_PI3KGAMMA	24	0.565821	1.55051	0.0260274	0.0770749	0.0482274	7959	tags=42%, list=23%, signal=32%	GNG13/GNB3/PIK3CG/GNGT1/AKT3/GNG8/PIK3R5/GNB4/GNG2/GNGT2
KEGG_CHRONIC_MYELOID_LEUKEMIA	KEGG_CHRONIC_MYELOID_LEUKEMIA	72	0.444667	1.49061	0.0263158	0.0778317	0.048701	7339	tags=26%, list=21%, signal=21%	TGFB2/E2F2/E2F1/TGFB1/CTBP2/CDKN2A/PIK3CG/PIK3CD/RUNX1/MECOM/CBL/AKT3/E2F3/TGFB3/CDK4/PIK3R5/HDAC2/ABL1/MAPK3
REACTOME_CALNEXIN_CALRETICULIN_CYCLE	REACTOME_CALNEXIN_CALRETICULIN_CYCLE	26	-0.438265	-1.58326	0.0264151	0.0780281	0.0488239	17670	tags=85%, list=51%, signal=41%	MARCHF6/EDEM3/GANAB/PDIA3/EDEM2/TRIM13/CANX/CALR/PRKCSH/UBA52/RNF5/RNF139/RNF103/UBC/OS9/SEL1L/DERL2/RNF185/SYVN1/EDEM1/AMFR/UBB
BIOCARTA_IL17_PATHWAY	BIOCARTA_IL17_PATHWAY	15	0.650152	1.58769	0.0267857	0.0790245	0.0494473	8270	tags=73%, list=24%, signal=56%	CD8A/CD3G/CD3D/CXCL8/CD3E/CD2/KITLG/CD247/IL6/IL17A/CD58
REACTOME_SPHINGOLIPID_DE_NOVO_BIOSYNTHESIS	REACTOME_SPHINGOLIPID_DE_NOVO_BIOSYNTHESIS	44	0.501315	1.54997	0.0272277	0.0802288	0.0502008	3188	tags=20%, list=9%, signal=19%	ALDH3B2/SGPP2/FA2H/SPTSSB/SPHK1/DEGS2/PLPP2/CERS1/ALDH3B1
REACTOME_ACETYLCHOLINE_NEUROTRANSMITTER_RELEASE_CYCLE	REACTOME_ACETYLCHOLINE_NEUROTRANSMITTER_RELEASE_CYCLE	17	0.628916	1.58725	0.0273775	0.0805701	0.0504144	7473	tags=47%, list=22%, signal=37%	PPFIA4/SNAP25/STX1A/SYT1/RIMS1/SLC5A7/TSPOAP1/SLC18A3
REACTOME_PROTEIN_LOCALIZATION	REACTOME_PROTEIN_LOCALIZATION	163	-0.476732	-2.51004	0.0277778	0.0816467	0.0510881	3390	tags=28%, list=10%, signal=26%	UBB/PAOX/ALDH3A2/LONP2/HACL1/DNAJC19/TIMM17A/NDUFB8/TIMM8A/DECR2/SLC25A13/SLC25A4/PHYH/GRPEL1/FXN/GSTK1/SCP2/ECI2/HAO2/ACOX1/DHRS4/PECR/CHCHD10/NOS2/CAT/ACOT4/PXMP2/ACOT2/MLYCD/AMACR/ACOX2/CYB5A/HMGCL/PIPOX/HSD17B4/NUDT7/ACAA1/EHHADH/EPHX2/DAO/SLC27A2/HAO1/AGXT/BAAT/LDHD/OTC
REACTOME_DNA_DAMAGE_TELOMERE_STRESS_INDUCED_SENESCENCE	REACTOME_DNA_DAMAGE_TELOMERE_STRESS_INDUCED_SENESCENCE	57	0.466123	1.51467	0.028169	0.0826942	0.0517435	8225	tags=35%, list=24%, signal=27%	HMGA2/H1-3/CCNE1/CCNA2/CCNE2/LMNB1/H2BU1/HMGA1/H1-5/H2AX/CCNA1/CDK2/H3-4/H2AZ1/MRE11/H4-16/H1-4/CABIN1/ACD/EP400
BIOCARTA_AMAN_PATHWAY	BIOCARTA_AMAN_PATHWAY	15	0.649353	1.58574	0.0282738	0.0828992	0.0518718	2434	tags=27%, list=7%, signal=25%	B3GALT2/FUT9/FUT4/FUT7
REACTOME_EXPORT_OF_VIRAL_RIBONUCLEOPROTEINS_FROM_NUCLEUS	REACTOME_EXPORT_OF_VIRAL_RIBONUCLEOPROTEINS_FROM_NUCLEUS	32	0.535402	1.56899	0.0285344	0.0835599	0.0522852	11841	tags=59%, list=34%, signal=39%	NUP210/NUP205/NUP188/NUP62/NDC1/NUP107/NUP93/NUP43/NUP153/NUP85/NUP155/TPR/NUP37/RAN/NUP160/NUP58/POM121/RAE1/XPO1
REACTOME_ACTIVATION_OF_BH3_ONLY_PROTEINS	REACTOME_ACTIVATION_OF_BH3_ONLY_PROTEINS	30	0.540632	1.56168	0.0286458	0.0837829	0.0524247	10056	tags=43%, list=29%, signal=31%	PMAIP1/E2F1/SFN/TP73/TFDP1/BMF/AKT3/BCL2L11/BCL2/YWHAQ/YWHAZ/BBC3/YWHAH
SIG_PIP3_SIGNALING_IN_B_LYMPHOCYTES	SIG_PIP3_SIGNALING_IN_B_LYMPHOCYTES	36	0.524698	1.55653	0.0286832	0.0837888	0.0524284	5974	tags=28%, list=17%, signal=23%	PITX2/ITPR3/CD19/SYK/DAPP1/PTPRC/CDKN2A/VAV1/AKT3/PIK3R5
WP_TCA_CYCLE_AND_DEFICIENCY_OF_PYRUVATE_DEHYDROGENASE_COMPLEX_PDHC	WP_TCA_CYCLE_AND_DEFICIENCY_OF_PYRUVATE_DEHYDROGENASE_COMPLEX_PDHC	16	-0.548803	-1.63522	0.0289389	0.0844318	0.0528308	10125	tags=62%, list=29%, signal=44%	PDHA1/IDH1/MDH1/ACO1/DLST/SDHA/SUCLG2/FH/PC/PCK1
REACTOME_MEIOSIS	REACTOME_MEIOSIS	88	0.426024	1.47387	0.0289855	0.0844639	0.0528509	8171	tags=34%, list=24%, signal=26%	TEX15/SMC1B/RAD51/DMC1/BLM/LMNB1/BRCA2/SYCP2/H2BU1/PSMC3IP/BRCA1/H2AX/MSH5/CDK2/RBBP8/H3-4/MND1/H2AZ1/CDK4/SYCP1/MSH4/PRDM9/MRE11/REC8/H4-16/UBE2I/SMC3/HSPA2/ACD/RPA1
REACTOME_NEUROTRANSMITTER_RELEASE_CYCLE	REACTOME_NEUROTRANSMITTER_RELEASE_CYCLE	51	-0.328512	-1.41348	0.0292398	0.0851003	0.053249	2303	tags=25%, list=7%, signal=24%	SLC38A2/NAAA/APBA1/ALDH5A1/MAOA/SLC22A2/ABAT/SLC1A1/GLS2/SLC1A2/SLC6A12/SLC22A1/SLC6A13
REACTOME_METABOLISM_OF_FAT_SOLUBLE_VITAMINS	REACTOME_METABOLISM_OF_FAT_SOLUBLE_VITAMINS	47	-0.341057	-1.42819	0.0294118	0.0853913	0.0534312	2274	tags=32%, list=7%, signal=30%	RETSAT/SDC1/APOE/APOB/BCO1/RBP1/APOA1/APOA4/APOA2/BCO2/TTPA/TTR/AKR1C4/RBP4/APOC3
REACTOME_THE_CITRIC_ACID_TCA_CYCLE_AND_RESPIRATORY_ELECTRON_TRANSPORT	REACTOME_THE_CITRIC_ACID_TCA_CYCLE_AND_RESPIRATORY_ELECTRON_TRANSPORT	162	-0.447825	-2.34403	0.0294118	0.0853913	0.0534312	12267	tags=72%, list=36%, signal=46%	CYCS/COX8A/COX16/PDHX/ATP5MC1/ATP5F1B/ATP5PB/NDUFB4/ATP5MG/DLD/SLC16A1/TRAP1/NDUFAF7/NDUFS6/NDUFB5/PDP2/PDK1/PDHB/NDUFB11/ATP5F1A/NDUFS8/NDUFAF2/ATP5F1E/L2HGDH/NDUFB3/NDUFAF3/NDUFAB1/NDUFB10/COQ10B/NDUFA9/SDHC/ATP5MF/COX5A/PDK2/PDHA1/NDUFAF4/COX14/UQCRFS1/NDUFA8/COX6B1/RXRA/UQCRC2/NDUFA10/NDUFA6/NDUFB6/NDUFS3/ECSIT/IDH2/ATP5MC3/COX7C/NDUFS1/SLC25A27/COX6A1/NDUFB2/SCO1/FAHD1/ATP5PD/NDUFV3/COX4I1/A…
BIOCARTA_MAPK_PATHWAY	BIOCARTA_MAPK_PATHWAY	81	0.432017	1.46572	0.0295119	0.0855773	0.0535476	13471	tags=56%, list=39%, signal=34%	MAPK13/TGFB2/MAPK10/TGFB1/MAP4K1/STAT1/TGFB3/RPS6KA5/MAPK7/MAP3K12/MAP3K1/MAPK3/MAP3K14/TRAF2/PAK1/MAP4K3/MAPK12/MAP3K10/MAP4K5/MAP3K6/MAP3K4/MAP3K9/MAP4K4/MAP2K6/MAP3K7/CREB1/MAP3K3/CEBPA/TGFBR1/SP1/RPS6KA1/MAPKAPK5/RPS6KA4/MAPK1/NFKB1/HRAS/DAXX/RPS6KB1/MKNK1/IKBKB/GRB2/SHC1/MAP4K2/PAK2/MAPK9
BIOCARTA_RACC_PATHWAY	BIOCARTA_RACC_PATHWAY	15	0.645392	1.57607	0.0297619	0.0859869	0.0538038	8308	tags=67%, list=24%, signal=51%	KCNQ4/KCNQ5/KCNQ3/GUCY1B2/GUCY1A1/TRPC3/GUCY1B1/TRPC4/TRPV4/KCNQ2
BIOCARTA_STEM_PATHWAY	BIOCARTA_STEM_PATHWAY	15	0.647355	1.58086	0.0297619	0.0859869	0.0538038	7356	tags=60%, list=21%, signal=47%	IL11/CD8A/IL4/EPO/CXCL8/CSF2/CSF1/IL2/IL6
SA_MMP_CYTOKINE_CONNECTION	SA_MMP_CYTOKINE_CONNECTION	15	0.647255	1.58061	0.0297619	0.0859869	0.0538038	6227	tags=60%, list=18%, signal=49%	TGFB2/TGFB1/TNFRSF8/TNF/SPN/IL1B/FCGR3A/CSF1/TNFSF8
BIOCARTA_CELL2CELL_PATHWAY	BIOCARTA_CELL2CELL_PATHWAY	12	-0.609341	-1.68914	0.03003	0.086656	0.0542225	669	tags=25%, list=2%, signal=25%	CTNNA2/CTNNA3/ACTN2
BIOCARTA_PDZS_PATHWAY	BIOCARTA_PDZS_PATHWAY	17	0.624863	1.57702	0.0302594	0.0870966	0.0544982	5941	tags=41%, list=17%, signal=34%	PCLO/DLG3/ANK1/GRIN1/NCAM1/ACTA1/NRXN3
WP_ENDOTHELIN_PATHWAYS	WP_ENDOTHELIN_PATHWAYS	33	-0.40136	-1.54428	0.030303	0.0870966	0.0544982	968	tags=21%, list=3%, signal=21%	MYLK/ADCY10/NPY/RAMP1/ADRB1/CALCA/ADRA1A
WP_METAPATHWAY_BIOTRANSFORMATION_PHASE_I_AND_II	WP_METAPATHWAY_BIOTRANSFORMATION_PHASE_I_AND_II	183	-0.516421	-2.69881	0.030303	0.0870966	0.0544982	2416	tags=42%, list=7%, signal=39%	CYP21A2/TPMT/UGT2B17/SULT2B1/GPX5/GSTA1/GSTM5/CYP2C18/CYP17A1/CHST8/AKR1D1/GPX2/AKR1C2/UGT2B4/GSTK1/GSTA2/HS3ST3B1/HNMT/CYP7B1/CYP4F12/CYP4V2/CYP7A1/NDST3/FMO5/GSTO1/CYP4F3/SULT1A1/CYP3A5/MGST1/MGST2/SULT4A1/CYP2J2/CYP4F11/UGT2B15/GPX3/NAT8/SULT1A2/CYP2D6/UGT1A1/CYP11B1/EPHX2/CYP27A1/CYP4F2/EPHX1/FMO4/AKR1C4/UGT1A4/BAAT/CYP2B6/CYP11A1/SULT1B1/FMO3/CYP2A13/CYP2C9/GSTZ1/SULT2A1/NNMT/GSTM1/CYP39A1/A…
WP_MFAP5MEDIATED_OVARIAN_CANCER_CELL_MOTILITY_AND_INVASIVENESS	WP_MFAP5MEDIATED_OVARIAN_CANCER_CELL_MOTILITY_AND_INVASIVENESS	13	0.65947	1.56237	0.030349	0.0870966	0.0544982	9973	tags=62%, list=29%, signal=44%	ITPR3/TNNC1/PRKCQ/ITGAV/MAPK3/PLCG1/CREB1/MFAP5
WP_SULFATION_BIOTRANSFORMATION_REACTION	WP_SULFATION_BIOTRANSFORMATION_REACTION	18	-0.522421	-1.64274	0.0304054	0.0870966	0.0544982	2239	tags=39%, list=7%, signal=36%	SULT2B1/PAPSS2/SULT1A1/SULT4A1/SULT1A2/SULT1B1/SULT2A1
REACTOME_EGR2_AND_SOX10_MEDIATED_INITIATION_OF_SCHWANN_CELL_MYELINATION	REACTOME_EGR2_AND_SOX10_MEDIATED_INITIATION_OF_SCHWANN_CELL_MYELINATION	28	0.542572	1.54259	0.0304636	0.0870966	0.0544982	7389	tags=39%, list=21%, signal=31%	DRP2/SCD5/POU3F2/LAMB1/PMP22/EGR2/LAMC1/UTRN/WWTR1/HDAC2/SMARCA4
REACTOME_NUCLEAR_RECEPTOR_TRANSCRIPTION_PATHWAY	REACTOME_NUCLEAR_RECEPTOR_TRANSCRIPTION_PATHWAY	52	-0.319034	-1.37377	0.0304878	0.0870966	0.0544982	3353	tags=21%, list=10%, signal=19%	HNF4A/PPARA/NR5A1/RORC/NR0B2/RORA/NR1I2/AR/NR1I3/ESR1/RXRG
WP_HEART_DEVELOPMENT	WP_HEART_DEVELOPMENT	45	0.493591	1.5373	0.0304878	0.0870966	0.0544982	5688	tags=29%, list=17%, signal=24%	PITX2/NKX2-5/FGF8/ISL1/TBX5/NFATC4/FOXC2/NOTCH1/FOXH1/VEGFB/FOXC1/TBX20/NFATC2
BIOCARTA_CSK_PATHWAY	BIOCARTA_CSK_PATHWAY	20	0.593005	1.56426	0.0305132	0.0870966	0.0544982	7054	tags=45%, list=21%, signal=36%	CD3G/PTPRC/CD3D/CD3E/LCK/ZAP70/HLA-DRA/PRKAR2B/CD247
PID_P73PATHWAY	PID_P73PATHWAY	79	0.43178	1.46332	0.030647	0.0873734	0.0546714	10362	tags=43%, list=30%, signal=30%	AFP/PLK1/BUB1/CCNA2/CDK1/RAD51/CCNE2/SFN/CCNB1/BRCA2/CHEK1/TP73/TUBA1A/CASP2/S100A2/WT1/CDK2/BAK1/SERPINE1/NTRK1/BCL2L11/ABL1/ADA/IL4R/JAG2/TP53I3/PEA15/PML/BBC3/BAX/FBXO45/YAP1/PLK3/IL1RAP
WP_NONGENOMIC_ACTIONS_OF_125_DIHYDROXYVITAMIN_D3	WP_NONGENOMIC_ACTIONS_OF_125_DIHYDROXYVITAMIN_D3	71	0.437667	1.46496	0.0309278	0.0880682	0.0551061	9312	tags=45%, list=27%, signal=33%	CYP24A1/PRKCG/MAPK13/IFNG/TLR8/CXCL8/PLCB4/PRKCQ/PRKCB/TNF/IFI27L2/PRKCD/PLCB1/VDR/CAMP/TLR2/CYP27B1/STAT1/CCL2/MAPK7/NOD2/PLCB3/PLCE1/MAPK3/IL6/PLCB2/CAV1/CD40LG/MAPK12/SP3/NRAS/RELB
REACTOME_TRIGLYCERIDE_METABOLISM	REACTOME_TRIGLYCERIDE_METABOLISM	38	-0.377074	-1.51568	0.0309735	0.0880843	0.0551162	2928	tags=26%, list=9%, signal=24%	DGAT1/PLIN1/PNPLA4/FABP2/FABP1/GK/MOGAT1/AGMO/FABP4/MOGAT2
REACTOME_ACTIVATED_NOTCH1_TRANSMITS_SIGNAL_TO_THE_NUCLEUS	REACTOME_ACTIVATED_NOTCH1_TRANSMITS_SIGNAL_TO_THE_NUCLEUS	31	0.5379	1.57287	0.0310078	0.0880843	0.0551162	8440	tags=39%, list=25%, signal=29%	DLK1/DNER/JAG1/CNTN1/NEURL1/ADAM17/NOTCH1/APH1B/MIB1/NEURL1B/ADAM10/JAG2
REACTOME_SIGNALING_BY_FGFR	REACTOME_SIGNALING_BY_FGFR	87	0.421922	1.45501	0.0313199	0.0888646	0.0556045	4985	tags=21%, list=15%, signal=18%	ESRP1/FGF5/FGF9/GALNT3/FGF4/FGF8/ANOS1/FGF1/FGF20/FGF23/FLRT2/FGFR1/FGFR3/SRC/CBL/FGFR2/FGFBP1/SPRED1
PID_A6B1_A6B4_INTEGRIN_PATHWAY	PID_A6B1_A6B4_INTEGRIN_PATHWAY	46	0.490508	1.52949	0.031746	0.0899661	0.0562937	3623	tags=22%, list=11%, signal=19%	LAMC2/LAMA1/MST1R/ITGB4/IL1A/SFN/LAMA5/LAMB3/EGF/LAMB1
WP_PTF1A_RELATED_REGULATORY_PATHWAY	WP_PTF1A_RELATED_REGULATORY_PATHWAY	11	0.694249	1.5864	0.0319635	0.0904696	0.0566087	4993	tags=45%, list=15%, signal=39%	PTF1A/RBPJL/NKX6-1/PDX1/NOTCH1
PID_AP1_PATHWAY	PID_AP1_PATHWAY	70	0.440451	1.47028	0.032	0.0904696	0.0566087	8398	tags=43%, list=24%, signal=32%	NTS/MYB/IFNG/MMP1/CDK1/MMP9/COL1A2/IL4/DMP1/TGFB1/CDKN2A/CXCL8/IL10/PENK/CSF2/ACTA1/HIF1A/PLAU/CCL2/NFATC2/FOSL1/NFATC1/IL2/BCL2L11/IL6/GJA1/CBFB/TIMP1/ELF1/MAFG
REACTOME_MITOCHONDRIAL_IRON_SULFUR_CLUSTER_BIOGENESIS	REACTOME_MITOCHONDRIAL_IRON_SULFUR_CLUSTER_BIOGENESIS	13	-0.586315	-1.66573	0.03207	0.0905595	0.056665	12614	tags=92%, list=37%, signal=58%	FDX2/ISCA2/SLC25A37/NFS1/ISCA1/SLC25A28/GLRX5/ISCU/HSCB/FDXR/FXN/FDX1
KEGG_GLYOXYLATE_AND_DICARBOXYLATE_METABOLISM	KEGG_GLYOXYLATE_AND_DICARBOXYLATE_METABOLISM	16	-0.546364	-1.62795	0.0321543	0.0906898	0.0567465	3309	tags=44%, list=10%, signal=40%	MDH2/AFMID/GLYCTK/HAO2/GRHPR/HAO1/MTHFD1
WP_NEOVASCULARISATION_PROCESSES	WP_NEOVASCULARISATION_PROCESSES	37	0.517436	1.54369	0.0323834	0.0912274	0.0570829	10818	tags=54%, list=31%, signal=37%	TGFB2/MMP9/TGFB1/JAG1/CXCR4/NOTCH1/HIF1A/TGFB3/KITLG/MAPK3/EPHB2/NOTCH3/KIT/SMAD5/SMAD9/RELB/PDGFB/REL/TGFBR1/SMAD3
REACTOME_ADP_SIGNALLING_THROUGH_P2Y_PURINOCEPTOR_1	REACTOME_ADP_SIGNALLING_THROUGH_P2Y_PURINOCEPTOR_1	25	0.554998	1.53454	0.0325203	0.091377	0.0571765	7959	tags=44%, list=23%, signal=34%	GNG13/GNB3/PLA2G4A/GNGT1/SRC/GNA15/GNG8/GNB4/GNG2/P2RY1/GNGT2
REACTOME_DOWNSTREAM_SIGNALING_OF_ACTIVATED_FGFR2	REACTOME_DOWNSTREAM_SIGNALING_OF_ACTIVATED_FGFR2	30	0.533715	1.5417	0.0325521	0.091377	0.0571765	2530	tags=23%, list=7%, signal=22%	FGF5/FGF9/FGF4/FGF8/FGF1/FGF20/FGF23
ST_ADRENERGIC	ST_ADRENERGIC	35	0.526173	1.55431	0.0325521	0.091377	0.0571765	5471	tags=29%, list=16%, signal=24%	PITX2/GAST/ITPR3/MAPK10/PIK3CD/SRC/KCNJ9/ITPKA/GNA15/CAMP
KEGG_NITROGEN_METABOLISM	KEGG_NITROGEN_METABOLISM	23	-0.458492	-1.58244	0.0327273	0.09153	0.0572723	1774	tags=39%, list=5%, signal=37%	HAL/CA2/GLS2/GLUL/CA5A/CPS1/CA14/CA4/CTH
REACTOME_NUCLEOTIDE_LIKE_PURINERGIC_RECEPTORS	REACTOME_NUCLEOTIDE_LIKE_PURINERGIC_RECEPTORS	15	0.64097	1.56527	0.0327381	0.09153	0.0572723	4738	tags=40%, list=14%, signal=35%	P2RY4/ADORA2B/ADORA1/P2RY10/P2RY6/P2RY12
WP_GPR40_PATHWAY	WP_GPR40_PATHWAY	15	0.642759	1.56964	0.0327381	0.09153	0.0572723	9449	tags=73%, list=27%, signal=53%	ITPR3/PLCD3/PLCB1/PLCH1/PLCB3/PLCE1/PLCB2/PLCL1/PLCG1/PKD1/FFAR1
REACTOME_HSP90_CHAPERONE_CYCLE_FOR_STEROID_HORMONE_RECEPTORS_SHR_	REACTOME_HSP90_CHAPERONE_CYCLE_FOR_STEROID_HORMONE_RECEPTORS_SHR_	57	0.46112	1.49841	0.0328638	0.09153	0.0572723	9190	tags=39%, list=27%, signal=28%	TUBA3C/TUBAL3/TUBB3/TUBA3E/TUBB8/TUBA1B/TUBB6/TUBA1A/TUBB8B/TUBA4B/TUBA1C/TUBB4A/PGR/TUBA3D/DNAJA4/TUBB2B/HSPA2/TUBA8/DCTN5/DYNC1H1/DYNC1I2/DYNC1LI2
REACTOME_HDL_REMODELING	REACTOME_HDL_REMODELING	10	-0.644785	-1.68469	0.0328767	0.09153	0.0572723	1766	tags=50%, list=5%, signal=47%	APOE/ALB/APOA1/APOC3/LCAT
WP_LIVER_X_RECEPTOR_PATHWAY	WP_LIVER_X_RECEPTOR_PATHWAY	10	-0.645499	-1.68656	0.0328767	0.09153	0.0572723	1190	tags=80%, list=3%, signal=77%	SCD/NR1H3/RXRA/ABCG8/ABCG5/CYP7A1/CYP2B6/CYP3A4
WP_SPHINGOLIPID_METABOLISM_INTEGRATED_PATHWAY	WP_SPHINGOLIPID_METABOLISM_INTEGRATED_PATHWAY	24	0.559632	1.53355	0.0328767	0.09153	0.0572723	4351	tags=25%, list=13%, signal=22%	SGPP2/UGT8/SPHK1/DEGS2/CERS1/CERS3
REACTOME_CLASS_C_3_METABOTROPIC_GLUTAMATE_PHEROMONE_RECEPTORS_	REACTOME_CLASS_C_3_METABOTROPIC_GLUTAMATE_PHEROMONE_RECEPTORS_	39	0.509778	1.54297	0.0329949	0.0916581	0.0573524	6402	tags=41%, list=19%, signal=33%	GRM5/GRM3/GABBR1/GRM1/TAS2R38/GRM4/TAS2R1/GPRC6A/TAS2R19/GRM6/TAS2R31/TAS2R43/TAS2R5/GRM8/TAS1R3/TAS2R20
REACTOME_NEUTROPHIL_DEGRANULATION	REACTOME_NEUTROPHIL_DEGRANULATION	472	0.329209	1.24873	0.033	0.0916581	0.0573524	8810	tags=31%, list=26%, signal=24%	CEACAM6/TNFAIP6/TCN1/MCEMP1/PKM/OLFM4/SERPINB3/GPR84/SNAP25/RNASE2/CHIT1/CLEC5A/PLAUR/CD177/UNC13D/PRTN3/RHOF/QSOX1/S100A11/MMP9/MMP8/SLCO4C1/CXCL1/OLR1/ALOX5/IMPDH1/ADGRE3/PTAFR/DEFA4/TIMP2/HPSE/TMC6/RETN/GSTP1/RAB9B/FCAR/IQGAP1/PTPRC/TRPM2/ALDH3B1/QPCT/ITGAM/ADAM8/FPR1/CYBB/CLEC4C/MNDA/AMPD3/CEACAM3/DOCK2/ADGRE5/SIRPB1/ALDOA/CD53/FCGR2A/CR1/LPCAT1/NBEAL2/FPR2/CALML5/ITGB2/ARHGAP9/RAB3D/NFAM1/OS…
KEGG_LONG_TERM_POTENTIATION	KEGG_LONG_TERM_POTENTIATION	69	0.442721	1.47363	0.0332569	0.0922635	0.0577312	4756	tags=25%, list=14%, signal=21%	CHP2/ITPR3/GRIA2/PRKCG/GRM5/GRM1/GRIN1/GRIN2A/PRKX/PLCB4/RPS6KA6/GRIN2D/PRKCB/CALML5/PPP3R2/CAMK4/PLCB1
REACTOME_FATTY_ACID_METABOLISM	REACTOME_FATTY_ACID_METABOLISM	176	-0.503414	-2.61461	0.0333333	0.0923676	0.0577964	2431	tags=39%, list=7%, signal=36%	ACADVL/HACL1/MMUT/ACADS/DECR2/CPT1A/ACOT13/HSD17B3/PCTP/ECI1/PHYH/ACADM/GPX2/SLC25A20/FAAH/PTGR1/CBR4/SCP2/ECI2/HAO2/ACOX1/PECR/ACSL1/ACSL5/ACSM6/ACOT4/HSD17B8/ACSM3/CPT2/ACAD11/ACOT2/PCCB/HADH/MMAA/ACAA2/CYP4F3/MLYCD/AMACR/ACOX2/ACBD4/CYP2J2/CYP4F11/MCEE/ECHS1/ACOT1/HSD17B4/NUDT7/ACAA1/THRSP/EHHADH/EPHX2/DECR1/CYP4F2/SLC27A2/CBR1/ACADL/ACSL6/PON3/PON1/ACOT12/CYP2C9/CYP4A11/CYP4A22/CYP2C8/ACOT6/C…
REACTOME_FGFRL1_MODULATION_OF_FGFR1_SIGNALING	REACTOME_FGFRL1_MODULATION_OF_FGFR1_SIGNALING	13	0.65247	1.54579	0.0333839	0.0923804	0.0578044	5919	tags=46%, list=17%, signal=38%	FGF5/FGF4/FGF8/FGF23/SPRED1/FGF3
WP_INTERLEUKIN11_SIGNALING_PATHWAY	WP_INTERLEUKIN11_SIGNALING_PATHWAY	44	0.48758	1.5075	0.0334158	0.0923804	0.0578044	7472	tags=27%, list=22%, signal=21%	IL11/BIRC5/IBSP/TGFB1/RUNX2/ITGA2/SRC/STAT1/PIAS3/JAK2/MAPK3/BCL2
REACTOME_DEATH_RECEPTOR_SIGNALLING	REACTOME_DEATH_RECEPTOR_SIGNALLING	139	0.380752	1.36961	0.033543	0.0925431	0.0579062	11123	tags=40%, list=32%, signal=27%	ARHGEF38/ECT2/VAV3/ABR/ARHGEF39/FASLG/FGD3/ARHGEF2/PLEKHG2/CASP2/BIRC3/TNF/TIAM2/VAV1/ADAM17/PRKCI/OBSCN/ARHGEF17/ARHGEF18/LINGO1/ARHGEF3/ARHGEF10/ARHGEF19/BCL2L11/HDAC2/USP21/APH1B/FGD2/PREX1/PRDM4/FGD1/TRAF2/CLIP3/ITGB3BP/ARHGEF1/TRIO/PLEKHG5/NSMAF/ARHGEF6/MAGED1/ARHGEF35/GNA13/SMPD3/NGFR/MAP3K7/TRAF1/ARHGEF11/TNFAIP3/RNF31/OMG/RIPK2/ARHGEF16/ARHGEF5/RBCK1/MCF2L/SMPD2
REACTOME_BETA_CATENIN_INDEPENDENT_WNT_SIGNALING	REACTOME_BETA_CATENIN_INDEPENDENT_WNT_SIGNALING	145	0.376964	1.35928	0.0335782	0.0925431	0.0579062	8373	tags=24%, list=24%, signal=18%	ITPR3/PSMA8/PRKG2/PRKCG/GNG13/FZD1/FZD2/VANGL2/GNB3/FZD7/WNT1/ROR1/PRICKLE1/ROR2/RAC2/PRKCB/GNGT1/PDE6A/PLCB1/GNG8/SMURF2/GNB4/NFATC1/PLCB3/PRKG1/PSMB9/DVL2/GNG2/DVL3/PLCB2/LEF1/GNGT2/FZD6/PDE6B/FZD8
REACTOME_INTERACTION_BETWEEN_L1_AND_ANKYRINS	REACTOME_INTERACTION_BETWEEN_L1_AND_ANKYRINS	31	0.535441	1.56568	0.0335917	0.0925431	0.0579062	4441	tags=32%, list=13%, signal=28%	SCN1A/ANK3/KCNQ3/L1CAM/ANK1/SPTB/SCN3B/ANK2/SCN5A/SCN2B
BIOCARTA_FMLP_PATHWAY	BIOCARTA_FMLP_PATHWAY	34	0.517989	1.52364	0.0340314	0.0935297	0.0585235	8131	tags=35%, list=24%, signal=27%	NFATC4/NCF1/FPR1/PLCB1/GNA15/NFATC2/NCF2/MAP3K1/NFATC1/MAPK3/CAMK1G/PAK1
PID_SMAD2_3NUCLEAR_PATHWAY	PID_SMAD2_3NUCLEAR_PATHWAY	81	0.428741	1.45461	0.0340522	0.0935297	0.0585235	10860	tags=57%, list=32%, signal=39%	NKX2-5/DLX1/MYOD1/COL1A2/RBL1/RUNX2/GSC/GATA3/IL10/RUNX3/TFDP1/CDK2/RUNX1/CITED1/IGHA1/TCF3/FOXH1/VDR/LAMC1/SERPINE1/FOXG1/CDK4/IFNB1/PIAS3/TGIF2/HDAC2/SKIL/CDKN2B/CBFB/SAP30/SMAD7/RBBP4/MED15/SP3/CREB1/E2F5/E2F4/SIN3B/CREBBP/ITGB5/SIN3A/RBBP7/SP1/SMAD3/EP300/TFE3
REACTOME_TRANSCRIPTIONAL_REGULATION_BY_TP53	REACTOME_TRANSCRIPTIONAL_REGULATION_BY_TP53	354	0.338007	1.27513	0.0340681	0.0935297	0.0585235	10952	tags=39%, list=32%, signal=27%	CCNE1/PMAIP1/E2F8/G6PD/PRELID3A/POU4F1/AURKB/BIRC5/TPX2/RMI2/CCNA2/CDK1/E2F7/FANCI/FANCD2/EXO1/CCNE2/BCL2L14/BLM/E2F1/BARD1/RBL1/SFN/CCNB1/CDC25C/TAF4B/BRCA1/PLAGL1/CHEK1/CDKN2A/TP73/NDRG1/RFC4/ARID3A/CHD3/CASP2/DYRK2/CCNA1/TFDP1/TAF1L/DNA2/CDK2/RHNO1/L3MBTL1/CDK5R1/GLS/RBBP8/TOPBP1/MDC1/BRIP1/MSH2/PPP1R13L/ZNF385A/CENPJ/RFC3/AKT3/RAD51D/PCNA/NUAK1/APAF1/IGFBP3/ELOA2/AURKA/MRE11/RFC5/PRDM1/EHMT2/…
REACTOME_SIGNALING_BY_NOTCH3	REACTOME_SIGNALING_BY_NOTCH3	49	0.471956	1.49479	0.0348139	0.0952362	0.0595913	9097	tags=43%, list=26%, signal=32%	DLGAP5/TACC3/JAG1/FABP7/EGF/MAMLD1/NEURL1/IKZF1/MAML2/NOTCH1/STAT1/HEYL/APH1B/PTCRA/MIB1/NEURL1B/NOTCH3/ADAM10/JAG2/MAML1/PLXND1
ST_DIFFERENTIATION_PATHWAY_IN_PC12_CELLS	ST_DIFFERENTIATION_PATHWAY_IN_PC12_CELLS	47	0.483411	1.52025	0.0348558	0.0952362	0.0595913	11164	tags=47%, list=32%, signal=32%	GAST/MAPK10/EGR4/TUBA1A/PIK3CD/SRC/EGR2/CAMP/NTRK1/MAPK8IP2/CREB5/MAPK8IP3/MAPK3/MAP1B/EGR3/FRS2/CREB1/CREB3/CREBBP/ASAH1/SH2B1/RAPGEF1
WP_METHIONINE_DE_NOVO_AND_SALVAGE_PATHWAY	WP_METHIONINE_DE_NOVO_AND_SALVAGE_PATHWAY	22	-0.474631	-1.62834	0.034965	0.0952362	0.0595913	2924	tags=27%, list=9%, signal=25%	MSRB2/MSRA/BHMT/MAT1A/ADI1/TAT
REACTOME_SIGNALING_BY_FGFR1_IN_DISEASE	REACTOME_SIGNALING_BY_FGFR1_IN_DISEASE	37	0.51513	1.53681	0.0349741	0.0952362	0.0595913	2866	tags=22%, list=8%, signal=20%	FGF5/FGF9/FGF4/FGF8/FGF1/FGF20/FGF23/FGFR1
REACTOME_NETRIN_1_SIGNALING	REACTOME_NETRIN_1_SIGNALING	50	0.468525	1.48874	0.0349819	0.0952362	0.0595913	8600	tags=42%, list=25%, signal=32%	TRPC7/DSCAML1/MAPK13/MYO10/TRPC1/SLIT1/TRPC3/UNC5B/PRKCQ/UNC5C/SRC/SLIT2/NEO1/EZR/TRPC4/PLCG1/PAK1/ROBO1/UNC5A/MAPK12/TRIO
REACTOME_PASSIVE_TRANSPORT_BY_AQUAPORINS	REACTOME_PASSIVE_TRANSPORT_BY_AQUAPORINS	13	-0.573486	-1.62928	0.0349854	0.0952362	0.0595913	1829	tags=38%, list=5%, signal=36%	AQP7/MIP/AQP8/AQP9/AQP6
WP_IRINOTECAN_PATHWAY	WP_IRINOTECAN_PATHWAY	13	-0.580574	-1.64942	0.0349854	0.0952362	0.0595913	4091	tags=77%, list=12%, signal=68%	UGT1A9/BCHE/ABCC2/CES1/CYP3A5/UGT1A1/SLCO1B1/CES2/ABCG2/CYP3A4
KEGG_TOLL_LIKE_RECEPTOR_SIGNALING_PATHWAY	KEGG_TOLL_LIKE_RECEPTOR_SIGNALING_PATHWAY	96	0.409531	1.42468	0.0350109	0.0952362	0.0595913	5974	tags=26%, list=17%, signal=22%	MAPK13/CD80/CXCL9/IL12A/MAPK10/TLR8/IKBKE/IL12B/TLR7/CXCL8/PIK3CG/TNF/CXCL10/CTSK/PIK3CD/IL1B/CD86/TLR6/TLR5/CXCL11/AKT3/TLR2/STAT1/IFNB1/PIK3R5
REACTOME_APC_CDC20_MEDIATED_DEGRADATION_OF_NEK2A	REACTOME_APC_CDC20_MEDIATED_DEGRADATION_OF_NEK2A	26	0.546754	1.52474	0.0352782	0.0957868	0.0599358	4763	tags=23%, list=14%, signal=20%	CDC20/BUB1B/UBE2C/NEK2/MAD2L1/UBE2S
REACTOME_NR1H2_AND_NR1H3_MEDIATED_SIGNALING	REACTOME_NR1H2_AND_NR1H3_MEDIATED_SIGNALING	47	-0.329971	-1.38176	0.0352941	0.0957868	0.0599358	467	tags=15%, list=1%, signal=15%	PLIN1/APOE/ANGPTL3/APOC1/PCK1/APOC4/UGT1A3
PID_RAC1_PATHWAY	PID_RAC1_PATHWAY	54	0.463467	1.49965	0.0353774	0.095903	0.0600085	11743	tags=54%, list=34%, signal=35%	RACGAP1/PIP5K1B/LIMK1/NCF1/IQGAP1/CYBB/IQGAP3/WASF1/ABI2/NCF2/MAP3K1/PIP5K1C/PLCB2/CYBA/PAK1/WASF2/PIP5K1A/NOX1/ARPC1B/MAP2K6/STAT5A/NCKAP1/ACTR3/BCAR1/ARPC2/ACTR2/ABI1/CDH1/CFL1
BIOCARTA_G2_PATHWAY	BIOCARTA_G2_PATHWAY	24	0.556486	1.52493	0.0356164	0.0964409	0.0603451	3802	tags=33%, list=11%, signal=30%	PLK1/CDK1/CDC25A/CCNB1/CDC25C/BRCA1/CHEK1/CDC25B
REACTOME_SHC_MEDIATED_CASCADE_FGFR4	REACTOME_SHC_MEDIATED_CASCADE_FGFR4	20	0.588879	1.55338	0.036061	0.0975334	0.0610287	2530	tags=30%, list=7%, signal=28%	FGF9/FGF4/FGF8/FGF1/FGF20/FGF23
WP_MIRNA_REGULATION_OF_DNA_DAMAGE_RESPONSE	WP_MIRNA_REGULATION_OF_DNA_DAMAGE_RESPONSE	82	0.426158	1.45268	0.0361174	0.0975745	0.0610544	9657	tags=44%, list=28%, signal=32%	CCNE1/PMAIP1/MIR210/CCNB2/CDK1/RAD51/FANCD2/CCNE2/CDC25A/E2F1/SFN/CCNB1/CDC25C/BRCA1/CHEK1/MCM7/HUS1B/H2AX/CCND2/CDK2/APAF1/CDK4/MRE11/MIR221/ABL1/PRKDC/PIDD1/RAD9A/CCND3/ATRIP/RAD1/SMC1A/PML/BBC3/BAX/CREB1
PID_WNT_NONCANONICAL_PATHWAY	PID_WNT_NONCANONICAL_PATHWAY	32	0.527217	1.54501	0.0363165	0.0980008	0.0613211	9583	tags=41%, list=28%, signal=29%	FZD2/FLNA/FZD7/CTHRC1/MAPK10/ROR2/NFATC2/DVL2/DVL3/FZD6/SETDB1/PPARG/MAP3K7
WP_MITOCHONDRIAL_CIII_ASSEMBLY	WP_MITOCHONDRIAL_CIII_ASSEMBLY	15	-0.553485	-1.61422	0.0363636	0.0980165	0.061331	10915	tags=87%, list=32%, signal=59%	UQCC2/TTC19/UQCC1/BCS1L/UQCRFS1/UQCRC2/LYRM7/UQCR10/CYC1/UQCRB/UQCRC1/UQCR11/UQCRQ
WP_HUMAN_THYROID_STIMULATING_HORMONE_TSH_SIGNALING_PATHWAY	WP_HUMAN_THYROID_STIMULATING_HORMONE_TSH_SIGNALING_PATHWAY	66	0.44572	1.47612	0.0369089	0.0993733	0.06218	9698	tags=39%, list=28%, signal=28%	CCNE1/IGF1R/E2F1/TTF2/TSHR/SRC/ADCY2/CDK2/ADCY3/PLCB1/RAP1GAP/STAT1/CDK4/JAK2/GNG2/PAX8/MAPK3/RALGDS/CCND3/PLD1/PDE4D/GNA13/TTF1/MAP2K6/CREB1/PIK3R2
REACTOME_REGULATION_OF_PTEN_GENE_TRANSCRIPTION	REACTOME_REGULATION_OF_PTEN_GENE_TRANSCRIPTION	61	0.453264	1.48831	0.0369942	0.0994901	0.0622531	12439	tags=61%, list=36%, signal=39%	SALL4/CBX2/EZH2/CHD3/MECOM/HDAC7/ATN1/SCMH1/PHC1/HDAC2/SUZ12/MAPK3/CBX6/NR2E1/PHC3/RBBP4/CBX4/KDM1A/PPARG/MTA3/EED/RNF2/SNAI1/RRAGC/CHD4/MTA2/RBBP7/GATAD2B/RRAGD/HDAC1/TP53/RRAGB/REST/PHC2/MAPK1/GATAD2A/RCOR1
REACTOME_INTERFERON_GAMMA_SIGNALING	REACTOME_INTERFERON_GAMMA_SIGNALING	91	0.409545	1.4249	0.0372399	0.100037	0.0625955	6859	tags=32%, list=20%, signal=26%	TRIM17/GBP5/IFNG/TRIM46/HLA-DQB2/FCGR1A/PTAFR/TRIM45/IRF4/FCGR1B/HLA-DQA1/TRIM31/CIITA/PRKCD/TRIM29/NCAM1/HLA-DQA2/STAT1/HLA-DRA/HLA-DPB1/HLA-DPA1/TRIM6/VCAM1/IRF1/IFI30/HLA-DQB1/IFNGR2/GBP4/JAK2
BIOCARTA_NKCELLS_PATHWAY	BIOCARTA_NKCELLS_PATHWAY	20	0.583741	1.53982	0.037448	0.100395	0.0628193	8841	tags=60%, list=26%, signal=45%	IL18/SYK/KLRC3/KLRC2/KLRC4/VAV1/KLRC1/LAT/MAPK3/PAK1/ITGB1/KLRD1
REACTOME_TRAFFICKING_OF_GLUR2_CONTAINING_AMPA_RECEPTORS	REACTOME_TRAFFICKING_OF_GLUR2_CONTAINING_AMPA_RECEPTORS	17	0.622104	1.57006	0.037464	0.100395	0.0628193	4034	tags=29%, list=12%, signal=26%	GRIA2/PRKCG/GRIP1/GRIA4/PRKCB
REACTOME_VISUAL_PHOTOTRANSDUCTION	REACTOME_VISUAL_PHOTOTRANSDUCTION	98	-0.296162	-1.40026	0.0375	0.100395	0.0628193	2279	tags=22%, list=7%, signal=21%	RHO/RETSAT/RGS9/SDC1/APOE/DHRS3/APOB/BCO1/CYP4V2/CNGA1/RBP1/APOA1/APOA4/APOA2/BCO2/RDH5/TTR/AKR1C4/HSD17B6/RBP4/APOC3/RDH16
BIOCARTA_RAC1_PATHWAY	BIOCARTA_RAC1_PATHWAY	21	0.577549	1.53391	0.0377095	0.100842	0.063099	8616	tags=57%, list=25%, signal=43%	LIMK1/PIK3CG/PDGFRA/VAV1/CDK5R1/WASF1/CHN1/NCF2/MAP3K1/PAK1/TRIO/PLD1
WP_PROSTAGLANDIN_SYNTHESIS_AND_REGULATION	WP_PROSTAGLANDIN_SYNTHESIS_AND_REGULATION	45	0.483076	1.50455	0.0378049	0.100983	0.0631874	7118	tags=51%, list=21%, signal=41%	SCGB1A1/ANXA3/PRL/PLA2G4A/S100A6/MITF/PTGFR/PTGER4/SOX9/PTGS2/PTGS1/EDNRA/ANXA4/PTGES/ANXA1/PTGFRN/PTGIS/AKR1B1/PTGDS/ABCC4/TBXAS1/PTGER2/ANXA2
REACTOME_INITIATION_OF_NUCLEAR_ENVELOPE_NE_REFORMATION	REACTOME_INITIATION_OF_NUCLEAR_ENVELOPE_NE_REFORMATION	19	0.60172	1.5695	0.0379747	0.101323	0.0633998	9571	tags=58%, list=28%, signal=42%	CCNB2/CDK1/LMNB1/CCNB1/VRK1/VRK2/LBR/TMPO/ANKLE2/LEMD3/KPNB1
KEGG_INOSITOL_PHOSPHATE_METABOLISM	KEGG_INOSITOL_PHOSPHATE_METABOLISM	53	0.464204	1.49108	0.0381862	0.101773	0.0636812	9967	tags=53%, list=29%, signal=38%	MIOX/INPP5J/PLCD3/ISYNA1/PIP5K1B/PLCB4/PIK3CG/PIK3CD/PLCB1/SYNJ2/ITPKA/INPP4B/PLCD4/PLCB3/PIP5K1C/PLCE1/INPP4A/PLCB2/PLCG1/PIP4K2A/PI4KB/PIP5K1A/INPPL1/ITPKB/IPPK/PIK3C2B/PI4KA/OCRL
REACTOME_SYNTHESIS_OF_LEUKOTRIENES_LT_AND_EOXINS_EX_	REACTOME_SYNTHESIS_OF_LEUKOTRIENES_LT_AND_EOXINS_EX_	21	-0.476231	-1.58528	0.0384615	0.102277	0.0639967	1610	tags=29%, list=5%, signal=27%	PTGR1/CYP4F3/CYP4F11/CYP4F2/CYP4A11/CYP4A22
WP_GLYCEROPHOSPHOLIPID_BIOSYNTHETIC_PATHWAY	WP_GLYCEROPHOSPHOLIPID_BIOSYNTHETIC_PATHWAY	30	-0.407101	-1.53058	0.0384615	0.102277	0.0639967	3292	tags=23%, list=10%, signal=21%	CRLS1/CHPT1/GK/PEMT/GPAT3/GPD1/PLA2G2A
REACTOME_SUMOYLATION_OF_UBIQUITINYLATION_PROTEINS	REACTOME_SUMOYLATION_OF_UBIQUITINYLATION_PROTEINS	38	0.510832	1.53322	0.0386598	0.102689	0.0642545	9699	tags=47%, list=28%, signal=34%	NUP210/NUP205/NUP188/NUP62/NDC1/NUP107/NUP93/UBE2I/VHL/NUP43/NUP153/NUP85/NUP155/TPR/NUP37/PML/NUP160/NUP58
KEGG_RENIN_ANGIOTENSIN_SYSTEM	KEGG_RENIN_ANGIOTENSIN_SYSTEM	17	-0.533762	-1.63764	0.038961	0.103373	0.0646828	1779	tags=35%, list=5%, signal=33%	MME/CTSG/ENPEP/ACE2/REN/CMA1
PID_IL2_PI3K_PATHWAY	PID_IL2_PI3K_PATHWAY	34	0.509452	1.49853	0.039267	0.104069	0.0651179	4064	tags=21%, list=12%, signal=18%	MYB/IL2RA/E2F1/IL2RG/IL2RB/JAK3/LCK
WP_CHOLESTEROL_BIOSYNTHESIS_PATHWAY	WP_CHOLESTEROL_BIOSYNTHESIS_PATHWAY	15	-0.538498	-1.57051	0.0393939	0.104288	0.0652555	13316	tags=60%, list=39%, signal=37%	HMGCS1/IDI1/DHCR7/LSS/NSDHL/MVK/PMVK/SC5D/MSMO1
REACTOME_G_ALPHA_Z_SIGNALLING_EVENTS	REACTOME_G_ALPHA_Z_SIGNALLING_EVENTS	47	0.477459	1.50153	0.0396635	0.104885	0.0656287	6033	tags=43%, list=18%, signal=35%	PRKCG/RGS4/GNG13/GNB3/RGS17/ADRA2A/RGS20/ADCY7/PRKCQ/PRKCB/GNAZ/GNGT1/PRKCD/ADCY2/ADCY3/RGS19/GNG8/ADRA2C/ADCY5/GNB4
REACTOME_G_ALPHA_12_13_SIGNALLING_EVENTS	REACTOME_G_ALPHA_12_13_SIGNALLING_EVENTS	80	0.422074	1.43025	0.0397276	0.104937	0.0656616	9251	tags=41%, list=27%, signal=30%	ARHGEF38/GNG13/ECT2/VAV3/GNB3/ABR/ARHGEF39/FGD3/ARHGEF2/PLEKHG2/TIAM2/GNGT1/VAV1/GNG8/OBSCN/ARHGEF17/ARHGEF18/GNB4/ARHGEF3/ARHGEF10/ARHGEF19/BTK/GNG2/FGD2/PREX1/GNGT2/FGD1/ARHGEF1/TRIO/PLEKHG5/ARHGEF6/ARHGEF35/GNA13
REACTOME_METABOLISM_OF_VITAMINS_AND_COFACTORS	REACTOME_METABOLISM_OF_VITAMINS_AND_COFACTORS	187	-0.33092	-1.71066	0.04	0.105267	0.065868	2411	tags=26%, list=7%, signal=24%	MMUT/MOCOS/SLC19A2/RETSAT/MMAB/COQ9/MTHFS/GCH1/SDC1/GCHFR/PNPO/NAMPT/MOCS1/APOE/AMN/MCCC2/PANK1/APOB/BCO1/GPHN/PCCB/RBP1/BTD/MMAA/MOCS2/GSTO1/APOA1/NAPRT/APOA4/SHMT1/NADK2/APOA2/BCO2/SLC23A2/CYB5A/TTPA/PC/SLC5A6/NMRK2/TTR/AKR1C4/ALDH1L1/MTHFD1/RBP4/AOX1/APOC3/NNMT/CYP8B1
BIOCARTA_IL2RB_PATHWAY	BIOCARTA_IL2RB_PATHWAY	37	0.508055	1.5157	0.0401554	0.105267	0.065868	4714	tags=27%, list=14%, signal=23%	IL2RA/E2F1/IL2RG/SYK/FASLG/IL2RB/IKZF3/PIK3CG/JAK3/CBL
REACTOME_RUNX1_INTERACTS_WITH_CO_FACTORS_WHOSE_PRECISE_EFFECT_ON_RUNX1_TARGETS_IS_NOT_KNOWN	REACTOME_RUNX1_INTERACTS_WITH_CO_FACTORS_WHOSE_PRECISE_EFFECT_ON_RUNX1_TARGETS_IS_NOT_KNOWN	37	0.50765	1.5145	0.0401554	0.105267	0.065868	11152	tags=62%, list=32%, signal=42%	CBX2/SMARCD3/RUNX1/SCMH1/SMARCD1/ACTL6A/PHC1/SMARCC2/SMARCA4/CBX6/CBFB/SMARCC1/ARID2/PHC3/ARID1B/CSNK2A1/ARID1A/CBX4/RNF2/SMARCB1/PBRM1/EP300/ACTL6B
KEGG_GLYCOSAMINOGLYCAN_BIOSYNTHESIS_KERATAN_SULFATE	KEGG_GLYCOSAMINOGLYCAN_BIOSYNTHESIS_KERATAN_SULFATE	15	0.630869	1.5406	0.0401786	0.105267	0.065868	5347	tags=40%, list=16%, signal=34%	CHST4/B3GNT7/CHST1/CHST6/FUT8/CHST2
REACTOME_ANCHORING_FIBRIL_FORMATION	REACTOME_ANCHORING_FIBRIL_FORMATION	15	0.630468	1.53962	0.0401786	0.105267	0.065868	8036	tags=73%, list=23%, signal=56%	LAMC2/COL1A1/COL1A2/COL4A3/LAMB3/COL4A6/TLL2/COL4A4/COL4A2/COL4A5/COL4A1
PID_SYNDECAN_2_PATHWAY	PID_SYNDECAN_2_PATHWAY	33	0.51205	1.50466	0.0402075	0.105267	0.065868	8239	tags=45%, list=24%, signal=35%	LAMA1/TNFRSF13B/TGFB1/MMP2/CXCL8/ITGA2/SRC/PRKCD/CSF2/ITGA5/EZR/MAPK3/EPHB2/ITGB1/CAV2
REACTOME_FGFR2_MUTANT_RECEPTOR_ACTIVATION	REACTOME_FGFR2_MUTANT_RECEPTOR_ACTIVATION	33	0.512178	1.50503	0.0402075	0.105267	0.065868	2530	tags=21%, list=7%, signal=20%	FGF5/FGF9/FGF4/FGF8/FGF1/FGF20/FGF23
REACTOME_SIGNAL_AMPLIFICATION	REACTOME_SIGNAL_AMPLIFICATION	33	0.509782	1.49799	0.0402075	0.105267	0.065868	7959	tags=36%, list=23%, signal=28%	GNG13/GNB3/PLA2G4A/GNGT1/SRC/P2RY12/GNA15/GNG8/GNB4/GNG2/P2RY1/GNGT2
REACTOME_INTERLEUKIN_RECEPTOR_SHC_SIGNALING	REACTOME_INTERLEUKIN_RECEPTOR_SHC_SIGNALING	27	0.539525	1.51904	0.0403226	0.105281	0.0658764	6863	tags=44%, list=20%, signal=36%	IL2RA/IL2RG/CSF2RA/IL2RB/CSF2RB/JAK3/PIK3CD/CSF2/IL5RA/IL2/JAK2/INPP5D
BIOCARTA_BARRESTIN_SRC_PATHWAY	BIOCARTA_BARRESTIN_SRC_PATHWAY	17	0.618099	1.55995	0.0403458	0.105281	0.0658764	8110	tags=47%, list=24%, signal=36%	DNM1/KCNA3/KCNA2/PLCB1/HCK/FGR/MAPK3/KCNA1
PID_INTEGRIN5_PATHWAY	PID_INTEGRIN5_PATHWAY	17	0.619537	1.56358	0.0403458	0.105281	0.0658764	6363	tags=53%, list=19%, signal=43%	ITGB8/PLAUR/ITGB6/EDIL3/ITGA4/ITGAV/PLAU/FBN1/VCAM1
WP_EGFEGFR_SIGNALING_PATHWAY	WP_EGFEGFR_SIGNALING_PATHWAY	161	0.366962	1.33811	0.0412371	0.10737	0.0671839	12141	tags=46%, list=35%, signal=30%	MYBL2/DNM1/VAV3/E2F1/NCK2/IQGAP1/STMN1/TWIST1/EGF/PRKCB/RIN1/SRC/VAV1/PRKCD/SH2D2A/CBL/MAP4K1/PRKCI/PCNA/STAT1/PXDN/RPS6KA5/MAPK7/PIAS3/AURKA/MAP3K1/ASAP1/DOK2/PLSCR1/JAK2/INPP5D/ABL1/PLCE1/GJA1/RALGDS/PLCG1/PAK1/CAV1/CAV2/EPS15L1/ARHGEF1/PLD1/INPPL1/PTPRR/MAP3K4/STAM/PTPN12/CBLB/HGS/PIK3C2B/CREB1/PIK3R2/STAT5A/NCOA3/LIMK2/MAP3K3/GAB1/BCAR1/SP1/PTK6/ROCK1/PLD2/PRKCA/PTPN5/ABI1/RPS6KA1/RALA/CFL1/K…
WP_GLYCOLYSIS_AND_GLUCONEOGENESIS	WP_GLYCOLYSIS_AND_GLUCONEOGENESIS	44	-0.3543	-1.47756	0.0412371	0.10737	0.0671839	2129	tags=27%, list=6%, signal=26%	LDHC/GCK/MPC1/SLC2A2/GOT2/GOT1/PC/G6PC/ALDOB/ENO3/PCK1/FBP1
PID_P38_MKK3_6PATHWAY	PID_P38_MKK3_6PATHWAY	26	-0.418527	-1.51195	0.0415094	0.107961	0.0675534	2888	tags=19%, list=8%, signal=18%	CCM2/GADD45A/GADD45B/CAMK2B/GADD45G
REACTOME_PHOSPHORYLATION_OF_THE_APC_C	REACTOME_PHOSPHORYLATION_OF_THE_APC_C	20	0.576375	1.52039	0.0416089	0.108101	0.0676411	4763	tags=25%, list=14%, signal=22%	PLK1/UBE2C/CDK1/CCNB1/UBE2S
BIOCARTA_PRION_PATHWAY	BIOCARTA_PRION_PATHWAY	12	0.657689	1.55051	0.0418535	0.108618	0.0679644	7472	tags=50%, list=22%, signal=39%	LAMA1/APLP1/LAMB1/LAMC1/GFAP/BCL2
REACTOME_PI_METABOLISM	REACTOME_PI_METABOLISM	81	0.421059	1.42854	0.0419977	0.108873	0.068124	10459	tags=47%, list=30%, signal=33%	INPP5J/PTPN13/GDPD3/PIP5K1B/TPTE2/PIK3CG/MTMR2/ENPP6/MTMR8/MTMR7/PIK3CD/TNFAIP8/PLEKHA2/SYNJ2/INPP4B/PIK3R5/INPP5D/PIP5K1C/INPP4A/GDPD5/TNFAIP8L2/INPP5F/GDPD1/PIP4K2A/PI4KB/PIP5K1A/INPPL1/SBF1/TNFAIP8L3/PIK3C2B/ARF3/PIK3R2/PLEKHA4/PI4KA/OCRL/PLEKHA6/PIP4K2C/FIG4
KEGG_BLADDER_CANCER	KEGG_BLADDER_CANCER	42	0.487741	1.50138	0.0421836	0.109116	0.0682763	7938	tags=38%, list=23%, signal=29%	E2F2/MMP1/MMP9/E2F1/MMP2/CDKN2A/CXCL8/EGF/FGFR3/E2F3/VEGFB/RPS6KA5/CDK4/MAPK3/PGF/VEGFA
WP_IL2_SIGNALING_PATHWAY	WP_IL2_SIGNALING_PATHWAY	42	0.489339	1.5063	0.0421836	0.109116	0.0682763	7472	tags=31%, list=22%, signal=24%	IL2RA/IL2RG/SYK/IL2RB/CCND2/JAK3/LCK/CBL/MAPT/STAT1/IL2/MAPK3/BCL2
WP_NANOPARTICLEMEDIATED_ACTIVATION_OF_RECEPTOR_SIGNALING	WP_NANOPARTICLEMEDIATED_ACTIVATION_OF_RECEPTOR_SIGNALING	28	0.53022	1.50748	0.0423841	0.109402	0.0684549	5206	tags=25%, list=15%, signal=21%	MAPK13/COL1A1/MAPK10/AREG/PIK3CD/SRC/AKT3
BIOCARTA_SKP2E2F_PATHWAY	BIOCARTA_SKP2E2F_PATHWAY	10	0.706869	1.56606	0.0423862	0.109402	0.0684549	5866	tags=60%, list=17%, signal=50%	CCNE1/E2F1/CCNA1/TFDP1/CDK2/SKP2
BIOCARTA_ALK_PATHWAY	BIOCARTA_ALK_PATHWAY	37	0.506235	1.51027	0.0427461	0.110091	0.0688862	3314	tags=22%, list=10%, signal=20%	NKX2-5/TGFB2/FZD1/NPPB/BMP7/TGFB1/WNT1/NOG
WP_MIRNA_TARGETS_IN_ECM_AND_MEMBRANE_RECEPTORS	WP_MIRNA_TARGETS_IN_ECM_AND_MEMBRANE_RECEPTORS	37	0.506422	1.51083	0.0427461	0.110091	0.0688862	6812	tags=49%, list=20%, signal=39%	MIR429/ITGB6/COL3A1/COL1A2/COL5A1/COL6A3/MIR589/COL5A2/MIR200A/COL6A2/THBS2/MIR548AA1/LAMC1/COL6A1/ITGA11/COL4A2/MIR25/MIR200B
REACTOME_OPIOID_SIGNALLING	REACTOME_OPIOID_SIGNALLING	90	0.408253	1.41896	0.0429515	0.110294	0.069013	7320	tags=32%, list=21%, signal=25%	PPP1R1B/ITPR3/PRKCG/GNG13/GNB3/PLA2G4A/NBEA/PDYN/PRKX/PDE4A/ADCY7/PLCB4/GNAZ/GNGT1/PRKCD/ADCY2/KPNA2/ADCY3/CAMK4/PLCB1/CAMKK1/GNG8/ADCY5/PRKAR2B/GNB4/PDE1A/PLCB3/GNG2/PDE4C
REACTOME_PI_3K_CASCADE_FGFR4	REACTOME_PI_3K_CASCADE_FGFR4	20	0.570288	1.50434	0.0429958	0.110294	0.069013	2530	tags=30%, list=7%, signal=28%	FGF9/FGF4/FGF8/FGF1/FGF20/FGF23
WP_HEMATOPOIETIC_STEM_CELL_GENE_REGULATION_BY_GABP_ALPHABETA_COMPLEX	WP_HEMATOPOIETIC_STEM_CELL_GENE_REGULATION_BY_GABP_ALPHABETA_COMPLEX	20	0.573825	1.51367	0.0429958	0.110294	0.069013	11353	tags=65%, list=33%, signal=44%	DNMT3B/DNMT1/GZMB/DNMT3A/SMARCA4/BCL2/FLT3/ZFX/ETV6/CREBBP/ATM/EP300/FOXO3
REACTOME_SYNDECAN_INTERACTIONS	REACTOME_SYNDECAN_INTERACTIONS	27	0.536017	1.50916	0.0430108	0.110294	0.069013	5883	tags=41%, list=17%, signal=34%	ITGB4/COL1A1/COL3A1/COL1A2/COL5A1/TNC/TGFB1/COL5A2/ITGA2/ITGAV/SDC3
REACTOME_FORMATION_OF_SENESCENCE_ASSOCIATED_HETEROCHROMATIN_FOCI_SAHF_	REACTOME_FORMATION_OF_SENESCENCE_ASSOCIATED_HETEROCHROMATIN_FOCI_SAHF_	17	0.616498	1.55591	0.0432277	0.110443	0.0691063	3716	tags=29%, list=11%, signal=26%	HMGA2/H1-3/LMNB1/HMGA1/H1-5
BIOCARTA_TH1TH2_PATHWAY	BIOCARTA_TH1TH2_PATHWAY	21	0.571626	1.51817	0.0432961	0.110443	0.0691063	8944	tags=71%, list=26%, signal=53%	IFNG/IL2RA/IL18/IL12A/IL4/IL12B/IL12RB1/CD86/HLA-DRA/IFNGR2/IL2/CD28/IL4R/CD40LG/HLA-DRB1
PID_P38_MK2_PATHWAY	PID_P38_MK2_PATHWAY	21	0.573093	1.52207	0.0432961	0.110443	0.0691063	10056	tags=43%, list=29%, signal=30%	SFN/CDC25B/LSP1/TCF3/ETV1/YWHAQ/YWHAZ/CREB1/YWHAH
REACTOME_INHIBITION_OF_THE_PROTEOLYTIC_ACTIVITY_OF_APC_C_REQUIRED_FOR_THE_ONSET_OF_ANAPHASE_BY_MITOTIC_SPINDLE_CHECKPOINT_COMPONENTS	REACTOME_INHIBITION_OF_THE_PROTEOLYTIC_ACTIVITY_OF_APC_C_REQUIRED_FOR_THE_ONSET_OF_ANAPHASE_BY_MITOTIC_SPINDLE_CHECKPOINT_COMPONENTS	21	0.571775	1.51857	0.0432961	0.110443	0.0691063	4763	tags=24%, list=14%, signal=21%	CDC20/BUB1B/UBE2C/MAD2L1/UBE2S
BIOCARTA_HES_PATHWAY	BIOCARTA_HES_PATHWAY	12	0.655735	1.5459	0.0433483	0.110443	0.0691063	6147	tags=42%, list=18%, signal=34%	FZD1/HES7/WNT1/NOTCH1/NOTCH2
BIOCARTA_TCRA_PATHWAY	BIOCARTA_TCRA_PATHWAY	12	0.654618	1.54327	0.0433483	0.110443	0.0691063	7054	tags=67%, list=21%, signal=53%	CD3G/PTPRC/CD3D/CD3E/LCK/ZAP70/HLA-DRA/CD247
BIOCARTA_PITX2_PATHWAY	BIOCARTA_PITX2_PATHWAY	16	0.623887	1.55304	0.0434153	0.110495	0.069139	8015	tags=44%, list=23%, signal=34%	PITX2/FZD1/WNT1/AXIN1/LDB1/LEF1/TRRAP
REACTOME_REGULATION_OF_TP53_ACTIVITY_THROUGH_ACETYLATION	REACTOME_REGULATION_OF_TP53_ACTIVITY_THROUGH_ACETYLATION	29	0.527417	1.50529	0.0437086	0.111053	0.0694884	12714	tags=69%, list=37%, signal=43%	CHD3/AKT3/HDAC2/BRPF1/PIP4K2A/RBBP4/PML/MAP2K6/KAT6A/BRD1/CHD4/PIP4K2C/MTA2/RBBP7/EP300/GATAD2B/HDAC1/TP53/GATAD2A/BRPF3
KEGG_COLORECTAL_CANCER	KEGG_COLORECTAL_CANCER	62	0.445497	1.46664	0.0437284	0.111053	0.0694884	12247	tags=48%, list=36%, signal=31%	TGFB2/BIRC5/MAPK10/TGFB1/RAC2/PIK3CG/PIK3CD/MSH2/AKT3/TGFB3/PIK3R5/AXIN1/MAPK3/BCL2/LEF1/RALGDS/MSH6/BAX/TCF7L1/PIK3R2/TGFBR1/SMAD3/APC2/TP53/KRAS/APPL1/PIK3CB/CASP3/MAPK1/PIK3CA
WP_NUCLEAR_RECEPTORS	WP_NUCLEAR_RECEPTORS	38	-0.355197	-1.42774	0.0442478	0.112252	0.0702385	3353	tags=26%, list=10%, signal=24%	HNF4A/PPARA/NR5A1/RORC/RORA/NR1I2/AR/NR1I3/ESR1/RXRG
REACTOME_PROCESSING_OF_CAPPED_INTRON_CONTAINING_PRE_MRNA	REACTOME_PROCESSING_OF_CAPPED_INTRON_CONTAINING_PRE_MRNA	238	0.349026	1.294	0.0445795	0.112658	0.0704925	14376	tags=58%, list=42%, signal=34%	LUZP4/NUP210/ALYREF/NUP205/NUP188/NUP62/NDC1/SNRPN/NUP107/NUP93/SNRPB/FUS/CSTF2/DDX39B/NUP43/POLR2F/RNPS1/DDX39A/HNRNPUL1/PRPF3/SNRPD1/SF3B4/NUP153/NUP85/NUP155/HNRNPH1/U2SURP/HNRNPA1/SF3A2/PPIH/CD2BP2/DHX9/PRPF38A/TPR/NUP37/SNRPA/SLBP/SRSF11/RBM17/HNRNPR/SNRNP40/NCBP2/U2AF2/RBMX/EFTUD2/NUP160/NUP58/SNRNP200/HNRNPA0/HNRNPA3/LSM2/UPF3B/FIP1L1/THOC2/SRRT/DHX15/POM121/CHTOP/POLR2B/DDX23/SF3B3/SRRM2/…
REACTOME_PHOSPHOLIPASE_C_MEDIATED_CASCADE_FGFR4	REACTOME_PHOSPHOLIPASE_C_MEDIATED_CASCADE_FGFR4	15	0.623198	1.52187	0.0446429	0.112658	0.0704925	2530	tags=40%, list=7%, signal=37%	FGF9/FGF4/FGF8/FGF1/FGF20/FGF23
BIOCARTA_CASPASE_PATHWAY	BIOCARTA_CASPASE_PATHWAY	22	0.566083	1.51276	0.0446927	0.112658	0.0704925	5636	tags=32%, list=16%, signal=27%	LMNB2/LMNB1/GZMB/CASP2/BIRC3/PRF1/APAF1
BIOCARTA_MPR_PATHWAY	BIOCARTA_MPR_PATHWAY	21	0.571418	1.51762	0.0446927	0.112658	0.0704925	7339	tags=38%, list=21%, signal=30%	CDK1/PAQR5/CCNB1/CDC25C/ACTA1/PRKAR2B/PGR/MAPK3
REACTOME_FRS_MEDIATED_FGFR4_SIGNALING	REACTOME_FRS_MEDIATED_FGFR4_SIGNALING	22	0.565645	1.51159	0.0446927	0.112658	0.0704925	2530	tags=27%, list=7%, signal=25%	FGF9/FGF4/FGF8/FGF1/FGF20/FGF23
REACTOME_PRESYNAPTIC_FUNCTION_OF_KAINATE_RECEPTORS	REACTOME_PRESYNAPTIC_FUNCTION_OF_KAINATE_RECEPTORS	21	0.571506	1.51786	0.0446927	0.112658	0.0704925	8421	tags=52%, list=24%, signal=40%	GNG13/GNB3/GNGT1/PLCB1/GNG8/GNB4/PLCB3/GNG2/PLCB2/GNGT2/GRIK3
PID_LIS1_PATHWAY	PID_LIS1_PATHWAY	28	0.526881	1.49798	0.0450331	0.113395	0.0709539	9016	tags=39%, list=26%, signal=29%	LRP8/CDK5R2/PAFAH1B3/IQGAP1/CDK5R1/PLA2G7/ABL1/MAP1B/VLDLR/DYNC1H1/CSNK2A1
BIOCARTA_ERYTH_PATHWAY	BIOCARTA_ERYTH_PATHWAY	14	0.630779	1.52409	0.0451807	0.113647	0.071111	8008	tags=71%, list=23%, signal=55%	IL11/TGFB2/IL1A/TGFB1/EPO/CSF2/TGFB3/KITLG/IL6/FLT3
KEGG_BIOSYNTHESIS_OF_UNSATURATED_FATTY_ACIDS	KEGG_BIOSYNTHESIS_OF_UNSATURATED_FATTY_ACIDS	22	-0.449387	-1.54174	0.0454545	0.113973	0.0713151	1385	tags=32%, list=4%, signal=31%	ACOX1/PECR/ACOT4/ACOT2/ACOT1/ACAA1/BAAT
REACTOME_ER_QUALITY_CONTROL_COMPARTMENT_ERQC_	REACTOME_ER_QUALITY_CONTROL_COMPARTMENT_ERQC_	21	-0.463501	-1.5429	0.0454545	0.113973	0.0713151	14891	tags=62%, list=43%, signal=35%	UBA52/RNF5/RNF139/RNF103/UBC/OS9/SEL1L/DERL2/RNF185/SYVN1/EDEM1/AMFR/UBB
REACTOME_PINK1_PRKN_MEDIATED_MITOPHAGY	REACTOME_PINK1_PRKN_MEDIATED_MITOPHAGY	21	-0.466445	-1.5527	0.0454545	0.113973	0.0713151	14891	tags=71%, list=43%, signal=41%	UBA52/TOMM22/VDAC1/TOMM20/MFN2/SQSTM1/ATG12/UBC/TOMM70/TOMM7/MTERF3/PRKN/UBB/PINK1/MAP1LC3A
REACTOME_GLYCOLYSIS	REACTOME_GLYCOLYSIS	70	0.426196	1.4227	0.0457143	0.114503	0.0716469	9699	tags=47%, list=28%, signal=34%	PKM/ENO2/PFKP/PFKFB3/PFKFB4/PGM2L1/ALDOA/NUP210/HK3/PGK2/NUP205/GAPDHS/NUP188/NUP62/NDC1/NUP107/NUP93/NUP43/GNPDA1/PFKM/HK1/HK2/PFKFB2/NUP153/NUP85/NUP155/GNPDA2/PGP/TPR/NUP37/ENO1/NUP160/NUP58
REACTOME_SELENOAMINO_ACID_METABOLISM	REACTOME_SELENOAMINO_ACID_METABOLISM	117	-0.273263	-1.35003	0.0461538	0.115482	0.0722595	1904	tags=50%, list=6%, signal=48%	RPS15/RPL10A/RPL21/RPL13/RPL35/RPL22/RPL14/RPL11/RPL31/RPL38/RPL4/RPL10/SARS1/RPL8/RPS9/RPS25/RPL36A/RPS17/RPL3/RPL15/UBA52/KARS1/RPS20/RPL24/RPL3L/RPL26/RARS1/RPL37/RPL19/RPL36/RPL29/RPS28/RPL12/SECISBP2/AIMP1/RPL39/AHCY/RPL30/EEFSEC/RPS14/RPS4Y1/RPS26/SEPHS2/FAU/RPL34/PSTK/RPL26L1/RPL36AL/INMT/AIMP2/RPS27L/SEPSECS/PAPSS2/CBS/HNMT/GNMT/MAT1A/NNMT/CTH
REACTOME_DISEASES_OF_CARBOHYDRATE_METABOLISM	REACTOME_DISEASES_OF_CARBOHYDRATE_METABOLISM	34	-0.368603	-1.43448	0.0462185	0.115522	0.0722845	1707	tags=21%, list=5%, signal=20%	SLC37A4/KHK/HYAL1/G6PC/ALDOB/GYS2/DCXR
PID_RAC1_REG_PATHWAY	PID_RAC1_REG_PATHWAY	38	0.494816	1.48515	0.0463918	0.115833	0.0724791	4868	tags=29%, list=14%, signal=25%	VAV3/ABR/RACGAP1/ARHGEF2/DOCK2/ARHGEF25/TIAM2/ARHGAP9/VAV1/DEF6/CHN1
WP_IL1_AND_MEGAKARYOCYTES_IN_OBESITY	WP_IL1_AND_MEGAKARYOCYTES_IN_OBESITY	24	0.549666	1.50624	0.0465753	0.116169	0.0726894	8418	tags=62%, list=24%, signal=47%	IFNG/MMP9/IL18/TIMP2/IL1B/S100A9/PLA2G7/NLRP3/TLR2/CCR3/CCL2/TLR1/F2R/TIMP1/ICAM1
PID_NCADHERIN_PATHWAY	PID_NCADHERIN_PATHWAY	33	0.505116	1.48428	0.0466926	0.116339	0.0727959	8038	tags=33%, list=23%, signal=26%	GRIA2/CNR1/GAP43/FGFR1/MAPRE1/DAGLA/AXIN1/PIP5K1C/GJA1/KIF5B/PLCG1
REACTOME_SUMOYLATION_OF_DNA_METHYLATION_PROTEINS	REACTOME_SUMOYLATION_OF_DNA_METHYLATION_PROTEINS	15	0.620576	1.51546	0.047619	0.118523	0.0741623	9431	tags=67%, list=27%, signal=48%	CBX2/DNMT3B/DNMT1/SCMH1/PHC1/DNMT3A/UBE2I/PHC3/CBX4/RNF2
REACTOME_PROCESSIVE_SYNTHESIS_ON_THE_C_STRAND_OF_THE_TELOMERE	REACTOME_PROCESSIVE_SYNTHESIS_ON_THE_C_STRAND_OF_THE_TELOMERE	19	0.580682	1.51462	0.04782	0.118898	0.0743972	8965	tags=53%, list=26%, signal=39%	BLM/FEN1/POLD1/DNA2/POLD3/LIG1/PCNA/ACD/RPA1/WRN
WP_EXTRACELLULAR_VESICLEMEDIATED_SIGNALING_IN_RECIPIENT_CELLS	WP_EXTRACELLULAR_VESICLEMEDIATED_SIGNALING_IN_RECIPIENT_CELLS	30	0.518485	1.4977	0.0481771	0.119661	0.0748743	6867	tags=30%, list=20%, signal=24%	PROM1/TGFA/TGFB2/TGFB1/HGF/TGFB3/PIK3R5/AXIN1/MFGE8
REACTOME_NEUREXINS_AND_NEUROLIGINS	REACTOME_NEUREXINS_AND_NEUROLIGINS	55	0.452158	1.46381	0.0482921	0.119821	0.0749745	6131	tags=38%, list=18%, signal=31%	GRM5/NRXN1/NLGN1/DLG3/GRM1/DLGAP1/HOMER3/STX1A/GRIN1/GRIN2A/APBA2/GRIN2D/SYT1/BEGAIN/NLGN3/SYT10/SHANK1/EPB41L2/NLGN4X/NRXN3/EPB41L3
KEGG_PENTOSE_PHOSPHATE_PATHWAY	KEGG_PENTOSE_PHOSPHATE_PATHWAY	27	0.530473	1.49355	0.0483871	0.119931	0.0750435	1530	tags=19%, list=4%, signal=18%	TKTL1/TKTL2/PFKP/PRPS1L1/G6PD
REACTOME_RUNX1_AND_FOXP3_CONTROL_THE_DEVELOPMENT_OF_REGULATORY_T_LYMPHOCYTES_TREGS_	REACTOME_RUNX1_AND_FOXP3_CONTROL_THE_DEVELOPMENT_OF_REGULATORY_T_LYMPHOCYTES_TREGS_	10	0.699661	1.5501	0.0486656	0.120496	0.0753967	7781	tags=90%, list=23%, signal=70%	IFNG/IL2RA/CTLA4/TNFRSF18/CR1/RUNX1/NFATC2/IL2/CBFB
REACTOME_GAB1_SIGNALOSOME	REACTOME_GAB1_SIGNALOSOME	17	0.601423	1.51786	0.0489914	0.121176	0.0758222	4360	tags=35%, list=13%, signal=31%	TGFA/EREG/EGF/AREG/EPGN/SRC
WP_CHOLESTEROL_METABOLISM_INCLUDES_BOTH_BLOCH_AND_KANDUTSCHRUSSELL_PATHWAYS	WP_CHOLESTEROL_METABOLISM_INCLUDES_BOTH_BLOCH_AND_KANDUTSCHRUSSELL_PATHWAYS	46	-0.318771	-1.34032	0.0491803	0.121516	0.0760354	2966	tags=20%, list=9%, signal=18%	CYP46A1/EBP/ACSL1/SC5D/HMGCS2/ACOT2/MSMO1/TM7SF2/CYP27A1
WP_TRANSSULFURATION_PATHWAY	WP_TRANSSULFURATION_PATHWAY	10	-0.617653	-1.6138	0.0493151	0.121723	0.0761644	1507	tags=40%, list=4%, signal=38%	CBS/CSAD/GOT1/CTH
REACTOME_KERATAN_SULFATE_KERATIN_METABOLISM	REACTOME_KERATAN_SULFATE_KERATIN_METABOLISM	34	0.502225	1.47727	0.0497382	0.122639	0.076738	6267	tags=38%, list=18%, signal=31%	B3GNT7/B3GNT3/CHST1/CHST6/CHST5/ACAN/FMOD/B3GNT4/CHST2/PRELP/B4GALT5/B4GALT6/LUM
PID_PS1_PATHWAY	PID_PS1_PATHWAY	45	0.471527	1.46858	0.05	0.123088	0.0770188	9583	tags=31%, list=28%, signal=22%	DKK1/KREMEN2/WIF1/FZD1/WNT1/NOTCH1/DKK2/AXIN1/MAPK3/APH1B/PPARD/ADAM10/CSNK2A1/MAP3K7
BIOCARTA_P27_PATHWAY	BIOCARTA_P27_PATHWAY	13	0.640822	1.51819	0.0500759	0.123088	0.0770188	7706	tags=46%, list=22%, signal=36%	CCNE1/E2F1/TFDP1/CDK2/SKP2/CKS1B
WP_BMP2WNT4FOXO1_PATHWAY_IN_HUMAN_PRIMARY_ENDOMETRIAL_STROMAL_CELL_DIFFERENTIATION	WP_BMP2WNT4FOXO1_PATHWAY_IN_HUMAN_PRIMARY_ENDOMETRIAL_STROMAL_CELL_DIFFERENTIATION	13	0.641213	1.51912	0.0500759	0.123088	0.0770188	2327	tags=23%, list=7%, signal=22%	SST/DKK1/LEFTY2
WP_BDNFTRKB_SIGNALING	WP_BDNFTRKB_SIGNALING	33	0.502154	1.47558	0.0505837	0.124207	0.0777193	13561	tags=70%, list=39%, signal=42%	NTRK2/GRIN1/TRPC3/PIK3CG/BDNF/ARC/PLCG1/DLG4/NRAS/CREB1/TSC1/GAB1/EEF2K/RPS6KA1/KRAS/MAPK1/HOMER1/HRAS/RPS6KB1/MKNK1/GRB2/SHC1/GAB2
REACTOME_PHASE_0_RAPID_DEPOLARISATION	REACTOME_PHASE_0_RAPID_DEPOLARISATION	42	0.480675	1.47963	0.0508685	0.124778	0.0780761	9880	tags=55%, list=29%, signal=39%	CACNG6/SCN1A/FGF11/CACNG7/CACNB1/CACNB3/SCN3B/CACNG4/CACNG8/SCN5A/SCN2B/CACNA1D/CACNA1F/CACNA2D4/CACNA2D1/CACNA1S/FGF14/CACNG3/CACNG2/SCN7A/SCN10A/SCN11A/SCN1B
WP_TOLLLIKE_RECEPTOR_SIGNALING_PATHWAY	WP_TOLLLIKE_RECEPTOR_SIGNALING_PATHWAY	97	0.39699	1.38442	0.0511425	0.12532	0.0784156	5974	tags=25%, list=17%, signal=21%	MAPK13/CD80/CXCL9/IL12A/MAPK10/TLR8/IKBKE/IL12B/TLR7/CXCL8/PIK3CG/TNF/CXCL10/PIK3CD/IL1B/CD86/TLR6/TLR5/CXCL11/AKT3/TLR2/STAT1/IFNB1/PIK3R5
WP_MAJOR_RECEPTORS_TARGETED_BY_EPINEPHRINE_AND_NOREPINEPHRINE	WP_MAJOR_RECEPTORS_TARGETED_BY_EPINEPHRINE_AND_NOREPINEPHRINE	15	-0.529336	-1.54379	0.0515152	0.12605	0.0788719	1166	tags=33%, list=3%, signal=32%	ADRA1D/ADCY10/ADRB2/ADRB1/ADCY8
REACTOME_TRANSPORT_OF_VITAMINS_NUCLEOSIDES_AND_RELATED_MOLECULES	REACTOME_TRANSPORT_OF_VITAMINS_NUCLEOSIDES_AND_RELATED_MOLECULES	44	-0.332224	-1.38549	0.0515464	0.12605	0.0788719	2945	tags=27%, list=9%, signal=25%	SLC35D1/AVP/SLC25A4/SLCO2A1/ALB/SLC28A1/SLCO1A2/SLCO2B1/SLC16A2/SLC5A6/SLCO1B1/SLCO1B3
REACTOME_BLOOD_GROUP_SYSTEMS_BIOSYNTHESIS	REACTOME_BLOOD_GROUP_SYSTEMS_BIOSYNTHESIS	21	0.558995	1.48463	0.051676	0.126236	0.0789887	5593	tags=43%, list=16%, signal=36%	B3GALT5/B3GALT2/FUT9/FUT3/FUT4/FUT7/FUT2/B4GALNT2/FUT1
KEGG_ONE_CARBON_POOL_BY_FOLATE	KEGG_ONE_CARBON_POOL_BY_FOLATE	17	-0.48665	-1.49309	0.0519481	0.12658	0.0792035	2149	tags=29%, list=6%, signal=28%	MTHFS/SHMT1/ALDH1L1/MTHFD1/FTCD
BIOCARTA_ETC_PATHWAY	BIOCARTA_ETC_PATHWAY	10	-0.596356	-1.55816	0.0520548	0.12658	0.0792035	3343	tags=60%, list=10%, signal=54%	NDUFA1/UQCRC1/SDHA/SLC25A4/SDHD/SDHB
REACTOME_CALCITONIN_LIKE_LIGAND_RECEPTORS	REACTOME_CALCITONIN_LIKE_LIGAND_RECEPTORS	10	-0.593958	-1.55189	0.0520548	0.12658	0.0792035	1087	tags=40%, list=3%, signal=39%	RAMP3/RAMP1/CALCA/IAPP
KEGG_O_GLYCAN_BIOSYNTHESIS	KEGG_O_GLYCAN_BIOSYNTHESIS	30	0.515025	1.48771	0.0520833	0.12658	0.0792035	3775	tags=33%, list=11%, signal=30%	GALNT5/GCNT3/GCNT1/GALNT3/GALNT14/GALNT4/GALNT8/GALNT7/GALNT6/GALNT12
PID_ENDOTHELIN_PATHWAY	PID_ENDOTHELIN_PATHWAY	63	0.436662	1.43689	0.0520833	0.12658	0.0792035	7339	tags=37%, list=21%, signal=29%	PRKCG/MMP1/PLA2G4A/COL3A1/COL1A2/EDN3/SLC9A1/ADCY7/PRKCQ/PRKCB/GNAZ/SRC/PRKCD/ADCY2/ADCY3/PLCB1/GNA15/EDNRA/ADCY5/CYSLTR2/PLCB3/JAK2/MAPK3
REACTOME_BIOLOGICAL_OXIDATIONS	REACTOME_BIOLOGICAL_OXIDATIONS	215	-0.623673	-3.25482	0.0526316	0.127781	0.0799553	2467	tags=47%, list=7%, signal=43%	AS3MT/CYP21A2/TPMT/ADH5/UGT2B17/SULT2B1/ESD/BPHL/GSTA1/GSTM5/CYP2C18/ACSM1/OPLAH/ALDH1B1/UGT2B4/GSTK1/CHAC1/MAOA/GSTA2/PAPSS2/SLC26A1/CMBL/CYP7B1/MAOB/ACY1/ADH7/CYP4F12/CYP4V2/CYP7A1/UGP2/ALDH1A1/FDX1/ABHD14B/AKR7L/CES1/ACY3/GSTO1/CYP4F3/SULT1A1/CYP3A5/MGST1/CES3/MGST2/SULT4A1/CYP2J2/CYP4F11/POR/UGT2B15/SULT1A2/AADAC/CYP2D6/UGT1A1/CYP11B1/ACSM5/CYP27A1/CYP4F2/EPHX1/ADH1A/MAT1A/UGT1A4/CES2/ALDH2/C…
REACTOME_TRANSCRIPTIONAL_REGULATION_OF_PLURIPOTENT_STEM_CELLS	REACTOME_TRANSCRIPTIONAL_REGULATION_OF_PLURIPOTENT_STEM_CELLS	31	0.509615	1.49016	0.0529716	0.128475	0.0803895	4115	tags=26%, list=12%, signal=23%	CDX2/DKK1/SALL4/FOXD3/SOX2/GSC/EOMES/POU5F1
REACTOME_MECP2_REGULATES_NEURONAL_RECEPTORS_AND_CHANNELS	REACTOME_MECP2_REGULATES_NEURONAL_RECEPTORS_AND_CHANNELS	17	0.595961	1.50408	0.0533141	0.129174	0.0808267	6917	tags=47%, list=20%, signal=38%	GRIA2/GRIN2A/TRPC3/GPRIN1/NOTCH1/OPRK1/SLC2A3/HDAC2
REACTOME_INTERLEUKIN_21_SIGNALING	REACTOME_INTERLEUKIN_21_SIGNALING	10	0.688075	1.52443	0.0533752	0.12919	0.0808368	7025	tags=60%, list=20%, signal=48%	IL21R/IL2RG/IL21/JAK3/STAT1/STAT4
REACTOME_EARLY_PHASE_OF_HIV_LIFE_CYCLE	REACTOME_EARLY_PHASE_OF_HIV_LIFE_CYCLE	14	0.626364	1.51342	0.0542169	0.131093	0.0820278	5953	tags=43%, list=17%, signal=35%	HMGA1/CCR5/FEN1/CXCR4/LIG1/PSIP1
WP_VITAMIN_DSENSITIVE_CALCIUM_SIGNALING_IN_DEPRESSION	WP_VITAMIN_DSENSITIVE_CALCIUM_SIGNALING_IN_DEPRESSION	39	0.486954	1.47389	0.0545685	0.131809	0.0824757	8773	tags=46%, list=26%, signal=34%	ITPR3/GRM5/G6PD/TPH1/KCNQ3/GRIN1/GRIN2A/CHRM1/GRIN2D/VDR/CYP27B1/CALB1/SLC8A1/BCL2/GGTLC1/KCNQ2/ATP2B1/TPH2
REACTOME_CHROMATIN_MODIFYING_ENZYMES	REACTOME_CHROMATIN_MODIFYING_ENZYMES	235	0.343593	1.27278	0.0548223	0.132287	0.0827751	12773	tags=54%, list=37%, signal=34%	PAX3/EZH2/H2BU1/SMARCD3/H2AW/H2AX/CHD3/NSD2/YEATS2/MECOM/PRDM16/PADI2/SUPT3H/H2AZ1/ARID5B/CDK4/PHF21A/JADE2/DOT1L/KMT5C/PRDM9/NSD3/SMARCD1/ACTL6A/KDM5B/EHMT2/HCFC1/JAK2/H4-16/HDAC2/SMARCC2/DR1/SUV39H2/DNMT3A/H2AC13/SUZ12/SMARCA4/KMT2A/NCOR2/BRPF1/ASH1L/SAP30/TRRAP/SUPT20H/H2BC18/EP400/PRMT1/SMARCC1/KANSL1/ARID2/RBBP4/AEBP2/PADI3/SETD1A/KDM5C/KMT2E/ELP1/ATXN7L3/ARID1B/PHF2/KANSL2/ARID1A/KMT5A/KDM1…
BIOCARTA_SET_PATHWAY	BIOCARTA_SET_PATHWAY	10	0.682269	1.51156	0.0549451	0.132449	0.082876	10273	tags=70%, list=30%, signal=49%	GZMB/HMGB2/PRF1/GZMA/SET/DFFB/CREBBP
KEGG_P53_SIGNALING_PATHWAY	KEGG_P53_SIGNALING_PATHWAY	68	0.423715	1.40748	0.0552995	0.133168	0.083326	6137	tags=29%, list=18%, signal=24%	RPRM/CCNE1/GTSE1/PMAIP1/CCNB2/CDK1/CCNE2/SFN/CCNB1/CHEK1/CDKN2A/TP73/RRM2/CCND2/CDK2/APAF1/SERPINE1/CDK4/IGFBP3/ADGRB1
REACTOME_RNA_POLYMERASE_II_TRANSCRIPTION_TERMINATION	REACTOME_RNA_POLYMERASE_II_TRANSCRIPTION_TERMINATION	66	0.426231	1.41158	0.0553633	0.133186	0.0833376	14376	tags=65%, list=42%, signal=38%	LUZP4/ALYREF/SNRPB/CSTF2/DDX39B/RNPS1/DDX39A/SLBP/SRSF11/NCBP2/U2AF2/ZNF473/UPF3B/FIP1L1/LSM11/THOC2/CHTOP/SRSF9/U2AF1/THOC6/CPSF4/SRSF3/NUDT21/ZC3H11A/POLDIP3/THOC1/EIF4A3/DHX38/SRSF2/SYMPK/CASC3/THOC5/NCBP1/CSTF2T/CPSF7/SRSF4/SARNP/SNRPF/SRSF1/SRSF7/CDC40/CPSF3/THOC3
REACTOME_PCP_CE_PATHWAY	REACTOME_PCP_CE_PATHWAY	91	0.39898	1.38814	0.0558598	0.134245	0.0839997	4034	tags=13%, list=12%, signal=12%	PSMA8/PRKCG/FZD1/FZD2/VANGL2/FZD7/WNT1/ROR1/PRICKLE1/ROR2/RAC2/PRKCB
PID_CDC42_REG_PATHWAY	PID_CDC42_REG_PATHWAY	30	0.508068	1.46761	0.0559896	0.13442	0.0841096	10262	tags=43%, list=30%, signal=30%	VAV3/RACGAP1/ARHGEF25/DOCK10/GIT1/PLCG1/FGD1/ARHGAP1/ARHGEF6/DOCK11/ARHGAP17/FARP2/SPATA13
REACTOME_BETA_DEFENSINS	REACTOME_BETA_DEFENSINS	32	-0.384067	-1.45935	0.0562771	0.134932	0.08443	10383	tags=66%, list=30%, signal=46%	DEFB108B/DEFB125/DEFB4A/DEFB112/DEFB116/DEFB135/DEFB128/DEFB115/DEFB127/DEFB106A/DEFB107B/DEFB105B/DEFB136/DEFB129/DEFB103A/DEFB131A/DEFB104A/DEFB121/DEFB119/DEFB103B/DEFB132
BIOCARTA_AKAP95_PATHWAY	BIOCARTA_AKAP95_PATHWAY	11	0.671295	1.53395	0.0563166	0.134932	0.08443	5926	tags=36%, list=17%, signal=30%	CDK1/NCAPD2/CCNB1/PRKAR2B
PID_TXA2PATHWAY	PID_TXA2PATHWAY	55	0.446063	1.44408	0.0565371	0.135324	0.084675	8532	tags=35%, list=25%, signal=26%	PRKCG/DNM1/SYK/EGF/PIK3CG/PRKCQ/PRKCB/LCK/SRC/PRKCD/HCK/GNA15/FGR/PIK3R5/VCAM1/GNG2/PLCB2/ICAM1/ARHGEF1
WP_NOTCH_SIGNALING_PATHWAY_NETPATH	WP_NOTCH_SIGNALING_PATHWAY_NETPATH	61	0.436368	1.43284	0.0566474	0.135381	0.0847107	8738	tags=36%, list=25%, signal=27%	DLL3/JAG1/GATA3/LCK/SRC/MAML2/ADAM17/NOTCH1/MAPT/HIF1A/NUMBL/MAGEA1/NOTCH2/JAK2/HDAC2/APH1B/NCOR2/PTCRA/SAP30/NOTCH3/JAG2/MAML1
REACTOME_NS1_MEDIATED_EFFECTS_ON_HOST_PATHWAYS	REACTOME_NS1_MEDIATED_EFFECTS_ON_HOST_PATHWAYS	40	0.481802	1.46238	0.0566751	0.135381	0.0847107	11516	tags=55%, list=34%, signal=37%	KPNA2/NUP210/KPNA7/NUP205/NUP188/KPNA5/NUP62/NDC1/NUP107/NUP93/NUP43/NUP153/NUP85/NUP155/TPR/NUP37/KPNB1/NUP160/NUP58/POM121/RAE1/CPSF4
KEGG_ANTIGEN_PROCESSING_AND_PRESENTATION	KEGG_ANTIGEN_PROCESSING_AND_PRESENTATION	79	0.412812	1.39903	0.0567537	0.135432	0.0847429	7534	tags=33%, list=22%, signal=26%	KIR2DL4/CD8B/CD8A/HLA-DOA/KLRC3/KLRC2/HLA-DOB/KIR3DL2/KLRC4/TAP1/LTA/HLA-DQA1/CIITA/KLRC1/HLA-DQA2/KIR2DL3/HLA-DMB/HLA-DRA/HLA-DPB1/HLA-DPA1/IFI30/HLA-DQB1/RFXAP/HSPA6/NFYA/HSPA2
WP_DNA_DAMAGE_RESPONSE_ONLY_ATM_DEPENDENT	WP_DNA_DAMAGE_RESPONSE_ONLY_ATM_DEPENDENT	110	0.387896	1.36417	0.0569892	0.135858	0.0850091	9698	tags=37%, list=28%, signal=27%	WNT7B/PMAIP1/WNT10A/WNT10B/MAPK10/TGFB1/WNT1/FASLG/CDKN2A/TP73/RAC2/PIK3CG/CCND2/PIK3CD/BAK1/AKT3/PLAU/WNT6/BIK/PIK3R5/FOSL1/MAP3K1/AXIN1/BCL2L11/DVL2/ABL1/BCL2/WNT2B/DVL3/LEF1/CCNG2/CCND3/WNT2/MAP3K4/NRAS/BBC3/BAX/TCF7L1/MAP3K7/PIK3C2B/PIK3R2
WP_BILE_ACIDS_SYNTHESIS_AND_ENTEROHEPATIC_CIRCULATION	WP_BILE_ACIDS_SYNTHESIS_AND_ENTEROHEPATIC_CIRCULATION	12	-0.568999	-1.57731	0.0570571	0.135875	0.0850196	1190	tags=42%, list=3%, signal=40%	ABCG5/CYP7A1/ABCB11/FGF19/SLC10A1
PID_CMYB_PATHWAY	PID_CMYB_PATHWAY	84	0.404018	1.38517	0.0571109	0.135875	0.0850196	11020	tags=49%, list=32%, signal=33%	MYB/ADORA2B/PRTN3/MYOD1/COL1A2/CCNB1/WNT1/MCM4/IQGAP1/CDKN2A/PTGS2/GATA3/TFEC/CCNA1/BIRC3/CA1/SPI1/H2AZ1/PAX5/PIAS3/KITLG/CSF1R/UBE2I/BCL2/PTCRA/LEF1/ADA/TRIM28/KIT/ATP2B1/CBX4/NRAS/MAP3K7/RAG2/MAT2A/CEBPA/CREBBP/SIN3A/SP1/EP300/LYZ
REACTOME_INTERLEUKIN_37_SIGNALING	REACTOME_INTERLEUKIN_37_SIGNALING	21	0.551574	1.46492	0.0572626	0.135963	0.0850748	11309	tags=62%, list=33%, signal=42%	PTPN13/IL37/PTPN20/PTPN7/PTPN14/IL18BP/PTPN12/CASP1/PTPN6/PTPN23/SMAD3/PTPN2/PTPN5
WP_PATHOGENESIS_OF_SARSCOV2_MEDIATED_BY_NSP9NSP10_COMPLEX	WP_PATHOGENESIS_OF_SARSCOV2_MEDIATED_BY_NSP9NSP10_COMPLEX	21	0.551123	1.46372	0.0572626	0.135963	0.0850748	7356	tags=62%, list=21%, signal=49%	IGLL1/CD8B/CD8A/CD3G/CXCL8/CD3E/CD2/LCK/ZAP70/HLA-DRA/MMP25/CD247/IL6
WP_HYPOTHESIZED_PATHWAYS_IN_PATHOGENESIS_OF_CARDIOVASCULAR_DISEASE	WP_HYPOTHESIZED_PATHWAYS_IN_PATHOGENESIS_OF_CARDIOVASCULAR_DISEASE	25	0.529962	1.46532	0.0582656	0.138206	0.0864784	7672	tags=40%, list=22%, signal=31%	FBN2/FLNA/POSTN/RUNX2/LTBP2/LTBP1/FBN1/SERPINE1/MAPK3/CCN2
REACTOME_GLUCAGON_TYPE_LIGAND_RECEPTORS	REACTOME_GLUCAGON_TYPE_LIGAND_RECEPTORS	33	0.497755	1.46265	0.0583658	0.138305	0.0865405	7959	tags=45%, list=23%, signal=35%	SCTR/GIPR/GNG13/VIPR2/GNB3/GLP2R/GLP1R/GNGT1/GCG/GNG8/GNB4/CYSLTR2/GNG2/SCT/GNGT2
BIOCARTA_PS1_PATHWAY	BIOCARTA_PS1_PATHWAY	14	0.624387	1.50864	0.0587349	0.13883	0.086869	6503	tags=36%, list=19%, signal=29%	FZD1/WNT1/ADAM17/NOTCH1/AXIN1
REACTOME_NEGATIVE_REGULATION_OF_TCF_DEPENDENT_SIGNALING_BY_WNT_LIGAND_ANTAGONISTS	REACTOME_NEGATIVE_REGULATION_OF_TCF_DEPENDENT_SIGNALING_BY_WNT_LIGAND_ANTAGONISTS	14	0.624182	1.50815	0.0587349	0.13883	0.086869	6477	tags=57%, list=19%, signal=46%	DKK1/WNT9A/KREMEN2/WIF1/SFRP2/SOST/SFRP1/DKK2
KEGG_ENDOCYTOSIS	KEGG_ENDOCYTOSIS	180	0.35098	1.28838	0.0587629	0.13883	0.086869	11865	tags=45%, list=35%, signal=30%	EPN3/DNM1/ERBB4/IGF1R/IL2RA/IL2RG/PIP5K1B/IL2RB/EGF/CCR5/FGFR3/PDGFRA/ADRB3/SRC/RAB11FIP1/RAB31/CBL/CXCR4/FGFR2/GRK7/IQSEC2/PRKCI/GIT1/SMURF2/CSF1R/ASAP2/CXCR2/NTRK1/PSD2/ARAP2/ACAP1/ASAP1/CHMP3/VPS37B/F2R/HSPA6/PARD6B/DAB2/PIP5K1C/DNAJC6/GIT2/HSPA2/VPS37C/RAB11FIP5/AGAP1/TFRC/KIT/SMAP1/PIP5K1A/PLD1/EPN2/STAM/CBLB/DNM1L/HGS/CHMP4C/RNF41/SH3GLB2/EHD2/RAB11FIP4/AGAP2/HSPA1L/RET/PARD6G/SH3GLB1/PARD3…
REACTOME_DAP12_INTERACTIONS	REACTOME_DAP12_INTERACTIONS	40	0.480136	1.45732	0.059194	0.13971	0.0874192	7040	tags=40%, list=20%, signal=32%	CLEC5A/VAV3/CD300LB/SYK/TREM2/KLRC2/SIRPB1/LCK/NCR2/LCP2/TREM1/KLRK1/SIGLEC14/LAT/BTK/TYROBP
BIOCARTA_AKAP13_PATHWAY	BIOCARTA_AKAP13_PATHWAY	11	0.664006	1.51729	0.0593607	0.139825	0.0874914	1181	tags=18%, list=3%, signal=18%	LPAR2/LPAR1
BIOCARTA_NPC_PATHWAY	BIOCARTA_NPC_PATHWAY	11	0.666032	1.52192	0.0593607	0.139825	0.0874914	10166	tags=73%, list=30%, signal=51%	KPNA2/NUP210/NUP62/NUP153/RCC1/RAN/KPNB1/RANGAP1
REACTOME_SUMOYLATION_OF_SUMOYLATION_PROTEINS	REACTOME_SUMOYLATION_OF_SUMOYLATION_PROTEINS	34	0.496658	1.4609	0.0602094	0.141683	0.0886542	11323	tags=53%, list=33%, signal=36%	NUP210/NUP205/NUP188/NUP62/NDC1/NUP107/NUP93/UBE2I/NUP43/NUP153/NUP85/NUP155/TPR/NUP37/NUP160/NUP58/POM121/RAE1
BIOCARTA_LEPTIN_PATHWAY	BIOCARTA_LEPTIN_PATHWAY	10	-0.581407	-1.5191	0.060274	0.141695	0.0886613	4880	tags=40%, list=14%, signal=34%	PRKAG3/PRKAG2/CPT1A/LEPR
PID_TAP63_PATHWAY	PID_TAP63_PATHWAY	53	0.444038	1.42631	0.0608592	0.142929	0.0894335	9420	tags=45%, list=27%, signal=33%	EVPL/ITGA3/ITGB4/PLK1/PMAIP1/SMARCD3/JAG1/CDKN2A/S100A2/PRKCD/VDR/EGR2/IGFBP3/TFAP2C/MFGE8/ABL1/SERPINB5/YWHAQ/ADA/SSRP1/TP53I3/PML/BBC3/BAX
KEGG_VIRAL_MYOCARDITIS	KEGG_VIRAL_MYOCARDITIS	68	0.419814	1.39453	0.0610599	0.143258	0.0896397	8944	tags=44%, list=26%, signal=33%	SGCG/CD80/MYH7/MYH15/HLA-DOA/MYH2/HLA-DOB/MYH6/RAC2/HLA-DQA1/ITGB2/CD86/HLA-DQA2/HLA-DMB/PRF1/HLA-DRA/HLA-DPB1/HLA-DPA1/MYH7B/HLA-DQB1/CD28/ABL1/ITGAL/CAV1/LAMA2/CD40LG/ICAM1/SGCA/SGCB/HLA-DRB1
WP_DOPAMINE_METABOLISM	WP_DOPAMINE_METABOLISM	13	-0.545354	-1.54936	0.0612245	0.143502	0.0897925	1551	tags=31%, list=5%, signal=29%	MAOA/MAOB/DDC/SOD1
REACTOME_SIGNALING_BY_TYPE_1_INSULIN_LIKE_GROWTH_FACTOR_1_RECEPTOR_IGF1R_	REACTOME_SIGNALING_BY_TYPE_1_INSULIN_LIKE_GROWTH_FACTOR_1_RECEPTOR_IGF1R_	54	0.441634	1.429	0.0613208	0.143586	0.0898449	4814	tags=24%, list=14%, signal=21%	FGF5/FGF9/FGF4/FGF8/IGF1R/FGF1/FGF20/FGF23/FGFR1/FGFR3/IGF2/CILP/FGFR2
WP_FRAGILE_X_SYNDROME	WP_FRAGILE_X_SYNDROME	118	0.375571	1.32659	0.0619658	0.144927	0.0906838	7659	tags=26%, list=22%, signal=20%	EPS8L1/GRIA2/GRM5/KCND2/DNM1/HOXB8/CNR1/GRIP1/GRM1/MMP9/GAD1/NTRK2/CDKN2A/GRIN1/GRIN2A/KCNC1/SRC/CAMK4/PLCB1/RAP1GAP/SHANK1/GABRB2/SYNGAP1/BDNF/AKAP5/HCN1/GRIP2/GABRG2/ARC/MAP1B/APP
PID_AVB3_OPN_PATHWAY	PID_AVB3_OPN_PATHWAY	31	0.500279	1.46286	0.0620155	0.144927	0.0906838	10602	tags=45%, list=31%, signal=31%	VAV3/MMP9/SYK/MMP2/ITGAV/PLAU/MAP3K1/MAPK3/MAP3K14/PIP5K1A/SPP1/CD44/ILK/BCAR1
WP_REGULATION_OF_TOLLLIKE_RECEPTOR_SIGNALING_PATHWAY	WP_REGULATION_OF_TOLLLIKE_RECEPTOR_SIGNALING_PATHWAY	134	0.367708	1.32024	0.0628272	0.146679	0.0917803	7356	tags=27%, list=21%, signal=21%	MAPK13/PLK1/CD80/CXCL9/IL12A/MAPK10/SYK/TLR8/IKBKE/IL12B/TLR7/CXCL8/PIK3CG/TNF/CXCL10/PELI2/PIK3CD/IL1B/CD86/TLR6/TLR5/CXCL11/AKT3/PELI1/CD180/TLR2/STAT1/TREM1/IFNB1/PIK3R5/TRAFD1/TLR1/SARM1/BTK/MAPK3/IL6
REACTOME_FOLDING_OF_ACTIN_BY_CCT_TRIC	REACTOME_FOLDING_OF_ACTIN_BY_CCT_TRIC	10	-0.568011	-1.4841	0.0630137	0.14697	0.0919622	575	tags=100%, list=2%, signal=98%	CCT2/CCT6A/ACTB/TCP1/CCT8/CCT4/CCT7/CCT3/CCT6B
REACTOME_RAB_GEFS_EXCHANGE_GTP_FOR_GDP_ON_RABS	REACTOME_RAB_GEFS_EXCHANGE_GTP_FOR_GDP_ON_RABS	89	0.394475	1.36652	0.0631929	0.147239	0.0921303	12352	tags=43%, list=36%, signal=27%	RAB27B/RAB39B/RAB38/RAB9B/CHML/RIN1/RAB6B/RAB3IL1/RAB39A/RAB31/AKT3/DENND2D/ANKRD27/RAB3IP/ALS2CL/DENND2B/DENND3/RAB8B/DENND4B/RIN2/SBF1/DENND6B/DENND5A/DENND4C/DENND1C/RAB35/RGP1/DENND6A/CCZ1B/TRAPPC4/CCZ1/DENND2A/HPS4/TRAPPC10/DENND1B/RAB27A/MADD/RAB10
REACTOME_ACETYLCHOLINE_BINDING_AND_DOWNSTREAM_EVENTS	REACTOME_ACETYLCHOLINE_BINDING_AND_DOWNSTREAM_EVENTS	14	0.621792	1.50238	0.063253	0.147239	0.0921303	3852	tags=50%, list=11%, signal=44%	CHRND/CHRNA1/CHRNA7/CHRNA9/CHRNB2/CHRNA6/CHRNA5
REACTOME_GLUCOSE_METABOLISM	REACTOME_GLUCOSE_METABOLISM	90	-0.272817	-1.2888	0.0638298	0.148419	0.0928689	2024	tags=17%, list=6%, signal=16%	SLC25A13/GCK/SLC37A4/GCKR/GOT2/GOT1/PC/G6PC/G6PC2/ALDOB/ENO3/PFKFB1/PCK2/PCK1/FBP1
REACTOME_INTERACTIONS_OF_VPR_WITH_HOST_CELLULAR_PROTEINS	REACTOME_INTERACTIONS_OF_VPR_WITH_HOST_CELLULAR_PROTEINS	36	0.490637	1.45549	0.0638853	0.148419	0.0928689	9699	tags=50%, list=28%, signal=36%	HMGA1/NUP210/PSIP1/NUP205/NUP188/NUP62/NDC1/NUP107/NUP93/NUP43/NUP153/NUP85/NUP155/TPR/NUP37/SLC25A6/NUP160/NUP58
PID_KIT_PATHWAY	PID_KIT_PATHWAY	52	0.44384	1.42178	0.0644391	0.149559	0.0935824	10584	tags=46%, list=31%, signal=32%	MITF/STAP1/PTPRO/EPO/VAV1/DOK1/CBL/MAP4K1/SPRED1/STAT1/KITLG/JAK2/SH2B2/MAPK3/BCL2/KIT/FER/PIK3C2B/STAT5A/EPOR/CREBBP/MATK/PTPN6/GAB1
REACTOME_MITOCHONDRIAL_BIOGENESIS	REACTOME_MITOCHONDRIAL_BIOGENESIS	92	-0.27362	-1.29678	0.0645161	0.149592	0.0936027	14095	tags=50%, list=41%, signal=30%	CALM1/CHD9/DMAC2L/NCOA2/GABPB1/ATP5F1C/SSBP1/SIRT4/MICOS10/CYCS/ATP5MC1/ATP5F1B/ATP5PB/ATP5MG/APOOL/APOO/ATP5F1A/PRKAB2/ATP5F1E/ATP5MF/ESRRA/SAMM50/POLRMT/TBL1X/TFB1M/RXRA/IDH2/ATP5MC3/ACSS2/SIRT3/ATP5PD/GLUD1/ATP5PO/HSPA9/PRKAG3/MICOS13/TFB2M/PPARA/PRKAG2/SOD2/ATP5ME/SIRT5/ATP5PF/ATP5F1D/PPARGC1A/ALAS1
WP_OVERVIEW_OF_NANOPARTICLE_EFFECTS	WP_OVERVIEW_OF_NANOPARTICLE_EFFECTS	19	0.568806	1.48365	0.0646976	0.149866	0.0937743	9420	tags=74%, list=27%, signal=54%	CDH3/PTGS2/CXCL8/PTGS1/TNF/PIK3CD/ITGAD/AKT3/IL6/BCL2/COL4A1/CCND3/HMOX1/BAX
REACTOME_REGULATION_OF_SIGNALING_BY_NODAL	REACTOME_REGULATION_OF_SIGNALING_BY_NODAL	11	0.659929	1.50797	0.065449	0.151459	0.0947708	4788	tags=45%, list=14%, signal=39%	CER1/DAND5/LEFTY1/LEFTY2/NODAL
WP_HOSTPATHOGEN_INTERACTION_OF_HUMAN_CORONA_VIRUSES_APOPTOSIS	WP_HOSTPATHOGEN_INTERACTION_OF_HUMAN_CORONA_VIRUSES_APOPTOSIS	21	0.544362	1.44576	0.0656425	0.151758	0.0949583	10451	tags=48%, list=30%, signal=33%	MAPK13/FASLG/TNF/APAF1/BCL2L11/BCL2/MAPK12/BBC3/BAX/CASP7
REACTOME_REGULATION_OF_RUNX1_EXPRESSION_AND_ACTIVITY	REACTOME_REGULATION_OF_RUNX1_EXPRESSION_AND_ACTIVITY	17	0.587658	1.48312	0.0662824	0.153089	0.0957907	10389	tags=53%, list=30%, signal=37%	CCND2/SRC/RUNX1/CBFB/CCND3/PML/AGO2/AGO1/AGO3
REACTOME_SEMA3A_PAK_DEPENDENT_AXON_REPULSION	REACTOME_SEMA3A_PAK_DEPENDENT_AXON_REPULSION	16	0.597258	1.48675	0.0665702	0.153604	0.096113	2922	tags=25%, list=9%, signal=23%	SEMA3A/PLXNA1/PLXNA3/LIMK1
WP_COMPUTATIONAL_MODEL_OF_AEROBIC_GLYCOLYSIS	WP_COMPUTATIONAL_MODEL_OF_AEROBIC_GLYCOLYSIS	11	0.654935	1.49656	0.0669711	0.154378	0.0965978	9305	tags=55%, list=27%, signal=40%	PKM/SLC2A1/ALDOA/PFKM/HK1/ENO1
WP_FIBRIN_COMPLEMENT_RECEPTOR_3_SIGNALING_PATHWAY	WP_FIBRIN_COMPLEMENT_RECEPTOR_3_SIGNALING_PATHWAY	40	-0.336531	-1.36278	0.0673077	0.155004	0.0969891	1329	tags=18%, list=4%, signal=17%	NOS2/LBP/CD14/FGG/FGB/FGA/PLG
BIOCARTA_FAS_PATHWAY	BIOCARTA_FAS_PATHWAY	30	0.496384	1.43386	0.0677083	0.155775	0.0974718	14008	tags=77%, list=41%, signal=45%	PTPN13/LMNB2/LMNB1/FASLG/MAP3K1/PRKDC/PAK1/ARHGDIB/MAP3K7/DFFB/CASP7/RIPK2/SPTAN1/CASP3/FADD/DAXX/PARP1/LMNA/PAK2/CASP10/FAF1/CASP8/CASP6
PID_AJDISS_2PATHWAY	PID_AJDISS_2PATHWAY	48	0.450396	1.42306	0.0683453	0.156992	0.0982331	12001	tags=56%, list=35%, signal=37%	MMP7/IGF1R/SLIT1/NTRK2/IQGAP1/EGF/IGF2/SRC/BDNF/ABL1/ROBO1/ADAM10/MEP1B/RIN2/GNA13/MMP3/HGS/CREBBP/PTPN6/GDNF/RET/DSP/PTPN1/CDH1/DNM2/GNA12/CASP3
REACTOME_PCNA_DEPENDENT_LONG_PATCH_BASE_EXCISION_REPAIR	REACTOME_PCNA_DEPENDENT_LONG_PATCH_BASE_EXCISION_REPAIR	21	0.542877	1.44182	0.0684358	0.156992	0.0982331	8491	tags=52%, list=25%, signal=39%	RFC4/FEN1/POLD1/POLE2/POLD3/LIG1/RFC3/PCNA/RFC5/RPA1/RFC2
WP_NICOTINE_ACTIVITY_ON_DOPAMINERGIC_NEURONS	WP_NICOTINE_ACTIVITY_ON_DOPAMINERGIC_NEURONS	21	0.542712	1.44138	0.0684358	0.156992	0.0982331	4480	tags=33%, list=13%, signal=29%	PPP1R1B/KCNK9/CHRNB2/CHRNA6/DRD2/CHRNA5/ADCY2
REACTOME_SIGNALING_BY_NOTCH1	REACTOME_SIGNALING_BY_NOTCH1	74	0.408175	1.36917	0.0687285	0.157377	0.0984738	9069	tags=34%, list=26%, signal=25%	DLK1/DNER/NBEA/HDAC9/JAG1/CNTN1/MAMLD1/NEURL1/MAML2/ADAM17/HDAC7/NOTCH1/HIF1A/HEYL/HDAC2/APH1B/NCOR2/MIB1/TLE3/HDAC11/NEURL1B/ADAM10/JAG2/MAML1/TLE4
REACTOME_SPHINGOLIPID_METABOLISM	REACTOME_SPHINGOLIPID_METABOLISM	89	0.391905	1.35761	0.0687361	0.157377	0.0984738	3188	tags=15%, list=9%, signal=13%	ALDH3B2/SGPP2/FA2H/SPTSSB/UGT8/SPHK1/DEGS2/ARSI/PLPP2/B3GALNT1/ARSJ/CERS1/ALDH3B1
REACTOME_THE_ROLE_OF_NEF_IN_HIV_1_REPLICATION_AND_DISEASE_PATHOGENESIS	REACTOME_THE_ROLE_OF_NEF_IN_HIV_1_REPLICATION_AND_DISEASE_PATHOGENESIS	28	0.504643	1.43476	0.0688742	0.157541	0.0985764	7540	tags=36%, list=22%, signal=28%	CD8B/DOCK2/LCK/AP1S3/AP1M2/HCK/PACS1/CD28/CD247/AP1S2
WP_INTEGRATED_BREAST_CANCER_PATHWAY	WP_INTEGRATED_BREAST_CANCER_PATHWAY	151	0.357461	1.29309	0.0691824	0.158093	0.0989222	11745	tags=46%, list=34%, signal=30%	PKIA/RAD54L/RASGEF1A/PLK1/MMP1/RAD51/CDC25A/BLM/E2F1/BARD1/BRCA2/BRCA1/CHEK1/JAKMIP1/CDC25B/CDK2/XRCC3/BAK1/MSH2/APOBEC3G/ANXA1/STAT1/CDK4/ZMIZ1/FOSL1/AURKA/MRE11/ABL1/CYP19A1/USP21/SMARCA4/BCL2/FILIP1/VEGFA/PAK1/SMAD7/GRN/NUP85/TPR/PML/MSH6/WEE1/ZMYND8/BAX/ODC1/FER/CREB1/PIK3R2/NCOA3/TSC1/FOSL2/PLK3/NF1/CSNK1D/TGFBR1/ATM/SP1/RRAS/GSK3A/EP300/BMPR1A/ITPKC/HDAC1/TP53/CHEK2/RALA/BMPR2/CDH1/KRAS
WP_MIR5093P_ALTERATION_OF_YAP1ECM_AXIS	WP_MIR5093P_ALTERATION_OF_YAP1ECM_AXIS	18	0.581203	1.4948	0.0694051	0.158449	0.0991451	8852	tags=67%, list=26%, signal=50%	COL1A1/COL3A1/COL5A1/TEAD2/TWIST1/THBS2/TEAD4/EDNRA/PBX3/SPARC/TEAD3/GPC6
PID_HEDGEHOG_2PATHWAY	PID_HEDGEHOG_2PATHWAY	22	0.542921	1.45086	0.0698324	0.159272	0.0996596	2156	tags=18%, list=6%, signal=17%	PTHLH/TGFB2/STIL/GLI2
REACTOME_ALPHA_LINOLENIC_OMEGA3_AND_LINOLEIC_OMEGA6_ACID_METABOLISM	REACTOME_ALPHA_LINOLENIC_OMEGA3_AND_LINOLEIC_OMEGA6_ACID_METABOLISM	13	-0.530207	-1.50633	0.0699708	0.159434	0.0997613	1481	tags=38%, list=4%, signal=37%	SCP2/ACOX1/ACSL1/HSD17B4/ACAA1
REACTOME_NICOTINATE_METABOLISM	REACTOME_NICOTINATE_METABOLISM	31	-0.379135	-1.42243	0.0701754	0.159747	0.0999569	3330	tags=26%, list=10%, signal=23%	RNLS/NMRK1/NAMPT/NAPRT/NADK2/NMRK2/NNMT/CYP8B1
BIOCARTA_TGFB_PATHWAY	BIOCARTA_TGFB_PATHWAY	19	0.565746	1.47566	0.0703235	0.159811	0.0999971	11688	tags=63%, list=34%, signal=42%	TGFB2/TGFB1/TGFB3/SKIL/MAPK3/SMAD7/MAP3K7/CREBBP/TGFBR1/SMAD3/EP300/CDH1
BIOCARTA_P38MAPK_PATHWAY	BIOCARTA_P38MAPK_PATHWAY	36	0.487036	1.44481	0.0704042	0.159811	0.0999971	10613	tags=44%, list=31%, signal=31%	TGFB2/PLA2G4A/TGFB1/STAT1/TGFB3/RPS6KA5/MAP3K1/TRAF2/HMGN1/MAP3K9/MAP2K6/HSPB2/MAP3K7/CREB1/DDIT3/TGFBR1
PID_NFAT_3PATHWAY	PID_NFAT_3PATHWAY	53	0.436551	1.40226	0.0704057	0.159811	0.0999971	10273	tags=42%, list=30%, signal=29%	PRKCG/SFN/PRKCQ/PRKCB/PRKCD/KPNA2/CAMK4/NFATC2/MAP3K1/NFATC1/AKAP5/MAPK3/BCL2/YWHAQ/CABIN1/RCAN2/YWHAZ/CSNK2A1/RAN/KPNB1/YWHAH/CREBBP
REACTOME_SYNTHESIS_OF_IP3_AND_IP4_IN_THE_CYTOSOL	REACTOME_SYNTHESIS_OF_IP3_AND_IP4_IN_THE_CYTOSOL	26	0.51494	1.43602	0.0705563	0.16	0.100115	8996	tags=58%, list=26%, signal=43%	INPP5J/PLCD3/PLD4/PLCB4/PLCB1/ITPKA/PLCH1/PLCD4/PLCB3/INPP5D/PLCE1/PLCB2/PLCG1/INPPL1/ITPKB
REACTOME_HEDGEHOG_OFF_STATE	REACTOME_HEDGEHOG_OFF_STATE	112	0.378157	1.33232	0.0707395	0.160262	0.100279	7435	tags=26%, list=22%, signal=20%	TUBA3C/PSMA8/TUBB3/GLI2/GPR161/GLI1/GLI3/ADCY7/TUBA1B/TUBB6/TUBA1A/ADCY2/ADCY3/TUBA1C/IFT140/IFT52/IFT57/ADCY5/INTU/PRKAR2B/KIF7/PSMB9/TULP3/TUBB4A/TUBA3D/IFT172/RPGRIP1L/DYNC2H1/TUBB2B
PID_CXCR3_PATHWAY	PID_CXCR3_PATHWAY	43	0.460608	1.41984	0.0708075	0.160263	0.10028	9698	tags=42%, list=28%, signal=30%	DNM1/CXCL9/CXCL13/CXCR3/GNAZ/CXCL10/ITGB2/PIK3CD/SRC/CXCL11/GNG2/MAPK3/PF4/ITGAL/CCL11/NRAS/MAP2K6/PIK3R2
WP_PLATELETMEDIATED_INTERACTIONS_WITH_VASCULAR_AND_CIRCULATING_CELLS	WP_PLATELETMEDIATED_INTERACTIONS_WITH_VASCULAR_AND_CIRCULATING_CELLS	16	0.594105	1.4789	0.0709117	0.160346	0.100332	8418	tags=75%, list=24%, signal=57%	TGFB2/TGFB1/TLR7/IL1B/SELPLG/TLR2/CCL2/TGFB3/VCAM1/PF4/CD40LG/ICAM1
SA_B_CELL_RECEPTOR_COMPLEXES	SA_B_CELL_RECEPTOR_COMPLEXES	24	0.527416	1.44527	0.0712329	0.160918	0.10069	7339	tags=25%, list=21%, signal=20%	VAV3/SYK/VAV1/MAP3K1/MAPK8IP3/MAPK3
REACTOME_SLC_MEDIATED_TRANSMEMBRANE_TRANSPORT	REACTOME_SLC_MEDIATED_TRANSMEMBRANE_TRANSPORT	249	0.335993	1.25048	0.0717897	0.162022	0.101381	6037	tags=27%, list=18%, signal=23%	SLC6A15/SLC34A2/SLC7A10/SLC6A14/SLC28A3/SLC5A1/SLC4A3/SLC6A19/SLC30A8/SLC26A9/SLC13A1/SLC6A5/SLC44A4/SLC1A7/SLC1A5/SLC9A4/SLC36A2/SLC24A2/SLC38A5/SLC6A6/SLC34A3/SLC5A5/SLCO4C1/SLC2A1/SLC16A3/SLC7A3/SLC7A1/LCN1/SLC22A15/SLC24A3/SLC30A3/SLC7A8/EMB/SLC7A7/SLC9A2/SLC13A2/SLC4A8/SLC27A6/SLC41A1/RHAG/SLC9A5/SLC28A2/LCN15/SLC9A1/SLC39A4/SLC38A1/SLC6A9/SLCO3A1/SLC15A2/SLC39A10/SLC44A2/RUNX1/SLC2A6/SLC44A…
BIOCARTA_RANMS_PATHWAY	BIOCARTA_RANMS_PATHWAY	10	0.665066	1.47345	0.0722135	0.162824	0.101882	11520	tags=100%, list=34%, signal=67%	KIF15/TPX2/KPNA2/AURKA/RCC1/RAN/KPNB1/RANGAP1/RANBP1/NUMA1
REACTOME_ESR_MEDIATED_SIGNALING	REACTOME_ESR_MEDIATED_SIGNALING	190	0.34503	1.27398	0.072449	0.163199	0.102117	10914	tags=37%, list=32%, signal=26%	TFF1/SPHK1/MMP7/GNG13/MYB/TGFA/ERBB4/IGF1R/GNB3/MMP9/H2BU1/MMP2/EREG/TFF3/GATA3/EGF/AREG/H2AX/EPGN/GNGT1/SRC/KPNA2/RUNX1/CITED1/AKT3/GNG8/H2AZ1/GNB4/ZDHHC7/AXIN1/ZDHHC21/H4-16/PGR/GNG2/MAPK3/POLR2F/BCL2/SMC3/BTC/CBFB/GNGT2/TLE3/CAV1/CAV2/PRMT1/POU2F1/STAG1/SMC1A/MMP3/KDM1A/NRAS/AGO2/H3C12/CREB1/CARM1/PIK3R2/NCOA3/MED1/STRN/H2BC13/ZNF217/CREBBP/AGO1/AGO3/FOXA1/TBP/SP1/POLR2B/CCNT1/EP300/RAD21
REACTOME_DISEASES_ASSOCIATED_WITH_GLYCOSAMINOGLYCAN_METABOLISM	REACTOME_DISEASES_ASSOCIATED_WITH_GLYCOSAMINOGLYCAN_METABOLISM	41	0.464953	1.41858	0.0726817	0.163516	0.102315	8852	tags=51%, list=26%, signal=38%	GPC2/CHST3/GPC4/CHST6/ACAN/FMOD/CSPG5/VCAN/PRELP/BGN/SDC3/AGRN/LUM/GPC3/CHSY1/SLC26A2/HSPG2/CSPG4/GPC1/GPC5/GPC6
REACTOME_GRB2_SOS_PROVIDES_LINKAGE_TO_MAPK_SIGNALING_FOR_INTEGRINS_	REACTOME_GRB2_SOS_PROVIDES_LINKAGE_TO_MAPK_SIGNALING_FOR_INTEGRINS_	15	-0.503708	-1.46905	0.0727273	0.163516	0.102315	2015	tags=27%, list=6%, signal=25%	VWF/FGG/FGB/FGA
PID_CASPASE_PATHWAY	PID_CASPASE_PATHWAY	51	0.440844	1.40434	0.0734055	0.164884	0.103172	10500	tags=43%, list=31%, signal=30%	TFAP2A/LMNB2/LMNB1/LIMK1/GZMB/CASP2/BIRC3/TNF/ACTA1/PRF1/APAF1/MAP3K1/BCL2/APP/PIDD1/TRAF2/VIM/ARHGDIB/BAX/DFFB/CASP7/CASP1
REACTOME_PLATELET_CALCIUM_HOMEOSTASIS	REACTOME_PLATELET_CALCIUM_HOMEOSTASIS	27	0.51077	1.43808	0.0739247	0.165687	0.103674	8578	tags=52%, list=25%, signal=39%	ITPR3/TRPC7/ORAI2/TRPC3/ATP2A3/P2RX5/P2RX6/SLC8A2/SLC8A1/ATP2A1/P2RX7/P2RX4/P2RX1/ATP2B1
REACTOME_TRIGLYCERIDE_BIOSYNTHESIS	REACTOME_TRIGLYCERIDE_BIOSYNTHESIS	14	-0.502219	-1.44698	0.0739645	0.165687	0.103674	2928	tags=71%, list=9%, signal=65%	GK3P/GPAM/LPIN1/DGAT2/LPIN2/DGAT1/GK/MOGAT1/AGMO/MOGAT2
REACTOME_NEUROTRANSMITTER_CLEARANCE	REACTOME_NEUROTRANSMITTER_CLEARANCE	10	-0.557976	-1.45788	0.0739726	0.165687	0.103674	4028	tags=50%, list=12%, signal=44%	BCHE/MAOA/SLC22A2/ALDH2/SLC22A1
REACTOME_NEPHRIN_FAMILY_INTERACTIONS	REACTOME_NEPHRIN_FAMILY_INTERACTIONS	23	0.53278	1.44586	0.0742779	0.166214	0.104004	4111	tags=30%, list=12%, signal=27%	KIRREL2/NPHS2/KIRREL3/NCK2/IQGAP1/ACTN3/KIRREL1
REACTOME_SIGNALING_BY_VEGF	REACTOME_SIGNALING_BY_VEGF	105	0.380571	1.33302	0.0750816	0.167854	0.10503	8749	tags=30%, list=25%, signal=23%	ITPR3/SPHK1/MAPK13/VAV3/NCK2/NCF1/CYBB/PRKCB/SRC/VAV1/PRKCD/NCKAP1L/SH2D2A/WASF1/ITGAV/AKT3/VEGFB/ABI2/NCF2/NRP2/AXL/NCF4/PGF/VEGFA/PLCG1/CYBA/PAK1/CAV1/WASF2/MAPK12/TRIB3/NRP1
REACTOME_SHC1_EVENTS_IN_ERBB2_SIGNALING	REACTOME_SHC1_EVENTS_IN_ERBB2_SIGNALING	22	0.531196	1.41953	0.075419	0.16845	0.105403	4470	tags=23%, list=13%, signal=20%	NRG3/ERBB4/EREG/EGF/PRKCD
WP_TOLLLIKE_RECEPTOR_SIGNALING_RELATED_TO_MYD88	WP_TOLLLIKE_RECEPTOR_SIGNALING_RELATED_TO_MYD88	30	0.487407	1.40793	0.0755208	0.168469	0.105414	12913	tags=57%, list=38%, signal=35%	TLR8/IKBKE/TLR7/TLR6/TLR5/TLR2/TLR1/TRAF3/RELB/REL/TICAM2/IRAK4/MAPK1/NFKB1/IRF3/IKBKB/TICAM1
WP_INSULIN_SIGNALING	WP_INSULIN_SIGNALING	159	0.352356	1.28293	0.0755694	0.168469	0.105414	12873	tags=50%, list=37%, signal=32%	SNAP25/MAPK13/PPP1R3A/IGF1R/SLC2A1/MAPK10/RRAD/RAC2/ARHGAP33/RPS6KA6/PIK3CG/PRKCQ/PRKCB/PIK3CD/PRKCD/CBL/MAP4K1/STXBP4/PRKCI/RPS6KA5/MAPK7/MAP3K12/MAP3K1/SH2B2/MAPK3/GYS1/INPP4A/MAP3K14/RHOQ/KIF5B/PFKM/MAP4K3/CYTH3/MAPK12/TRIB3/INPPL1/MAP3K10/MAP4K5/MAP3K6/MAP3K4/GYG1/MAP3K9/MAP4K4/CBLB/MAP2K6/MAP3K7/MINK1/PIK3R2/TSC1/STXBP2/EHD2/MAP3K3/KIF3A/PRKAA2/GAB1/GSK3A/PTPRF/RAPGEF1/PRKCA/SRF/FOXO3/RPS6KA…
REACTOME_REGULATION_OF_IFNA_SIGNALING	REACTOME_REGULATION_OF_IFNA_SIGNALING	24	-0.39901	-1.40404	0.0772059	0.1714	0.107248	9733	tags=46%, list=28%, signal=33%	IFNAR1/IFNA4/IFNA21/IFNA1/IFNA13/IFNA6/IFNA2/IFNA17/IFNA14/IFNA10/IFNA16
WP_EICOSANOID_SYNTHESIS	WP_EICOSANOID_SYNTHESIS	26	0.508911	1.4192	0.0773406	0.1714	0.107248	6522	tags=42%, list=19%, signal=34%	PLA2G4A/ALOX5/ALOX5AP/PTGS2/DPEP1/ALOX15B/PTGS1/PTGES/PTGIS/PTGDS/TBXAS1
REACTOME_PHASE_4_RESTING_MEMBRANE_POTENTIAL	REACTOME_PHASE_4_RESTING_MEMBRANE_POTENTIAL	19	0.558731	1.45737	0.0773558	0.1714	0.107248	4274	tags=37%, list=12%, signal=32%	KCNK2/KCNK10/KCNK9/KCNK12/KCNK15/KCNK5/KCNJ12
BIOCARTA_CTL_PATHWAY	BIOCARTA_CTL_PATHWAY	13	0.621798	1.47312	0.07739	0.1714	0.107248	8418	tags=77%, list=24%, signal=58%	CD3G/FASLG/GZMB/CD3D/CD3E/ITGB2/PRF1/CD247/ITGAL/ICAM1
BIOCARTA_PRC2_PATHWAY	BIOCARTA_PRC2_PATHWAY	13	0.62211	1.47386	0.07739	0.1714	0.107248	11436	tags=69%, list=33%, signal=46%	EZH2/PHC1/HDAC2/SUZ12/RBBP4/CBX4/EED/RBBP7/HDAC1
REACTOME_ERBB2_ACTIVATES_PTK6_SIGNALING	REACTOME_ERBB2_ACTIVATES_PTK6_SIGNALING	13	0.622644	1.47512	0.07739	0.1714	0.107248	3575	tags=31%, list=10%, signal=28%	NRG3/ERBB4/EREG/EGF
REACTOME_MITOTIC_TELOPHASE_CYTOKINESIS	REACTOME_MITOTIC_TELOPHASE_CYTOKINESIS	13	0.623585	1.47735	0.07739	0.1714	0.107248	12666	tags=92%, list=37%, signal=58%	KIF23/PLK1/KIF20A/SMC3/MAU2/STAG1/SMC1A/RAD21/NIPBL/WAPL/PDS5B/PDS5A
WP_INITIATION_OF_TRANSCRIPTION_AND_TRANSLATION_ELONGATION_AT_THE_HIV1_LTR	WP_INITIATION_OF_TRANSCRIPTION_AND_TRANSLATION_ELONGATION_AT_THE_HIV1_LTR	32	0.490096	1.43622	0.077821	0.172194	0.107745	11436	tags=53%, list=33%, signal=35%	HDAC9/NFATC4/PPP3R2/HDAC7/NFATC2/NFATC1/HDAC2/HDAC4/CREBBP/SP1/CCNT1/EP300/SUPT5H/NELFE/NELFB/NELFA/HDAC1
REACTOME_INTERLEUKIN_3_INTERLEUKIN_5_AND_GM_CSF_SIGNALING	REACTOME_INTERLEUKIN_3_INTERLEUKIN_5_AND_GM_CSF_SIGNALING	48	0.439329	1.38809	0.0779376	0.172291	0.107806	6863	tags=33%, list=20%, signal=27%	IL2RA/IL2RG/SYK/CSF2RA/IL2RB/CSF2RB/JAK3/PIK3CD/VAV1/CBL/CSF2/HCK/IL5RA/IL2/JAK2/INPP5D
PID_RHOA_PATHWAY	PID_RHOA_PATHWAY	45	0.449654	1.40046	0.0780488	0.172376	0.107859	11257	tags=51%, list=33%, signal=34%	PIP5K1B/CIT/LIMK1/SLC9A1/ACTA1/EZR/VCL/PKN1/PIP5K1C/PPP1R12A/ITGB1/PIP5K1A/MAPK12/PLD1/MRTFA/MAP2K6/LIMK2/F2RL2/MYL2/ROCK1/TLN1/PLD2/SRF
REACTOME_REGULATION_OF_INNATE_IMMUNE_RESPONSES_TO_CYTOSOLIC_DNA	REACTOME_REGULATION_OF_INNATE_IMMUNE_RESPONSES_TO_CYTOSOLIC_DNA	14	0.612389	1.47965	0.0783133	0.172799	0.108124	2539	tags=14%, list=7%, signal=13%	NLRP4/ZBP1
PID_ALPHA_SYNUCLEIN_PATHWAY	PID_ALPHA_SYNUCLEIN_PATHWAY	32	0.489116	1.43335	0.079118	0.174413	0.109134	9016	tags=44%, list=26%, signal=32%	UCHL1/KLK6/SYK/SNCA/LCK/SRC/PRKCD/HCK/FGR/SLC6A3/MAPK3/PLCB2/PLD1/CSNK2A1
REACTOME_TRANSCRIPTIONAL_REGULATION_BY_THE_AP_2_TFAP2_FAMILY_OF_TRANSCRIPTION_FACTORS	REACTOME_TRANSCRIPTIONAL_REGULATION_BY_THE_AP_2_TFAP2_FAMILY_OF_TRANSCRIPTION_FACTORS	38	0.471797	1.41606	0.0798969	0.175966	0.110106	8293	tags=39%, list=24%, signal=30%	PITX2/TFAP2A/MYBL2/TGFA/TFAP2E/TFAP2B/CITED1/DEK/TFAP2C/KCTD1/KDM5B/ATAD2/UBE2I/VEGFA/KIT
REACTOME_NUCLEOTIDE_BINDING_DOMAIN_LEUCINE_RICH_REPEAT_CONTAINING_RECEPTOR_NLR_SIGNALING_PATHWAYS	REACTOME_NUCLEOTIDE_BINDING_DOMAIN_LEUCINE_RICH_REPEAT_CONTAINING_RECEPTOR_NLR_SIGNALING_PATHWAYS	54	0.430464	1.39286	0.0801887	0.176445	0.110405	10732	tags=39%, list=31%, signal=27%	MAPK13/AIM2/CARD9/CASP2/BIRC3/PSTPIP1/NLRP3/PYCARD/NOD2/P2RX7/NOD1/BCL2/APP/MAPK12/MEFV/MAP2K6/MAP3K7/NLRC4/TNFAIP3/CASP1/RIPK2
REACTOME_ZBP1_DAI_MEDIATED_INDUCTION_OF_TYPE_I_IFNS	REACTOME_ZBP1_DAI_MEDIATED_INDUCTION_OF_TYPE_I_IFNS	20	0.546403	1.44133	0.0804438	0.176842	0.110654	2539	tags=10%, list=7%, signal=9%	NLRP4/ZBP1
PID_ALK2_PATHWAY	PID_ALK2_PATHWAY	11	0.641675	1.46626	0.0806697	0.177175	0.110862	8750	tags=55%, list=25%, signal=41%	AMH/BMP7/TLX2/ACVR1/SMAD5/SMAD9
REACTOME_GRB2_EVENTS_IN_ERBB2_SIGNALING	REACTOME_GRB2_EVENTS_IN_ERBB2_SIGNALING	16	0.584189	1.45422	0.081042	0.177585	0.111119	3575	tags=25%, list=10%, signal=22%	NRG3/ERBB4/EREG/EGF
BIOCARTA_PROTEASOME_PATHWAY	BIOCARTA_PROTEASOME_PATHWAY	18	-0.442323	-1.39087	0.0810811	0.177585	0.111119	17695	tags=89%, list=51%, signal=43%	RPN1/UBA1/PSMA6/PSMA1/PSMB2/UBE3A/PSMA4/PSMA7/PSMB4/PSMB5/PSMA5/PSMB1/PSMA3/PSMB7/PSMB6/PSMA2
REACTOME_CREB1_PHOSPHORYLATION_THROUGH_THE_ACTIVATION_OF_ADENYLATE_CYCLASE	REACTOME_CREB1_PHOSPHORYLATION_THROUGH_THE_ACTIVATION_OF_ADENYLATE_CYCLASE	12	-0.526986	-1.46084	0.0810811	0.177585	0.111119	8	tags=42%, list=0%, signal=42%	PRKACA/ADCY1/PRKACG/PRKAR1A/ADCY8
REACTOME_ACTIVATION_OF_THE_MRNA_UPON_BINDING_OF_THE_CAP_BINDING_COMPLEX_AND_EIFS_AND_SUBSEQUENT_BINDING_TO_43S	REACTOME_ACTIVATION_OF_THE_MRNA_UPON_BINDING_OF_THE_CAP_BINDING_COMPLEX_AND_EIFS_AND_SUBSEQUENT_BINDING_TO_43S	59	-0.289719	-1.28504	0.0816327	0.178299	0.111565	24434	tags=100%, list=71%, signal=29%	RPSA/EIF4A1/RPS3/EIF4A2/RPS16/RPS21/RPS12/RPS19/RPS2/EIF2S3/RPS5/RPS10/EIF3D/RPS8/EIF3B/RPS27A/RPS3A/RPS15A/EIF3L/EIF4EBP1/RPS27/EIF2S2/EIF4B/RPS29/EIF3F/RPS11/EIF3A/RPS4X/EIF4E/RPS18/RPS24/RPS7/RPS6/EIF4H/RPS13/RPS23/PABPC1/RPS15/EIF4G1/EIF3M/RPS9/RPS25/EIF1AX/RPS17/RPS20/EIF3H/EIF3J/EIF3G/EIF3I/RPS28/EIF3K/EIF2S1/RPS14/RPS4Y1/RPS26/EIF3E/FAU/RPS27L
REACTOME_CARNITINE_METABOLISM	REACTOME_CARNITINE_METABOLISM	13	-0.513329	-1.45838	0.0816327	0.178299	0.111565	2610	tags=38%, list=8%, signal=36%	PRKAG2/CPT1A/SLC25A20/CPT2/THRSP
REACTOME_ERYTHROCYTES_TAKE_UP_CARBON_DIOXIDE_AND_RELEASE_OXYGEN	REACTOME_ERYTHROCYTES_TAKE_UP_CARBON_DIOXIDE_AND_RELEASE_OXYGEN	13	-0.513258	-1.45817	0.0816327	0.178299	0.111565	1830	tags=38%, list=5%, signal=36%	HBB/HBA2/CA2/SLC4A1/CA4
BIOCARTA_GRANULOCYTES_PATHWAY	BIOCARTA_GRANULOCYTES_PATHWAY	15	0.598762	1.46219	0.0818452	0.178414	0.111637	8418	tags=67%, list=24%, signal=50%	IFNG/IL1A/ITGAM/CXCL8/TNF/ITGB2/SELPLG/ITGAL/SELL/ICAM1
WP_TRANSLATION_FACTORS	WP_TRANSLATION_FACTORS	51	-0.296497	-1.27573	0.0818713	0.178414	0.111637	15813	tags=51%, list=46%, signal=28%	ETF1/EIF2AK1/EIF4G1/EIF1AX/EIF2B4/EEF2/EIF2B2/EIF3H/EIF3J/EIF3G/EIF3I/EEF1B2/EIF5B/EEF1D/EIF2B3/EIF2S1/EIF5A/EIF6/EIF1AY/EIF3E/EIF4EBP2/EIF1/EIF5/EEF1A2/CLUH/EIF4EBP3
BIOCARTA_ASBCELL_PATHWAY	BIOCARTA_ASBCELL_PATHWAY	13	0.614079	1.45483	0.0819423	0.178414	0.111637	8944	tags=69%, list=26%, signal=51%	CD80/IL4/FASLG/IL10/HLA-DRA/IL2/CD28/CD40LG/HLA-DRB1
WP_ONCOSTATIN_M_SIGNALING_PATHWAY	WP_ONCOSTATIN_M_SIGNALING_PATHWAY	65	0.414021	1.36739	0.0819861	0.178414	0.111637	7938	tags=26%, list=23%, signal=20%	MMP13/MMP1/OSM/JAK3/PRKCB/SRC/PRKCD/CDK2/HIF1A/STAT1/CCL2/SERPINE1/PIAS3/OSMR/JAK2/MAPK3/VEGFA
REACTOME_HIGHLY_CALCIUM_PERMEABLE_POSTSYNAPTIC_NICOTINIC_ACETYLCHOLINE_RECEPTORS	REACTOME_HIGHLY_CALCIUM_PERMEABLE_POSTSYNAPTIC_NICOTINIC_ACETYLCHOLINE_RECEPTORS	11	0.636891	1.45533	0.0821918	0.178578	0.11174	3852	tags=55%, list=11%, signal=48%	CHRNA1/CHRNA7/CHRNA9/CHRNB2/CHRNA6/CHRNA5
WP_SRF_AND_MIRS_IN_SMOOTH_MUSCLE_DIFFERENTIATION_AND_PROLIFERATION	WP_SRF_AND_MIRS_IN_SMOOTH_MUSCLE_DIFFERENTIATION_AND_PROLIFERATION	12	0.623373	1.46961	0.0822123	0.178578	0.11174	8000	tags=33%, list=23%, signal=26%	NKX2-5/CCND2/MEF2B/KLF4
BIOCARTA_BARR_MAPK_PATHWAY	BIOCARTA_BARR_MAPK_PATHWAY	14	0.60831	1.4698	0.0828313	0.179671	0.112424	8110	tags=43%, list=24%, signal=33%	DNM1/KCNA3/KCNA2/PLCB1/MAPK3/KCNA1
REACTOME_ANTIMICROBIAL_PEPTIDES	REACTOME_ANTIMICROBIAL_PEPTIDES	84	0.391931	1.34373	0.0828667	0.179671	0.112424	5695	tags=31%, list=17%, signal=26%	BPIFA1/DEFA5/CHGA/PGLYRP4/BPIFA2/BPIFB1/REG3G/PRTN3/DEFB126/HTN1/BPIFB6/DEFA6/DEFB133/DEFA4/BPIFB4/BPIFB2/SEMG1/PGLYRP3/RNASE7/S100A9/PI3/PRSS3/CAMP/TLR2/RNASE3/SLC11A1
REACTOME_ERBB2_REGULATES_CELL_MOTILITY	REACTOME_ERBB2_REGULATES_CELL_MOTILITY	15	0.596167	1.45586	0.0833333	0.180353	0.112851	3575	tags=27%, list=10%, signal=24%	NRG3/ERBB4/EREG/EGF
REACTOME_TAK1_ACTIVATES_NFKB_BY_PHOSPHORYLATION_AND_ACTIVATION_OF_IKKS_COMPLEX	REACTOME_TAK1_ACTIVATES_NFKB_BY_PHOSPHORYLATION_AND_ACTIVATION_OF_IKKS_COMPLEX	31	-0.36642	-1.37473	0.0833333	0.180353	0.112851	3390	tags=13%, list=10%, signal=12%	UBB/NKIRAS1/S100A12/SAA1
BIOCARTA_ETS_PATHWAY	BIOCARTA_ETS_PATHWAY	17	0.570246	1.43918	0.0835735	0.180708	0.113073	10521	tags=59%, list=31%, signal=41%	E2F1/RBL1/CSF1/CSF1R/HDAC2/NCOR2/ETV3/E2F4/SIN3B/SIN3A
REACTOME_TANDEM_PORE_DOMAIN_POTASSIUM_CHANNELS	REACTOME_TANDEM_PORE_DOMAIN_POTASSIUM_CHANNELS	12	0.620239	1.46222	0.083707	0.180832	0.11315	1042	tags=25%, list=3%, signal=24%	KCNK2/KCNK10/KCNK9
WP_PHOTODYNAMIC_THERAPYINDUCED_NFE2L2_NRF2_SURVIVAL_SIGNALING	WP_PHOTODYNAMIC_THERAPYINDUCED_NFE2L2_NRF2_SURVIVAL_SIGNALING	22	-0.409194	-1.40385	0.0839161	0.181118	0.11333	2940	tags=27%, list=9%, signal=25%	NQO2/ABCC2/ABCC6/CES1/EPHX1/ABCG2
WP_KIT_RECEPTOR_SIGNALING_PATHWAY	WP_KIT_RECEPTOR_SIGNALING_PATHWAY	59	0.416358	1.35996	0.0842105	0.181589	0.113624	11394	tags=47%, list=33%, signal=32%	MITF/GRB7/PRKCB/SRC/VAV1/DOK1/CBL/MAPT/STAT1/KITLG/JAK2/INPP5D/BTK/SH2B2/MAPK3/BCL2/PLCG1/KIT/TBX2/SNAI1/PIK3R2/STAT5A/MATK/PTPN6/EP300/PRKCA/FOXO3/RPS6KA1
KEGG_RIBOFLAVIN_METABOLISM	KEGG_RIBOFLAVIN_METABOLISM	15	0.590964	1.44315	0.0848214	0.18274	0.114344	4676	tags=33%, list=14%, signal=29%	ACP4/TYR/MTMR2/MTMR7/ENPP3
REACTOME_SIGNALING_BY_PTK6	REACTOME_SIGNALING_BY_PTK6	54	0.425639	1.37725	0.0849057	0.182755	0.114354	5776	tags=20%, list=17%, signal=17%	NRG3/CCNE1/ERBB4/GPNMB/EREG/EGF/CDK2/DOK1/CBL/HIF1A/CDK4
WP_SLEEP_REGULATION	WP_SLEEP_REGULATION	38	0.467583	1.40341	0.0850515	0.182796	0.114379	4194	tags=34%, list=12%, signal=30%	MTNR1B/NLGN1/UTS2/OXTR/ADORA1/MRGPRX2/IL18/CHRNB2/DRD2/GRIN2A/HCRTR2/UTS2R/STAR
REACTOME_GPVI_MEDIATED_ACTIVATION_CASCADE	REACTOME_GPVI_MEDIATED_ACTIVATION_CASCADE	34	0.480054	1.41206	0.0850785	0.182796	0.114379	6604	tags=38%, list=19%, signal=31%	VAV3/COL1A1/COL1A2/SYK/RAC2/PDPN/PIK3CG/LCK/VAV1/FCER1G/LCP2/PIK3R5/LAT
REACTOME_NEGATIVE_REGULATION_OF_FGFR4_SIGNALING	REACTOME_NEGATIVE_REGULATION_OF_FGFR4_SIGNALING	31	0.479766	1.40288	0.0852713	0.183044	0.114534	4714	tags=26%, list=14%, signal=22%	FGF9/FGF4/FGF8/FGF1/FGF20/FGF23/SRC/CBL
WP_REGULATION_OF_MICROTUBULE_CYTOSKELETON	WP_REGULATION_OF_MICROTUBULE_CYTOSKELETON	46	0.444427	1.38581	0.0854701	0.183305	0.114698	8600	tags=37%, list=25%, signal=28%	KIF2C/AURKB/CDK1/MARK1/LIMK1/STMN1/SRC/MAPRE1/CAMK4/SPRED1/MAPT/MARK2/ABL1/MAP1B/EPHB2/PAK1/TRIO
PID_INTEGRIN3_PATHWAY	PID_INTEGRIN3_PATHWAY	43	0.453438	1.39773	0.0857143	0.183662	0.114921	6172	tags=40%, list=18%, signal=32%	SPHK1/PLAUR/COL1A1/COL1A2/L1CAM/IBSP/TNC/ITGA2B/COL4A3/COL4A6/EDIL3/LAMB1/ITGAV/PLAU/LAMC1/FBN1/COL4A4
REACTOME_SIGNALING_BY_HEDGEHOG	REACTOME_SIGNALING_BY_HEDGEHOG	149	0.351944	1.27218	0.0860441	0.184203	0.115259	7435	tags=23%, list=22%, signal=18%	TUBA3C/PSMA8/TUBB3/EVC2/GLI2/GPR161/GLI1/EVC/GLI3/DZIP1/ADCY7/TUBA1B/TUBB6/TUBA1A/ADCY2/ADCY3/ADAM17/TUBA1C/IFT140/IFT52/SMURF2/IFT57/ADCY5/INTU/PRKAR2B/EFCAB7/KIF7/PSMB9/TULP3/TUBB4A/TUBA3D/IFT172/RPGRIP1L/DYNC2H1/TUBB2B
WP_ERK_PATHWAY_IN_HUNTINGTONS_DISEASE	WP_ERK_PATHWAY_IN_HUNTINGTONS_DISEASE	15	0.589656	1.43996	0.0863095	0.184604	0.115511	12303	tags=67%, list=36%, signal=43%	GRM1/NTRK2/EGF/RPS6KA5/BDNF/CREB1/CASP7/CASP3/MAPK1/HRAS
REACTOME_TP53_REGULATES_TRANSCRIPTION_OF_GENES_INVOLVED_IN_G2_CELL_CYCLE_ARREST	REACTOME_TP53_REGULATES_TRANSCRIPTION_OF_GENES_INVOLVED_IN_G2_CELL_CYCLE_ARREST	18	0.568829	1.46298	0.0864023	0.184636	0.115531	9863	tags=72%, list=29%, signal=52%	CDK1/RBL1/SFN/CCNB1/CDC25C/TFDP1/ZNF385A/PCNA/AURKA/PRMT1/BAX/CARM1/E2F4
REACTOME_DDX58_IFIH1_MEDIATED_INDUCTION_OF_INTERFERON_ALPHA_BETA	REACTOME_DDX58_IFIH1_MEDIATED_INDUCTION_OF_INTERFERON_ALPHA_BETA	75	-0.276323	-1.29716	0.0866142	0.184922	0.11571	5640	tags=25%, list=16%, signal=21%	IFNA4/IFNA21/IFNA1/DHX58/IFNA13/IFNA6/IFNA2/IFNA17/IFNA14/IFNA10/IFNA16/UBB/NKIRAS1/ISG15/HERC5/TKFC/RNF125/S100A12/SAA1
WP_PHOTODYNAMIC_THERAPYINDUCED_HIF1_SURVIVAL_SIGNALING	WP_PHOTODYNAMIC_THERAPYINDUCED_HIF1_SURVIVAL_SIGNALING	37	0.469104	1.3995	0.0867876	0.184987	0.11575	6628	tags=38%, list=19%, signal=31%	PKM/TGFA/PMAIP1/BIRC5/SLC2A1/EPO/PTGS2/BAK1/HIF1A/TGFB3/SERPINE1/BCL2A1/IGFBP3/SLC2A3
PID_UPA_UPAR_PATHWAY	PID_UPA_UPAR_PATHWAY	42	0.451251	1.38906	0.0868486	0.184987	0.11575	6196	tags=43%, list=18%, signal=35%	MMP13/MMP12/ITGA3/PLAUR/MMP9/TGFB1/PDGFD/ITGAM/FPR1/HGF/FPR2/ITGB2/SRC/ITGAV/FPR3/PLAU/SERPINE1/ITGA5
SIG_CD40PATHWAYMAP	SIG_CD40PATHWAYMAP	33	0.48015	1.41092	0.0869001	0.184987	0.11575	9113	tags=39%, list=27%, signal=29%	MAPK13/MAPK10/TRAF5/SYT1/PIK3CD/TONSL/NFKBIE/MAPK8IP2/MAPK8IP3/MAPK3/TRAF2/MAPK12/TRAF3
WP_HEDGEHOG_SIGNALING_PATHWAY	WP_HEDGEHOG_SIGNALING_PATHWAY	43	0.452887	1.39604	0.0869565	0.184987	0.11575	11160	tags=47%, list=32%, signal=31%	EVC2/GLI2/GPR161/GLI1/EVC/GLI3/CCND2/SMURF2/LRP2/KIF7/BCL2/CSNK1G1/CSNK1E/PTCH1/CDON/CSNK1G2/KIF3A/CSNK1D/SPOPL/GRK2
PID_ILK_PATHWAY	PID_ILK_PATHWAY	45	0.445337	1.38701	0.0878049	0.186518	0.116708	12482	tags=53%, list=36%, signal=34%	PPP1R14C/NCK2/TACC3/IQGAP1/PARVG/AURKA/MYL9/PPP1R12A/GIT2/CKAP5/LIMS1/ARHGEF6/TNS1/SNAI1/CREB1/ELMO2/ILK/ZYX/PXN/RHOG/XPO1/RUVBL1/PPP1R14B/PARP1
REACTOME_P130CAS_LINKAGE_TO_MAPK_SIGNALING_FOR_INTEGRINS	REACTOME_P130CAS_LINKAGE_TO_MAPK_SIGNALING_FOR_INTEGRINS	15	-0.483297	-1.40952	0.0878788	0.186518	0.116708	2015	tags=27%, list=6%, signal=25%	VWF/FGG/FGB/FGA
REACTOME_NEGATIVE_REGULATION_OF_ACTIVITY_OF_TFAP2_AP_2_FAMILY_TRANSCRIPTION_FACTORS	REACTOME_NEGATIVE_REGULATION_OF_ACTIVITY_OF_TFAP2_AP_2_FAMILY_TRANSCRIPTION_FACTORS	10	0.647227	1.43393	0.0879121	0.186518	0.116708	7316	tags=60%, list=21%, signal=47%	TFAP2A/TFAP2E/TFAP2B/TFAP2C/KCTD1/UBE2I
BIOCARTA_RACCYCD_PATHWAY	BIOCARTA_RACCYCD_PATHWAY	25	0.50701	1.40186	0.0880759	0.186595	0.116757	8131	tags=28%, list=24%, signal=21%	CCNE1/E2F1/TFDP1/CDK2/CDK4/MAPK3/PAK1
REACTOME_TELOMERE_MAINTENANCE	REACTOME_TELOMERE_MAINTENANCE	90	0.381487	1.32593	0.0881057	0.186595	0.116757	6877	tags=28%, list=20%, signal=22%	PIF1/CCNA2/BLM/H2BU1/CHTF18/RFC4/H2AX/CCNA1/FEN1/POLA1/POLD1/DNA2/CDK2/POLD3/LIG1/PRIM1/DSCC1/POLA2/RFC3/H3-4/PCNA/H2AZ1/PRIM2/RFC5/H4-16
PID_ARF6_PATHWAY	PID_ARF6_PATHWAY	35	0.477201	1.40965	0.0885417	0.18718	0.117123	6489	tags=34%, list=19%, signal=28%	ADAP1/GULP1/ITGA2B/EGF/TSHR/HGF/SRC/IPCEF1/GNA15/GIT1/ARAP2/ACAP1
REACTOME_DOWNSTREAM_SIGNALING_OF_ACTIVATED_FGFR4	REACTOME_DOWNSTREAM_SIGNALING_OF_ACTIVATED_FGFR4	27	0.502057	1.41354	0.0887097	0.18718	0.117123	2530	tags=22%, list=7%, signal=21%	FGF9/FGF4/FGF8/FGF1/FGF20/FGF23
ST_GAQ_PATHWAY	ST_GAQ_PATHWAY	27	0.499935	1.40757	0.0887097	0.18718	0.117123	6634	tags=22%, list=19%, signal=18%	PITX2/ITPR3/ITPKA/AKT3/TONSL/NFKBIE
WP_TLR4_SIGNALING_AND_TOLERANCE	WP_TLR4_SIGNALING_AND_TOLERANCE	27	0.498403	1.40326	0.0887097	0.18718	0.117123	12913	tags=52%, list=38%, signal=32%	IKBKE/CXCL8/TNF/IFNB1/INPP5D/IL6/TRAF3/MAP3K7/IRAK3/IRAK4/NFKB1/IRF3/IKBKB/TICAM1
REACTOME_SYNTHESIS_OF_IP2_IP_AND_INS_IN_THE_CYTOSOL	REACTOME_SYNTHESIS_OF_IP2_IP_AND_INS_IN_THE_CYTOSOL	14	0.599576	1.4487	0.0888554	0.18718	0.117123	5175	tags=36%, list=15%, signal=30%	MIOX/INPP5J/ISYNA1/MTMR7/INPP4B
WP_OSTEOBLAST_SIGNALING	WP_OSTEOBLAST_SIGNALING	14	0.60231	1.4553	0.0888554	0.18718	0.117123	4838	tags=43%, list=14%, signal=37%	COL1A1/IBSP/FGF23/PDGFRA/TNFRSF11B/ITGAV
REACTOME_TRAFFICKING_OF_AMPA_RECEPTORS	REACTOME_TRAFFICKING_OF_AMPA_RECEPTORS	31	0.477471	1.39617	0.0891473	0.187629	0.117403	8927	tags=42%, list=26%, signal=31%	GRIA2/PRKCG/GRIP1/GRIA4/CACNG4/CACNG8/PRKCB/AKAP5/MYO6/GRIP2/CACNG3/DLG4/CACNG2
BIOCARTA_EICOSANOID_PATHWAY	BIOCARTA_EICOSANOID_PATHWAY	22	0.523317	1.39848	0.0893855	0.187892	0.117568	6674	tags=59%, list=19%, signal=48%	PLA2G4A/ALOX5/ALOX5AP/PTGFR/PTGER4/PTGS2/PTGS1/PLCB1/PTGES/PTGIS/CYSLTR2/TBXAS1/PTGER2
WP_PHYSIOLOGICAL_AND_PATHOLOGICAL_HYPERTROPHY_OF_THE_HEART	WP_PHYSIOLOGICAL_AND_PATHOLOGICAL_HYPERTROPHY_OF_THE_HEART	25	0.505064	1.39648	0.0894309	0.187892	0.117568	4034	tags=16%, list=12%, signal=14%	MYEF2/CTF1/NFATC4/PRKCB
REACTOME_RHO_GTPASES_ACTIVATE_KTN1	REACTOME_RHO_GTPASES_ACTIVATE_KTN1	11	0.625047	1.42827	0.0898021	0.188505	0.117952	1321	tags=18%, list=4%, signal=17%	KLC3/KIF5A
REACTOME_O_GLYCOSYLATION_OF_TSR_DOMAIN_CONTAINING_PROTEINS	REACTOME_O_GLYCOSYLATION_OF_TSR_DOMAIN_CONTAINING_PROTEINS	38	0.462771	1.38897	0.0902062	0.189019	0.118273	7710	tags=45%, list=22%, signal=35%	ADAMTS16/ADAMTS20/ADAMTS6/ADAMTS12/ADAMTS14/THSD4/THSD7B/ADAMTS2/ADAMTS3/THBS2/SEMA5B/ADAMTS9/ADAMTS10/SPON1/ADAMTS5/SEMA5A/ADAMTS7
WP_G13_SIGNALING_PATHWAY	WP_G13_SIGNALING_PATHWAY	38	0.463633	1.39156	0.0902062	0.189019	0.118273	12740	tags=66%, list=37%, signal=41%	ARHGDIG/MAPK10/CIT/LIMK1/IQGAP1/PIK3CD/MYL1/SH3RF1/PKN1/WAS/PIP4K2A/ARHGEF1/ARHGDIB/MAP3K4/GNA13/PIK3R2/ROCK1/RHPN2/RTKN/CFL1/MYBPH/PIK3CB/PIK3CA/RPS6KB1/CALM2
WP_IL5_SIGNALING_PATHWAY	WP_IL5_SIGNALING_PATHWAY	40	0.459498	1.39468	0.0906801	0.189742	0.118725	12873	tags=52%, list=37%, signal=33%	SYK/CSF2RB/PIK3CG/SPRED1/MAPT/STAT1/IL5RA/IL2/JAK2/BTK/MAPK3/BCL2/PIK3R2/STAT5A/GSK3A/FOXO3/RPS6KA1/KRAS/MAPK1/RPS6KB1/GRB2
KEGG_ETHER_LIPID_METABOLISM	KEGG_ETHER_LIPID_METABOLISM	33	0.476493	1.40017	0.0907912	0.189742	0.118725	5152	tags=36%, list=15%, signal=31%	PLA2G2D/PLPP2/PLA2G4A/PLA2G10/LPCAT4/PAFAH1B3/PLA2G4E/PLA2G2E/ENPP6/PLA2G3/LPCAT1/PLA2G7
REACTOME_SIGNALING_BY_NOTCH2	REACTOME_SIGNALING_BY_NOTCH2	33	0.47651	1.40022	0.0907912	0.189742	0.118725	8738	tags=45%, list=25%, signal=34%	JAG1/GZMB/CNTN1/MAMLD1/NEURL1/MAML2/MDK/NOTCH2/FCER2/APH1B/MIB1/NEURL1B/ADAM10/JAG2/MAML1
REACTOME_INHIBITION_OF_REPLICATION_INITIATION_OF_DAMAGED_DNA_BY_RB1_E2F1	REACTOME_INHIBITION_OF_REPLICATION_INITIATION_OF_DAMAGED_DNA_BY_RB1_E2F1	13	0.600449	1.42254	0.091047	0.190109	0.118955	6058	tags=46%, list=18%, signal=38%	E2F1/POLA1/TFDP1/PRIM1/POLA2/PRIM2
REACTOME_MITOTIC_PROPHASE	REACTOME_MITOTIC_PROPHASE	111	0.372203	1.3116	0.0922747	0.192503	0.120453	10129	tags=38%, list=29%, signal=27%	PLK1/CCNB2/CDK1/LMNB1/CCNB1/SMC4/H2BU1/NCAPG2/H2AX/PRKCB/SMC2/NUP210/H3-4/NCAPD3/H2AZ1/MASTL/NUP205/NUP188/VRK1/NUP62/NDC1/NUP107/H4-16/NUP93/MAPK3/NUP43/VRK2/TMPO/NUP153/NUP85/NUP155/LEMD3/NCAPH2/KMT5A/TPR/NUP37/H3C12/SET/NUP160/NUP58/H2BC13/CTDNEP1
REACTOME_NICOTINAMIDE_SALVAGING	REACTOME_NICOTINAMIDE_SALVAGING	19	-0.424804	-1.35199	0.0927835	0.193016	0.120774	4852	tags=32%, list=14%, signal=27%	NUDT12/RNLS/NAMPT/NAPRT/NNMT/CYP8B1
BIOCARTA_MYOSIN_PATHWAY	BIOCARTA_MYOSIN_PATHWAY	11	0.623589	1.42493	0.0928463	0.193016	0.120774	12344	tags=82%, list=36%, signal=52%	PRKCB/PLCB1/PKN1/ARHGEF1/GNA13/ROCK1/PRKCA/GNA12/PPP1R12B
BIOCARTA_PTC1_PATHWAY	BIOCARTA_PTC1_PATHWAY	11	0.623953	1.42576	0.0928463	0.193016	0.120774	3802	tags=45%, list=11%, signal=40%	CDK1/CDC25A/CCNB1/CDC25C/CDC25B
REACTOME_SODIUM_CALCIUM_EXCHANGERS	REACTOME_SODIUM_CALCIUM_EXCHANGERS	11	0.622848	1.42324	0.0928463	0.193016	0.120774	7226	tags=45%, list=21%, signal=36%	SLC24A2/SLC24A3/SLC8A2/SLC8A1/SLC24A5
REACTOME_SNRNP_ASSEMBLY	REACTOME_SNRNP_ASSEMBLY	53	0.424339	1.36303	0.0930788	0.19331	0.120958	13841	tags=64%, list=40%, signal=38%	NUP210/NUP205/NUP188/NUP62/NDC1/NUP107/NUP93/SNRPB/NUP43/SNRPD1/NUP153/NUP85/NUP155/TPR/NUP37/GEMIN2/NCBP2/NUP160/NUP58/POM121/RAE1/SNRPD2/DDX20/GEMIN5/TGS1/GEMIN4/NCBP1/NUP50/NUP98/PRMT5/GEMIN7/WDR77/NUP214/NUP54
REACTOME_DISEASES_OF_PROGRAMMED_CELL_DEATH	REACTOME_DISEASES_OF_PROGRAMMED_CELL_DEATH	24	0.516628	1.41571	0.0931507	0.19331	0.120958	4631	tags=29%, list=13%, signal=25%	CDC25A/LMNB1/CDC25C/FASLG/CDKN2A/CDC25B/CDK5R1
REACTOME_ADP_SIGNALLING_THROUGH_P2Y_PURINOCEPTOR_12	REACTOME_ADP_SIGNALLING_THROUGH_P2Y_PURINOCEPTOR_12	22	0.520417	1.39073	0.0935754	0.194022	0.121404	7959	tags=36%, list=23%, signal=28%	GNG13/GNB3/GNGT1/P2RY12/GNG8/GNB4/GNG2/GNGT2
REACTOME_SYNTHESIS_OF_PIPS_AT_THE_PLASMA_MEMBRANE	REACTOME_SYNTHESIS_OF_PIPS_AT_THE_PLASMA_MEMBRANE	51	0.428391	1.36467	0.0938628	0.194448	0.12167	10381	tags=45%, list=30%, signal=32%	INPP5J/PTPN13/PIP5K1B/PIK3CG/MTMR2/MTMR8/PIK3CD/PLEKHA2/SYNJ2/INPP4B/PIK3R5/INPP5D/PIP5K1C/INPP4A/PIP4K2A/PIP5K1A/INPPL1/PIK3C2B/PIK3R2/PLEKHA4/OCRL/PLEKHA6/PIP4K2C
WP_DEVELOPMENT_OF_PULMONARY_DENDRITIC_CELLS_AND_MACROPHAGE_SUBSETS	WP_DEVELOPMENT_OF_PULMONARY_DENDRITIC_CELLS_AND_MACROPHAGE_SUBSETS	13	0.596364	1.41286	0.0940819	0.194732	0.121848	5355	tags=46%, list=16%, signal=39%	RUNX2/IRF4/IKZF1/SPI1/CSF2/CSF1
REACTOME_ACTIVATION_OF_THE_TFAP2_AP_2_FAMILY_OF_TRANSCRIPTION_FACTORS	REACTOME_ACTIVATION_OF_THE_TFAP2_AP_2_FAMILY_OF_TRANSCRIPTION_FACTORS	12	0.609649	1.43725	0.0941704	0.194745	0.121856	6367	tags=42%, list=19%, signal=34%	TFAP2A/TFAP2E/TFAP2B/CITED1/TFAP2C
BIOCARTA_IL1R_PATHWAY	BIOCARTA_IL1R_PATHWAY	31	0.47389	1.3857	0.0943152	0.194874	0.121937	10362	tags=45%, list=30%, signal=32%	TGFB2/IL1A/TGFB1/TNF/IL1B/TGFB3/IFNB1/MAP3K1/IL6/MAP3K14/MAP2K6/MAP3K7/IRAK3/IL1RAP
BIOCARTA_CTCF_PATHWAY	BIOCARTA_CTCF_PATHWAY	24	0.513263	1.40649	0.0958904	0.197957	0.123866	5811	tags=29%, list=17%, signal=24%	CD79A/TGFB2/TGFB1/CDKN2A/PIK3CG/TGFB3/CD79B
REACTOME_YAP1_AND_WWTR1_TAZ_STIMULATED_GENE_EXPRESSION	REACTOME_YAP1_AND_WWTR1_TAZ_STIMULATED_GENE_EXPRESSION	15	0.580805	1.41834	0.0967262	0.199508	0.124837	10192	tags=73%, list=30%, signal=52%	NKX2-5/TBX5/RUNX2/TEAD2/TEAD4/WWTR1/CCN2/TEAD3/GATA4/YAP1/HIPK1
REACTOME_PROTEIN_METHYLATION	REACTOME_PROTEIN_METHYLATION	17	-0.446074	-1.3686	0.0974026	0.200401	0.125395	4856	tags=59%, list=14%, signal=51%	VCP/EEF2KMT/VCPKMT/EEF1AKMT2/EEF2/HSPA8/CALM1/EEF1AKMT1/ETFBKMT/ETFB
REACTOME_ESTABLISHMENT_OF_SISTER_CHROMATID_COHESION	REACTOME_ESTABLISHMENT_OF_SISTER_CHROMATID_COHESION	11	0.619152	1.41479	0.0974125	0.200401	0.125395	12666	tags=91%, list=37%, signal=57%	CDCA5/ESCO2/SMC3/STAG1/SMC1A/ESCO1/RAD21/WAPL/PDS5B/PDS5A
WP_GENE_REGULATORY_NETWORK_MODELLING_SOMITOGENESIS	WP_GENE_REGULATORY_NETWORK_MODELLING_SOMITOGENESIS	11	0.620624	1.41816	0.0974125	0.200401	0.125395	5651	tags=55%, list=16%, signal=46%	FGF8/HES7/RIPPLY2/MESP2/NOTCH1/LFNG
REACTOME_CTLA4_INHIBITORY_SIGNALING	REACTOME_CTLA4_INHIBITORY_SIGNALING	21	0.529104	1.40524	0.0977654	0.200953	0.12574	5206	tags=29%, list=15%, signal=24%	CD80/CTLA4/LCK/SRC/CD86/AKT3
REACTOME_AMINE_LIGAND_BINDING_RECEPTORS	REACTOME_AMINE_LIGAND_BINDING_RECEPTORS	41	-0.305406	-1.24519	0.0980392	0.201341	0.125983	1407	tags=22%, list=4%, signal=21%	CHRM2/ADRA1B/ADRA1D/ADRB2/HRH3/ADRB1/ADRA1A/DRD1/HTR2B
REACTOME_ASPARTATE_AND_ASPARAGINE_METABOLISM	REACTOME_ASPARTATE_AND_ASPARAGINE_METABOLISM	11	-0.520127	-1.40264	0.0985507	0.202217	0.126531	2024	tags=55%, list=6%, signal=51%	SLC25A13/FOLH1/GADL1/GOT2/GOT1/ASPG
PID_P38_GAMMA_DELTA_PATHWAY	PID_P38_GAMMA_DELTA_PATHWAY	11	0.617367	1.41072	0.0989346	0.202829	0.126914	10724	tags=64%, list=31%, signal=44%	MAPK13/STMN1/MAPT/PKN1/MAPK12/MAP2K6/EEF2K
ST_MYOCYTE_AD_PATHWAY	ST_MYOCYTE_AD_PATHWAY	28	0.486971	1.38451	0.0993377	0.203479	0.127321	5471	tags=25%, list=16%, signal=21%	PITX2/GAST/ITPR3/RYR1/CAV3/KCNJ9/CAMP
BIOCARTA_EFP_PATHWAY	BIOCARTA_EFP_PATHWAY	16	0.572279	1.42457	0.0998553	0.204061	0.127685	5776	tags=44%, list=17%, signal=36%	CCNB2/CDK1/SFN/CCNB1/CDK2/SMURF2/CDK4
REACTOME_SIGNALING_BY_NODAL	REACTOME_SIGNALING_BY_NODAL	19	0.541362	1.41206	0.0998594	0.204061	0.127685	5167	tags=32%, list=15%, signal=27%	CER1/DAND5/LEFTY1/LEFTY2/NODAL/FOXH1
KEGG_AMYOTROPHIC_LATERAL_SCLEROSIS_ALS	KEGG_AMYOTROPHIC_LATERAL_SCLEROSIS_ALS	51	0.422812	1.3469	0.0998797	0.204061	0.127685	5636	tags=25%, list=16%, signal=21%	CHP2/GRIA2/MAPK13/PRPH/NEFM/PRPH2/GRIN1/GRIN2A/GRIN2D/TNF/PPP3R2/NEFH/APAF1
REACTOME_SIGNALING_BY_FGFR_IN_DISEASE	REACTOME_SIGNALING_BY_FGFR_IN_DISEASE	62	0.409601	1.34846	0.100115	0.204366	0.127876	9738	tags=35%, list=28%, signal=25%	FGF5/FGF9/FGF4/FGF8/FGF1/FGF20/FGF23/FGFR1/FGFR3/CNTRL/FGFR2/STAT1/FGF3/POLR2F/CPSF6/FGF16/PLCG1/FRS2/NRAS/ZMYM2/NCBP2/STAT5A
BIOCARTA_PTDINS_PATHWAY	BIOCARTA_PTDINS_PATHWAY	23	0.518791	1.40789	0.100413	0.204546	0.127988	8050	tags=26%, list=23%, signal=20%	PFKP/JAG1/ARHGEF2/BTK/PLCG1/PFKM
REACTOME_GP1B_IX_V_ACTIVATION_SIGNALLING	REACTOME_GP1B_IX_V_ACTIVATION_SIGNALLING	11	0.61617	1.40798	0.100457	0.204546	0.127988	4635	tags=45%, list=13%, signal=39%	FLNA/COL1A1/COL1A2/SRC/GP1BA
WP_ASSOCIATION_BETWEEN_PHYSICOCHEMICAL_FEATURES_AND_TOXICITY_ASSOCIATED_PATHWAYS	WP_ASSOCIATION_BETWEEN_PHYSICOCHEMICAL_FEATURES_AND_TOXICITY_ASSOCIATED_PATHWAYS	65	0.401958	1.32755	0.100462	0.204546	0.127988	8373	tags=31%, list=24%, signal=23%	TGFA/FZD1/FZD2/ERBB4/FZD7/NEFM/PFN2/PIK3CG/SRC/MYL1/CBL/FZD10/ACTA1/NEFH/AXIN1/TMSB4X/PLCG1/PAK1/FZD6/FZD8
PID_SYNDECAN_4_PATHWAY	PID_SYNDECAN_4_PATHWAY	31	0.471271	1.37804	0.100775	0.205008	0.128278	6196	tags=35%, list=18%, signal=29%	LAMA1/MMP9/FZD7/ADAM12/TNFRSF13B/TNC/FGFR1/PRKCD/CXCR4/MDK/ITGA5
REACTOME_VEGFR2_MEDIATED_CELL_PROLIFERATION	REACTOME_VEGFR2_MEDIATED_CELL_PROLIFERATION	19	0.540339	1.40939	0.101266	0.20557	0.12863	4470	tags=26%, list=13%, signal=23%	ITPR3/SPHK1/PRKCB/SRC/PRKCD
PID_IL2_1PATHWAY	PID_IL2_1PATHWAY	55	0.416092	1.34705	0.101296	0.20557	0.12863	7472	tags=27%, list=22%, signal=21%	IFNG/IL2RA/IL2RG/SYK/IL2RB/IKZF3/JAK3/PRKCB/LCK/CDK2/STAT1/DOK2/IL2/MAPK3/BCL2
WP_GLUTATHIONE_METABOLISM	WP_GLUTATHIONE_METABOLISM	22	-0.397996	-1.36543	0.101399	0.20557	0.12863	2116	tags=45%, list=6%, signal=43%	GCLC/GPX1/IDH1/GSTA5/GPX4/GSTA1/GPX2/OPLAH/GPX3/GSTM1
WP_NAD_BIOSYNTHETIC_PATHWAYS	WP_NAD_BIOSYNTHETIC_PATHWAYS	22	-0.393658	-1.35055	0.101399	0.20557	0.12863	2301	tags=41%, list=7%, signal=38%	BST1/QPRT/SIRT3/NMNAT1/SIRT5/NAMPT/TDO2/NAPRT/ACMSD
WP_SPLICING_FACTOR_NOVA_REGULATED_SYNAPTIC_PROTEINS	WP_SPLICING_FACTOR_NOVA_REGULATED_SYNAPTIC_PROTEINS	41	0.44785	1.36639	0.101504	0.205608	0.128653	8598	tags=49%, list=25%, signal=37%	EFNA5/NTNG1/ANK3/GRIK2/CLSTN1/GRIN1/PLCB4/CHL1/CADM3/RAP1GAP/NEO1/EPB41L2/NCDN/AGRN/EPB41L3/GABRG2/CAV2/KCNQ2/ATP2B1/STX2
REACTOME_REGULATION_OF_GENE_EXPRESSION_BY_HYPOXIA_INDUCIBLE_FACTOR	REACTOME_REGULATION_OF_GENE_EXPRESSION_BY_HYPOXIA_INDUCIBLE_FACTOR	11	0.615485	1.40642	0.101979	0.206394	0.129145	5120	tags=27%, list=15%, signal=23%	CA9/EPO/HIF1A
REACTOME_SUMOYLATION_OF_INTRACELLULAR_RECEPTORS	REACTOME_SUMOYLATION_OF_INTRACELLULAR_RECEPTORS	30	-0.35877	-1.34887	0.102564	0.207402	0.129776	3323	tags=47%, list=10%, signal=42%	NR3C2/NR3C1/SUMO1/THRB/NR1H3/RXRA/NR1H4/NR4A2/PPARA/NR5A1/RORA/NR1I2/AR/ESR1
REACTOME_REGULATION_OF_COMMISSURAL_AXON_PATHFINDING_BY_SLIT_AND_ROBO	REACTOME_REGULATION_OF_COMMISSURAL_AXON_PATHFINDING_BY_SLIT_AND_ROBO	10	0.63212	1.40046	0.103611	0.209339	0.130988	4974	tags=40%, list=14%, signal=34%	SLIT1/SRC/SLIT2/NELL2
KEGG_MELANOGENESIS	KEGG_MELANOGENESIS	101	0.371795	1.30256	0.103896	0.209599	0.13115	8373	tags=36%, list=24%, signal=27%	WNT7B/PRKCG/WNT9A/FZD1/FZD2/WNT10A/WNT10B/FZD7/MITF/CREB3L1/TYRP1/WNT1/TYR/PRKX/ADCY7/PLCB4/PRKCB/CALML5/ADCY2/ADCY3/FZD10/PLCB1/WNT6/ADCY5/KITLG/PLCB3/DVL2/MC1R/MAPK3/WNT2B/DVL3/PLCB2/LEF1/KIT/FZD6/FZD8
BIOCARTA_LYM_PATHWAY	BIOCARTA_LYM_PATHWAY	14	0.587785	1.42021	0.103916	0.209599	0.13115	8418	tags=64%, list=24%, signal=49%	IL1A/CXCL8/ITGA4/ITGB2/VCAM1/ITGAL/SELL/ITGB1/ICAM1
REACTOME_ELEVATION_OF_CYTOSOLIC_CA2_LEVELS	REACTOME_ELEVATION_OF_CYTOSOLIC_CA2_LEVELS	15	0.574802	1.40368	0.104167	0.209748	0.131244	7923	tags=60%, list=23%, signal=46%	ITPR3/TRPC7/ORAI2/TRPC3/P2RX5/P2RX6/P2RX7/P2RX4/P2RX1
WP_OVERVIEW_OF_LEUKOCYTEINTRINSIC_HIPPO_PATHWAY_FUNCTIONS	WP_OVERVIEW_OF_LEUKOCYTEINTRINSIC_HIPPO_PATHWAY_FUNCTIONS	35	0.467696	1.38157	0.104167	0.209748	0.131244	10152	tags=51%, list=30%, signal=36%	CD19/FOXO6/TEAD2/NDRG1/FYB1/TEAD4/FERMT3/CCR7/PRDM1/KNSTRN/ITGAL/YWHAQ/TEAD3/STK38L/LATS1/MOB1A/RASSF5/YAP1
REACTOME_DOPAMINE_NEUROTRANSMITTER_RELEASE_CYCLE	REACTOME_DOPAMINE_NEUROTRANSMITTER_RELEASE_CYCLE	23	0.51349	1.39351	0.104539	0.21032	0.131602	6710	tags=35%, list=20%, signal=28%	PPFIA4/SNAP25/STX1A/SYT1/SYN1/RIMS1/TSPOAP1/SYN3
WP_EDA_SIGNALLING_IN_HAIR_FOLLICLE_DEVELOPMENT	WP_EDA_SIGNALLING_IN_HAIR_FOLLICLE_DEVELOPMENT	13	0.587587	1.39207	0.104704	0.210384	0.131642	4510	tags=46%, list=13%, signal=40%	DKK1/LTB/GLI1/EDARADD/EDA/SOSTDC1
REACTOME_HS_GAG_DEGRADATION	REACTOME_HS_GAG_DEGRADATION	22	0.512924	1.3707	0.104749	0.210384	0.131642	8852	tags=55%, list=26%, signal=41%	GPC2/HPSE/GPC4/HPSE2/SDC3/AGRN/GPC3/HSPG2/GLB1L/GPC1/GPC5/GPC6
WP_CANNABINOID_RECEPTOR_SIGNALING	WP_CANNABINOID_RECEPTOR_SIGNALING	29	-0.35577	-1.33248	0.105263	0.211239	0.132177	293	tags=14%, list=1%, signal=14%	FAAH/CYP2C9/CYP3A4/CYP1A1
WP_GPCRS_OTHER	WP_GPCRS_OTHER	92	0.374427	1.30025	0.105611	0.211757	0.132501	8514	tags=40%, list=25%, signal=30%	GPR84/OR2H1/CNR1/GRM1/ADGRD1/ADGRG1/ADGRE3/PTGFR/SSTR2/CCKBR/GPR18/GPR88/MCHR2/CXCR3/GPR132/GPR55/CCR5/UTS2R/GPR83/ADGRE2/OR2B6/GPR183/EDNRA/TAAR3P/HTR1F/GRM8/CXCR2/OR6C2/GPR176/F2R/CELSR2/CELSR1/DRD4/RXFP1/CELSR3/P2RY13/RXFP3
WP_BONE_MORPHOGENIC_PROTEIN_BMP_SIGNALLING_AND_REGULATION	WP_BONE_MORPHOGENIC_PROTEIN_BMP_SIGNALLING_AND_REGULATION	12	0.599521	1.41338	0.106129	0.212616	0.133038	3314	tags=25%, list=10%, signal=23%	BMPR1B/RUNX2/NOG
REACTOME_GASTRIN_CREB_SIGNALLING_PATHWAY_VIA_PKC_AND_MAPK	REACTOME_GASTRIN_CREB_SIGNALLING_PATHWAY_VIA_PKC_AND_MAPK	18	0.549299	1.41275	0.106232	0.212644	0.133056	13240	tags=78%, list=39%, signal=48%	GAST/CCKBR/MAPK7/MAPK3/MMP3/NRAS/CREB1/PRKCA/RPS6KA1/KRAS/MAPK1/HRAS/GRB2/HBEGF
PID_P53_REGULATION_PATHWAY	PID_P53_REGULATION_PATHWAY	59	0.407797	1.332	0.106433	0.212865	0.133194	12434	tags=51%, list=36%, signal=33%	CCNA2/CHEK1/CDKN2A/DYRK2/PRKCD/CDK2/PPP1R13L/SKP2/ABL1/TRIM28/CSNK1G1/CSNK1E/KMT5A/PPM1D/FBXO11/TTC5/UBE2D1/CSE1L/MDM4/CSNK1G2/CREBBP/CSNK1D/ATM/EP300/TP53/CHEK2/RASSF1/ATR/HUWE1/DAXX
REACTOME_SIGNALING_BY_FGFR2_IN_DISEASE	REACTOME_SIGNALING_BY_FGFR2_IN_DISEASE	43	0.438533	1.35179	0.106832	0.213485	0.133582	2530	tags=16%, list=7%, signal=15%	FGF5/FGF9/FGF4/FGF8/FGF1/FGF20/FGF23
PID_NEPHRIN_NEPH1_PATHWAY	PID_NEPHRIN_NEPH1_PATHWAY	31	0.466627	1.36446	0.107235	0.214109	0.133973	8038	tags=29%, list=23%, signal=22%	NPHS2/NCK2/MAPK10/KIRREL1/PIK3CD/PRKCI/NPHS1/CD2AP/PLCG1
REACTOME_METABOLISM_OF_CARBOHYDRATES	REACTOME_METABOLISM_OF_CARBOHYDRATES	291	0.320961	1.20268	0.107538	0.214533	0.134238	8860	tags=36%, list=26%, signal=27%	B3GALT5/HS3ST5/HS3ST6/B3GALT2/FUT9/NDST4/HS3ST4/PKM/ENO2/PFKP/FUT3/B3GNT7/FUT4/B3GNT3/PRPS1L1/G6PD/PFKFB3/GPC2/CHST3/CHST1/SLC2A1/CHST11/FUT7/PFKFB4/HPSE/GPC4/CHST6/PGM2L1/HS3ST1/HAS2/CHST5/ACAN/HPSE2/HMMR/FMOD/SLC9A1/HAS1/XYLT1/ALDOA/SLC37A2/FUT2/CSPG5/B3GNT4/NUP210/CSGALNACT1/B4GALNT2/HAS3/HK3/PGK2/VCAN/CHST2/PRELP/SLC37A1/FUT1/B4GALT5/BGN/SDC3/AKR1B1/G6PC3/NUP205/AGRN/B4GALT6/GAPDHS/DSE/NUP188…
PID_SHP2_PATHWAY	PID_SHP2_PATHWAY	57	0.412542	1.34056	0.107981	0.215237	0.134678	9461	tags=39%, list=28%, signal=28%	NTF4/IFNG/IGF1R/IL2RA/IL2RG/NTRK2/IL2RB/EGF/JAK3/LCK/NTRK3/STAT1/NTRK1/BDNF/IL2/JAK2/IL6/VEGFA/PAG1/FRS2/NRAS/PDGFB
REACTOME_G1_S_DNA_DAMAGE_CHECKPOINTS	REACTOME_G1_S_DNA_DAMAGE_CHECKPOINTS	67	0.39765	1.31892	0.10842	0.215929	0.135112	5107	tags=15%, list=15%, signal=13%	PSMA8/CCNE1/CCNA2/CCNE2/CDC25A/CHEK1/CDKN2A/CCNA1/CDK2/ZNF385A
REACTOME_PI3K_EVENTS_IN_ERBB2_SIGNALING	REACTOME_PI3K_EVENTS_IN_ERBB2_SIGNALING	16	0.564813	1.40598	0.108538	0.215984	0.135146	3575	tags=25%, list=10%, signal=22%	NRG3/ERBB4/EREG/EGF
SA_G1_AND_S_PHASES	SA_G1_AND_S_PHASES	15	0.568441	1.38815	0.108631	0.215987	0.135148	5776	tags=33%, list=17%, signal=28%	E2F2/E2F1/CDKN2A/CDK2/CDK4
WP_TGFB_SIGNALING_IN_THYROID_CELLS_FOR_EPITHELIALMESENCHYMAL_TRANSITION	WP_TGFB_SIGNALING_IN_THYROID_CELLS_FOR_EPITHELIALMESENCHYMAL_TRANSITION	18	0.547231	1.40743	0.109065	0.21663	0.13555	2643	tags=22%, list=8%, signal=21%	CDH6/TNC/TGFB1/RUNX2
REACTOME_SYNTHESIS_OF_PA	REACTOME_SYNTHESIS_OF_PA	39	0.454512	1.37569	0.109137	0.21663	0.13555	5720	tags=36%, list=17%, signal=30%	PLA2G2D/PLA2G4D/PLA2G4A/LIPH/PLA2G10/PLA2R1/LPCAT4/GPAT2/PLA2G2E/LPCAT1/GPD2/DDHD1/AGPAT4/GPD1L
REACTOME_TYPE_I_HEMIDESMOSOME_ASSEMBLY	REACTOME_TYPE_I_HEMIDESMOSOME_ASSEMBLY	11	0.613844	1.40266	0.109589	0.217345	0.135998	3480	tags=27%, list=10%, signal=25%	LAMC2/ITGB4/LAMB3
REACTOME_EPHRIN_SIGNALING	REACTOME_EPHRIN_SIGNALING	19	0.535612	1.39706	0.109705	0.217393	0.136027	8131	tags=42%, list=24%, signal=32%	EPHB3/EPHB6/NCK2/SRC/GIT1/EPHB1/EPHB2/PAK1
WP_THE_EFFECT_OF_PROGERIN_ON_THE_INVOLVED_GENES_IN_HUTCHINSONGILFORD_PROGERIA_SYNDROME	WP_THE_EFFECT_OF_PROGERIN_ON_THE_INVOLVED_GENES_IN_HUTCHINSONGILFORD_PROGERIA_SYNDROME	29	0.477265	1.36215	0.109934	0.217665	0.136198	11984	tags=62%, list=35%, signal=40%	E2F1/CHD3/CBX1/HDAC2/CBX5/LEF1/RBBP4/KDM1A/H3C12/MTA3/CHD4/MTA2/RBBP7/CBX3/HDAC1/TP53/H3C4/H3-3B
REACTOME_CD28_DEPENDENT_VAV1_PATHWAY	REACTOME_CD28_DEPENDENT_VAV1_PATHWAY	12	0.59252	1.39687	0.110613	0.218772	0.13689	8131	tags=50%, list=24%, signal=38%	CD80/LCK/VAV1/CD86/CD28/PAK1
REACTOME_STRIATED_MUSCLE_CONTRACTION	REACTOME_STRIATED_MUSCLE_CONTRACTION	35	0.46194	1.36457	0.110677	0.218772	0.13689	6490	tags=40%, list=19%, signal=32%	TNNT1/MYBPC2/TNNC1/NEB/TNNT2/MYH6/ACTN3/TPM2/TPM4/MYL1/ACTA1/MYBPC3/TNNI2/TNNI3
WP_SIGNAL_TRANSDUCTION_OF_S1P_RECEPTOR	WP_SIGNAL_TRANSDUCTION_OF_S1P_RECEPTOR	25	0.494638	1.36765	0.111111	0.219447	0.137312	12980	tags=64%, list=38%, signal=40%	SPHK1/RACGAP1/PLCB1/AKT3/MAPK7/PLCB3/MAPK3/PLCB2/MAPK12/PIK3C2B/ASAH1/SMPD2/S1PR2/MAPK1/SPHK2/GNAI3
PID_AMB2_NEUTROPHILS_PATHWAY	PID_AMB2_NEUTROPHILS_PATHWAY	41	0.442549	1.35022	0.111529	0.22008	0.137709	5532	tags=34%, list=16%, signal=29%	MST1R/PLAUR/MMP9/MYH2/MMP2/ITGAM/LCK/TNF/ITGB2/SRC/HCK/SELPLG/PLAU/FGR
REACTOME_REGULATION_OF_INSULIN_SECRETION	REACTOME_REGULATION_OF_INSULIN_SECRETION	77	0.383806	1.29278	0.111617	0.22008	0.137709	6726	tags=32%, list=20%, signal=26%	ITPR3/SNAP25/GNG13/GNB3/SLC2A1/ADRA2A/STX1A/IQGAP1/CACNB3/GLP1R/KCNJ11/GNGT1/SYT5/CACNA1D/PLCB1/GNA15/CACNA1A/GCG/GNG8/ADRA2C/ADCY5/PRKAR2B/GNB4/PLCB3/AKAP5
PID_TELOMERASE_PATHWAY	PID_TELOMERASE_PATHWAY	67	0.395251	1.31096	0.11188	0.220415	0.137918	11066	tags=46%, list=32%, signal=31%	IFNG/BLM/E2F1/TGFB1/EGF/WT1/MXD1/IRF1/MRE11/IL2/HDAC2/ABL1/MAPK3/SAP30/ACD/RAD9A/RBBP4/WRN/RAD1/SP3/SMG6/SIN3B/DKC1/NR2F2/SMG5/SIN3A/RBBP7/ATM/SP1/SMAD3/TNKS
WP_TYPE_II_INTERFERON_SIGNALING_IFNG	WP_TYPE_II_INTERFERON_SIGNALING_IFNG	36	0.457426	1.35697	0.112125	0.220714	0.138106	6949	tags=44%, list=20%, signal=35%	IFNG/CXCL9/IRF4/CYBB/TAP1/CXCL10/CIITA/IL1B/PRKCD/SPI1/STAT1/IFNB1/IRF1/IFNGR2/JAK2/PSMB9
REACTOME_TNF_RECEPTOR_SUPERFAMILY_TNFSF_MEMBERS_MEDIATING_NON_CANONICAL_NF_KB_PATHWAY	REACTOME_TNF_RECEPTOR_SUPERFAMILY_TNFSF_MEMBERS_MEDIATING_NON_CANONICAL_NF_KB_PATHWAY	17	0.551007	1.39062	0.112392	0.221056	0.138319	9113	tags=59%, list=27%, signal=43%	TNFRSF13C/TNFRSF11A/LTB/LTA/BIRC3/TNFSF13B/MAP3K14/TRAF2/CD40LG/TRAF3
PID_FAS_PATHWAY	PID_FAS_PATHWAY	37	0.456338	1.36141	0.112694	0.221467	0.138577	6994	tags=27%, list=20%, signal=22%	MAPK10/SYK/FASLG/FAIM2/BIRC3/PIK3CD/SRC/MAP3K1/EZR/BTK
BIOCARTA_SPPA_PATHWAY	BIOCARTA_SPPA_PATHWAY	16	0.560059	1.39415	0.11288	0.221648	0.13869	8152	tags=56%, list=24%, signal=43%	PLA2G4A/SYK/PTGS1/PRKCB/PLCB1/TBXAS1/F2R/MAPK3/ITGB1
REACTOME_RAB_REGULATION_OF_TRAFFICKING	REACTOME_RAB_REGULATION_OF_TRAFFICKING	119	0.356074	1.26107	0.113588	0.222575	0.13927	12352	tags=40%, list=36%, signal=26%	RAB27B/RAB39B/RAB38/RAB9B/RAB33A/CHML/SYTL1/RIN1/RAB6B/RAB3IL1/RAB39A/RAB31/AKT3/DENND2D/ANKRD27/RAB3IP/ALS2CL/DENND2B/DENND3/TBC1D10C/RAB8B/DENND4B/RIN2/TBC1D16/SBF1/DENND6B/DENND5A/GGA3/GGA2/TBC1D14/DENND4C/TSC1/DENND1C/RAB35/RGP1/DENND6A/CCZ1B/RABGAP1/TRAPPC4/CCZ1/TBC1D13/DENND2A/HPS4/TRAPPC10/DENND1B/RAB27A/MADD/RAB10
REACTOME_SYNTHESIS_OF_PE	REACTOME_SYNTHESIS_OF_PE	13	-0.482227	-1.37001	0.113703	0.222575	0.13927	8765	tags=38%, list=25%, signal=29%	LPIN1/LPIN2/PCYT2/ETNK2/ETNPPL
BIOCARTA_ATM_PATHWAY	BIOCARTA_ATM_PATHWAY	20	0.522281	1.3777	0.113731	0.222575	0.13927	7041	tags=35%, list=20%, signal=28%	RAD51/BRCA1/CHEK1/TP73/RBBP8/MRE11/ABL1
WP_HOMOLOGOUS_RECOMBINATION	WP_HOMOLOGOUS_RECOMBINATION	13	0.583231	1.38175	0.113809	0.222575	0.13927	8318	tags=54%, list=24%, signal=41%	RAD51/BRCA2/POLD1/POLD3/MRE11/RPA1/RAD54B
REACTOME_NOTCH3_INTRACELLULAR_DOMAIN_REGULATES_TRANSCRIPTION	REACTOME_NOTCH3_INTRACELLULAR_DOMAIN_REGULATES_TRANSCRIPTION	25	0.490778	1.35698	0.113821	0.222575	0.13927	11551	tags=64%, list=34%, signal=43%	DLGAP5/FABP7/MAMLD1/IKZF1/MAML2/NOTCH1/STAT1/HEYL/PTCRA/NOTCH3/MAML1/PLXND1/CREBBP/EP300/HEY1/RBPJ
PID_ERA_GENOMIC_PATHWAY	PID_ERA_GENOMIC_PATHWAY	62	0.40312	1.32713	0.113924	0.222593	0.139281	2911	tags=13%, list=8%, signal=12%	NR0B1/PDIA2/TFF1/PRL/POU4F1/TRIM59/KLRC3/BRCA1
WP_MAMMARY_GLAND_DEVELOPMENT_PATHWAY_PREGNANCY_AND_LACTATION_STAGE_3_OF_4	WP_MAMMARY_GLAND_DEVELOPMENT_PATHWAY_PREGNANCY_AND_LACTATION_STAGE_3_OF_4	32	0.462656	1.35581	0.114137	0.222826	0.139427	2029	tags=16%, list=6%, signal=15%	ATP2C2/PNCK/PRL/ERBB4/TNFRSF11A
REACTOME_SIGNAL_ATTENUATION	REACTOME_SIGNAL_ATTENUATION	10	-0.534266	-1.39593	0.115068	0.224459	0.140449	5992	tags=40%, list=17%, signal=33%	INSR/IRS1/IRS2/INS
BIOCARTA_CCR3_PATHWAY	BIOCARTA_CCR3_PATHWAY	19	0.530448	1.38359	0.115331	0.224786	0.140653	12344	tags=63%, list=36%, signal=41%	LIMK1/PRKCB/PLCB1/CCR3/MAPK3/CCL11/NOX1/MYL2/PRKCA/MAPK1/HRAS/PPP1R12B
REACTOME_REPRODUCTION	REACTOME_REPRODUCTION	114	0.362691	1.28021	0.115508	0.224947	0.140754	7534	tags=30%, list=22%, signal=23%	TEX15/SMC1B/RAD51/DMC1/BLM/LMNB1/BRCA2/SYCP2/H2BU1/PSMC3IP/BRCA1/ZP1/ADAM2/H2AX/CATSPER1/MSH5/CDK2/RBBP8/H3-4/MND1/H2AZ1/CDK4/SYCP1/MSH4/PRDM9/HVCN1/MRE11/REC8/CATSPERB/H4-16/IZUMO1/UBE2I/SMC3/HSPA2
KEGG_GNRH_SIGNALING_PATHWAY	KEGG_GNRH_SIGNALING_PATHWAY	101	0.366912	1.28545	0.115801	0.225332	0.140995	6680	tags=29%, list=19%, signal=23%	ITPR3/PLA2G2D/MAPK13/MMP14/PLA2G4A/PLA2G10/MAPK10/MMP2/PLA2G4E/PLA2G2E/PRKX/ADCY7/PLCB4/PLA2G3/PRKCB/CALML5/SRC/LHB/PRKCD/ADCY2/ADCY3/CACNA1D/PLCB1/CACNA1F/MAPK7/ADCY5/MAP3K1/CACNA1S/PLCB3
REACTOME_APC_C_CDC20_MEDIATED_DEGRADATION_OF_CYCLIN_B	REACTOME_APC_C_CDC20_MEDIATED_DEGRADATION_OF_CYCLIN_B	24	0.504523	1.38254	0.116438	0.226129	0.141494	4763	tags=21%, list=14%, signal=18%	CDC20/UBE2C/CDK1/CCNB1/UBE2S
REACTOME_G_BETA_GAMMA_SIGNALLING_THROUGH_CDC42	REACTOME_G_BETA_GAMMA_SIGNALLING_THROUGH_CDC42	20	0.520154	1.37209	0.116505	0.226129	0.141494	9061	tags=45%, list=26%, signal=33%	GNG13/GNB3/GNGT1/GNG8/GNB4/GNG2/GNGT2/PAK1/ARHGEF6
REACTOME_NOTCH3_ACTIVATION_AND_TRANSMISSION_OF_SIGNAL_TO_THE_NUCLEUS	REACTOME_NOTCH3_ACTIVATION_AND_TRANSMISSION_OF_SIGNAL_TO_THE_NUCLEUS	25	0.490099	1.3551	0.116531	0.226129	0.141494	8440	tags=40%, list=25%, signal=30%	TACC3/JAG1/EGF/NEURL1/APH1B/MIB1/NEURL1B/NOTCH3/ADAM10/JAG2
REACTOME_P2Y_RECEPTORS	REACTOME_P2Y_RECEPTORS	12	0.588578	1.38758	0.116592	0.226129	0.141494	8303	tags=50%, list=24%, signal=38%	P2RY4/P2RY10/P2RY6/P2RY12/P2RY1/P2RY13
WP_OSTEOPONTIN_SIGNALING	WP_OSTEOPONTIN_SIGNALING	13	0.580665	1.37567	0.116844	0.226286	0.141592	9329	tags=46%, list=27%, signal=34%	MMP9/ITGAV/PLAU/MAPK3/MAP3K14/SPP1
WP_APOPTOSISRELATED_NETWORK_DUE_TO_ALTERED_NOTCH3_IN_OVARIAN_CANCER	WP_APOPTOSISRELATED_NETWORK_DUE_TO_ALTERED_NOTCH3_IN_OVARIAN_CANCER	53	0.412779	1.3259	0.116945	0.226286	0.141592	8230	tags=32%, list=24%, signal=24%	VAV3/BIRC5/HELLS/TNFRSF21/IER3/TNF/CARD14/IL7R/AXIN1/YBX3/F2R/ABL1/PKN1/APP/ANXA5/VIM/SMAD7
PID_FAK_PATHWAY	PID_FAK_PATHWAY	59	0.404307	1.3206	0.116959	0.226286	0.141592	12447	tags=49%, list=36%, signal=31%	MMP14/NCK2/GRB7/SRC/ITGAV/ACTA1/ITGA5/ASAP1/VCL/MAPK8IP3/GIT2/KLF8/PLCG1/PAK1/ITGB1/CAPN2/ARHGEF11/ITGB5/BCAR1/RRAS/PXN/TLN1/RAPGEF1/SH3GL1/RAP1B/RASA1/MAPK1/PIK3CA/DOCK1
WP_HIPPOYAP_SIGNALING_PATHWAY	WP_HIPPOYAP_SIGNALING_PATHWAY	23	0.501126	1.35995	0.118294	0.228683	0.143092	9680	tags=57%, list=28%, signal=41%	TNIK/TEAD2/NDRG1/CXCL10/MAP4K1/TEAD4/YWHAQ/MAP4K3/TEAD3/STK38L/LATS1/MAP4K4/MINK1
REACTOME_RECOGNITION_OF_DNA_DAMAGE_BY_PCNA_CONTAINING_REPLICATION_COMPLEX	REACTOME_RECOGNITION_OF_DNA_DAMAGE_BY_PCNA_CONTAINING_REPLICATION_COMPLEX	30	0.468046	1.35201	0.11849	0.228874	0.143211	8491	tags=37%, list=25%, signal=28%	DTL/RFC4/POLD1/POLE2/USP1/POLD3/RFC3/PCNA/RFC5/RPA1/RFC2
REACTOME_REGULATION_OF_BETA_CELL_DEVELOPMENT	REACTOME_REGULATION_OF_BETA_CELL_DEVELOPMENT	41	0.439789	1.3418	0.119048	0.229765	0.143769	5206	tags=29%, list=15%, signal=25%	PTF1A/RFX6/NKX6-1/NEUROG3/INSM1/NEUROD1/MAMLD1/PDX1/MAML2/MAFA/NOTCH1/AKT3
WP_FAS_LIGAND_FASL_PATHWAY_AND_STRESS_INDUCTION_OF_HEAT_SHOCK_PROTEINS_HSP_REGULATION	WP_FAS_LIGAND_FASL_PATHWAY_AND_STRESS_INDUCTION_OF_HEAT_SHOCK_PROTEINS_HSP_REGULATION	43	0.433735	1.337	0.119255	0.229977	0.143902	14138	tags=70%, list=41%, signal=41%	IL1A/LMNB2/LMNB1/FASLG/TNF/ACTA1/APAF1/MAP3K1/BCL2/PRKDC/PAK1/ARHGDIB/MAP3K7/DFFB/ACTG1/CASP7/RIPK2/SPTAN1/CASP3/FADD/DAXX/PARP1/LMNA/PAK2/CASP10/MAPKAPK3/FAF1/CASP8/CASP6/HSPB1
PID_ERBB1_RECEPTOR_PROXIMAL_PATHWAY	PID_ERBB1_RECEPTOR_PROXIMAL_PATHWAY	35	0.457873	1.35255	0.119792	0.230638	0.144315	13323	tags=69%, list=39%, signal=42%	NCK2/EGF/PIK3CD/SRC/STAT1/PIP5K1C/MAPK3/PLCG1/PAK1/NRAS/PIK3R2/PTPN6/GAB1/TLN1/PTPN1/KRAS/PIK3CB/RASA1/MAPK1/PIK3CA/HRAS/GRB2/GNAI3/SHC1
REACTOME_SURFACTANT_METABOLISM	REACTOME_SURFACTANT_METABOLISM	30	0.465295	1.34406	0.119792	0.230638	0.144315	5795	tags=33%, list=17%, signal=28%	SLC34A2/DMBT1/ADORA2B/ADRA2A/CSF2RA/CSF2RB/ABCA3/CKAP4/ZDHHC2/ADRA2C
WP_LEPTIN_INSULIN_OVERLAP	WP_LEPTIN_INSULIN_OVERLAP	17	-0.438148	-1.34428	0.12013	0.231101	0.144605	5992	tags=35%, list=17%, signal=29%	INSR/IRS1/IRS2/SOCS2/INS/LEPR
REACTOME_ACTIVATED_NTRK2_SIGNALS_THROUGH_FRS2_AND_FRS3	REACTOME_ACTIVATED_NTRK2_SIGNALS_THROUGH_FRS2_AND_FRS3	11	0.601986	1.37557	0.120244	0.231112	0.144612	12873	tags=82%, list=37%, signal=51%	NTF4/NTRK2/BDNF/FRS2/NRAS/FRS3/KRAS/HRAS/GRB2
PID_TCR_RAS_PATHWAY	PID_TCR_RAS_PATHWAY	14	0.570966	1.37957	0.120482	0.231112	0.144612	12303	tags=57%, list=36%, signal=37%	PTPN7/PRKCB/MAPK3/NRAS/PRKCA/KRAS/MAPK1/HRAS
REACTOME_SHC1_EVENTS_IN_ERBB4_SIGNALING	REACTOME_SHC1_EVENTS_IN_ERBB4_SIGNALING	14	0.571619	1.38115	0.120482	0.231112	0.144612	2966	tags=21%, list=9%, signal=20%	NRG3/ERBB4/EREG
REACTOME_ONCOGENE_INDUCED_SENESCENCE	REACTOME_ONCOGENE_INDUCED_SENESCENCE	33	0.4555	1.33849	0.120623	0.231112	0.144612	7721	tags=30%, list=22%, signal=24%	E2F2/E2F1/CDKN2A/CDKN2C/TFDP1/E2F3/CDK4/CDKN2D/MAPK3/CDKN2B
WP_DEVELOPMENT_AND_HETEROGENEITY_OF_THE_ILC_FAMILY	WP_DEVELOPMENT_AND_HETEROGENEITY_OF_THE_ILC_FAMILY	32	0.456664	1.33825	0.120623	0.231112	0.144612	8659	tags=56%, list=25%, signal=42%	IFNG/IL18/IL12A/IL4/BCL11B/IL12B/GATA3/AREG/EOMES/TNF/IL1B/IL13/IL15/GFI1/IL6/TBX21/IL17A/IL33
WP_AGERAGE_PATHWAY	WP_AGERAGE_PATHWAY	66	0.3935	1.30318	0.121107	0.231853	0.145076	8111	tags=27%, list=24%, signal=21%	MMP13/MMP7/MMP14/PLA2G4A/MMP9/MMP2/NCF1/PRKCB/SRC/PRKCD/MSR1/HIF1A/STAT1/EZR/JAK2/MAPK3/AGER/LGALS3
REACTOME_SIGNALING_BY_FGFR2	REACTOME_SIGNALING_BY_FGFR2	73	0.386159	1.29683	0.121281	0.232	0.145167	9564	tags=32%, list=28%, signal=23%	ESRP1/FGF5/FGF9/FGF4/FGF8/FGF1/FGF20/FGF23/SRC/CBL/FGFR2/FGFBP1/FGF3/MAPK3/POLR2F/FGF16/TIA1/PLCG1/HNRNPH1/HNRNPA1/FRS2/NRAS/NCBP2
KEGG_SULFUR_METABOLISM	KEGG_SULFUR_METABOLISM	13	-0.471756	-1.34027	0.122449	0.234044	0.146446	2239	tags=38%, list=7%, signal=36%	SULT2B1/SUOX/PAPSS2/SULT1A1/SULT1A2
REACTOME_CA2_PATHWAY	REACTOME_CA2_PATHWAY	62	0.399161	1.3141	0.12313	0.235157	0.147142	8370	tags=31%, list=24%, signal=23%	ITPR3/PRKG2/GNG13/FZD2/GNB3/GNGT1/PDE6A/PLCB1/GNG8/GNB4/NFATC1/PLCB3/PRKG1/GNG2/PLCB2/LEF1/GNGT2/FZD6/PDE6B
BIOCARTA_WNT_PATHWAY	BIOCARTA_WNT_PATHWAY	24	0.499791	1.36957	0.123288	0.235268	0.147212	10273	tags=33%, list=30%, signal=23%	WIF1/FZD1/WNT1/AXIN1/PPARD/CSNK2A1/MAP3K7/CREBBP
WP_SYNAPTIC_VESICLE_PATHWAY	WP_SYNAPTIC_VESICLE_PATHWAY	51	0.411626	1.31126	0.123947	0.236336	0.147881	8598	tags=37%, list=25%, signal=28%	SNAP25/DNM1/UNC13A/UNC13C/STX1A/SLC38A1/SYT1/CACNA1B/STX3/SLC18A1/CACNA1A/SYN1/RIMS1/SYN3/SLC18A3/SLC1A3/SLC17A7/SLC6A4/STX2
BIOCARTA_BARRESTIN_PATHWAY	BIOCARTA_BARRESTIN_PATHWAY	12	0.585898	1.38126	0.124066	0.236373	0.147903	4756	tags=33%, list=14%, signal=29%	DNM1/KCNA3/KCNA2/PLCB1
REACTOME_DEFECTS_IN_COBALAMIN_B12_METABOLISM	REACTOME_DEFECTS_IN_COBALAMIN_B12_METABOLISM	14	-0.464504	-1.33831	0.12426	0.236553	0.148016	2411	tags=71%, list=7%, signal=66%	MTRR/MTR/LMBRD1/ABCD4/MMADHC/MMACHC/MMUT/MMAB/AMN/MMAA
REACTOME_P38MAPK_EVENTS	REACTOME_P38MAPK_EVENTS	13	0.573743	1.35927	0.124431	0.236688	0.148101	12303	tags=62%, list=36%, signal=40%	MAPK13/SRC/RALGDS/MAPK12/NRAS/RALA/KRAS/HRAS
KEGG_FOLATE_BIOSYNTHESIS	KEGG_FOLATE_BIOSYNTHESIS	11	-0.502334	-1.35466	0.124638	0.236891	0.148228	4876	tags=64%, list=14%, signal=55%	PTS/SPR/ALPL/ALPI/GCH1/GGH/QDPR
WP_HEPATITIS_B_INFECTION	WP_HEPATITIS_B_INFECTION	149	0.340889	1.23223	0.124869	0.237141	0.148384	9899	tags=32%, list=29%, signal=23%	PRKCG/MAPK13/TGFB2/BIRC5/MMP9/CREB3L1/MAPK10/TGFB1/NFATC4/IKBKE/FASLG/CXCL8/JAK3/PRKCB/TNF/PIK3CD/SRC/AKT3/EGR2/PCNA/TLR2/STAT1/APAF1/NFATC2/TGFB3/IFNB1/MAP3K1/NFATC1/CREB5/JAK2/STAT4/MAPK3/IL6/HSPG2/BCL2/YWHAQ/EGR3/MAPK12/YWHAZ/TRAF3/NRAS/BAX/MAP2K6/MAP3K7/CREB1/PIK3R2/STAT5A/CREB3
WP_SARS_CORONAVIRUS_AND_INNATE_IMMUNITY	WP_SARS_CORONAVIRUS_AND_INNATE_IMMUNITY	29	-0.346754	-1.29871	0.125506	0.23816	0.149022	9733	tags=41%, list=28%, signal=30%	IFNAR1/IFNA4/IFNA21/IFNA1/IFNA13/IFNA6/IFNA2/IFNA17/IFNA14/IFNA10/IFNA16/ACE2
WP_CIRCADIAN_RHYTHM_RELATED_GENES	WP_CIRCADIAN_RHYTHM_RELATED_GENES	199	0.328304	1.21119	0.125896	0.238387	0.149164	9363	tags=34%, list=27%, signal=25%	SIX3/PASD1/PRKG2/MTNR1B/ARNT2/PRKCG/NLGN1/KCND2/UTS2/BHLHE41/TOP2A/TPH1/CLDN4/ADORA1/TNFRSF11A/CHRNB2/MAPK10/TYMS/EZH2/DRD2/AANAT/CHRM1/HCRTR2/RAI1/ARNTL2/UTS2R/STAR/OPRL1/MAGEL2/RORB/CAVIN3/MTNR1A/NTRK3/PRF1/ADIPOQ/SERPINE1/CDK4/NPAS2/TIMELESS/KCNH7/PTGDS/NTRK1/HDAC2/SUV39H2/IL6/PROK2/KMT2A/PRKDC/HS3ST2/ID4/DRD4/ADA/SFPQ/EGR3/HCRTR1/SLC6A4/CARTPT/CSNK1E/RBM4/TPH2/DHX9/GHRL/MAGED1/PML/LEP/RELB/PP…
WP_AMPACTIVATED_PROTEIN_KINASE_AMPK_SIGNALING	WP_AMPACTIVATED_PROTEIN_KINASE_AMPK_SIGNALING	67	-0.260415	-1.19166	0.125926	0.238387	0.149164	2610	tags=10%, list=8%, signal=10%	PRKAG2/CPT1A/ADRA1B/LEPR/GYS2/ADRA1A/INS-IGF2
PID_EPHB_FWD_PATHWAY	PID_EPHB_FWD_PATHWAY	40	0.446379	1.35487	0.125945	0.238387	0.149164	12873	tags=60%, list=37%, signal=38%	EFNA5/EPHB3/DNM1/GRB7/SRC/MAPK3/EPHB1/EPHB2/PAK1/NRAS/MAP4K4/EFNB1/RRAS/PXN/ROCK1/EFNB3/RAP1B/KRAS/RASA1/MAPK1/PIK3CA/HRAS/SYNJ1/GRB2
REACTOME_RESOLUTION_OF_AP_SITES_VIA_THE_MULTIPLE_NUCLEOTIDE_PATCH_REPLACEMENT_PATHWAY	REACTOME_RESOLUTION_OF_AP_SITES_VIA_THE_MULTIPLE_NUCLEOTIDE_PATCH_REPLACEMENT_PATHWAY	24	0.496724	1.36117	0.126027	0.238387	0.149164	12482	tags=71%, list=36%, signal=45%	RFC4/FEN1/POLD1/POLE2/POLD3/LIG1/RFC3/PCNA/RFC5/RPA1/RFC2/PARG/POLE/PARP2/POLE3/RPA2/PARP1
BIOCARTA_CBL_PATHWAY	BIOCARTA_CBL_PATHWAY	12	0.583293	1.37512	0.127055	0.24014	0.15026	6093	tags=42%, list=18%, signal=34%	EGF/PDGFRA/PRKCB/CBL/CSF1R
PID_AR_PATHWAY	PID_AR_PATHWAY	60	-0.271456	-1.21269	0.12766	0.24109	0.150855	629	tags=5%, list=2%, signal=5%	AR/KLK2/KLK3
REACTOME_IRS_MEDIATED_SIGNALLING	REACTOME_IRS_MEDIATED_SIGNALLING	48	0.417444	1.31894	0.128297	0.241917	0.151373	3709	tags=19%, list=11%, signal=17%	FGF5/FGF9/FGF4/FGF8/FGF1/FGF20/FGF23/FGFR1/FGFR3
KEGG_SELENOAMINO_ACID_METABOLISM	KEGG_SELENOAMINO_ACID_METABOLISM	26	-0.3672	-1.32653	0.128302	0.241917	0.151373	1511	tags=15%, list=4%, signal=15%	PAPSS2/CBS/MAT1A/CTH
REACTOME_RUNX3_REGULATES_P14_ARF	REACTOME_RUNX3_REGULATES_P14_ARF	10	0.617172	1.36734	0.128728	0.242529	0.151755	11745	tags=80%, list=34%, signal=53%	TGFB1/CDKN2A/RUNX3/RUNX1/CBFB/HDAC4/EP300/KRAS
REACTOME_DISEASES_OF_SIGNAL_TRANSDUCTION_BY_GROWTH_FACTOR_RECEPTORS_AND_SECOND_MESSENGERS	REACTOME_DISEASES_OF_SIGNAL_TRANSDUCTION_BY_GROWTH_FACTOR_RECEPTORS_AND_SECOND_MESSENGERS	383	0.308881	1.16792	0.129259	0.243334	0.152259	8515	tags=23%, list=25%, signal=17%	NRG3/ESRP1/PSMA8/FGF5/DKK1/KSR2/CNKSR1/CD19/TGFA/KREMEN2/FGF9/FGF4/FGF8/ERBB4/DUSP9/CD80/FOXO6/ICOS/SPRED3/FGF1/FGF20/TGFB1/HDAC9/FGF23/CTBP2/ITGA2B/FGFR1/EREG/JAG1/IQGAP1/RAC2/TRAT1/EGF/MAMLD1/AREG/FGFR3/NEURL1/EPGN/PDGFRA/LCK/HGF/PIK3CD/SRC/VAV1/MAML2/ADAM17/CD86/HDAC7/CBL/CNTRL/FGFR2/SPRED1/NOTCH1/AKT3/STAT1/FGF3/KITLG/HEYL/DKK2/AXIN1/BIN2/VCL/PAPSS1/BCL2L11/JAK2/CD28/HDAC2/PSMB9/PDGFA/MAPK3/A…
BIOCARTA_CALCINEURIN_PATHWAY	BIOCARTA_CALCINEURIN_PATHWAY	17	0.536091	1.35298	0.129683	0.243553	0.152396	13508	tags=65%, list=39%, signal=39%	NFATC4/PRKCB/NFATC2/NFATC1/PLCG1/SP3/SP1/PRKCA/CALM2/CDKN1A/CALM3
WP_NOTCH1_REGULATION_OF_HUMAN_ENDOTHELIAL_CELL_CALCIFICATION	WP_NOTCH1_REGULATION_OF_HUMAN_ENDOTHELIAL_CELL_CALCIFICATION	17	0.536579	1.35421	0.129683	0.243553	0.152396	8440	tags=53%, list=25%, signal=40%	DLL3/LPAR1/JAG1/FGFR3/NOTCH1/CALU/MGP/VEGFA/JAG2
BIOCARTA_PDGF_PATHWAY	BIOCARTA_PDGF_PATHWAY	28	0.464296	1.32005	0.129801	0.243553	0.152396	13323	tags=61%, list=39%, signal=37%	PIK3CG/PDGFRA/PRKCB/STAT1/MAP3K1/PDGFA/MAPK3/PLCG1/CSNK2A1/STAT5A/PRKCA/SRF/RASA1/PIK3CA/HRAS/GRB2/SHC1
WP_MONOAMINE_GPCRS	WP_MONOAMINE_GPCRS	32	-0.33717	-1.28115	0.12987	0.243553	0.152396	1407	tags=25%, list=4%, signal=24%	CHRM2/ADRA1B/ADRA1D/ADRB2/ADRB1/ADRA1A/DRD1/HTR2B
BIOCARTA_EDG1_PATHWAY	BIOCARTA_EDG1_PATHWAY	22	0.500367	1.33715	0.129888	0.243553	0.152396	7339	tags=36%, list=21%, signal=29%	SPHK1/PIK3CG/PDGFRA/PRKCB/PLCB1/ITGAV/PDGFA/MAPK3
REACTOME_ER_TO_GOLGI_ANTEROGRADE_TRANSPORT	REACTOME_ER_TO_GOLGI_ANTEROGRADE_TRANSPORT	155	0.335539	1.21796	0.130073	0.243707	0.152492	4831	tags=13%, list=14%, signal=11%	TUBA3C/TUBAL3/TUBB3/FOLR1/TGFA/TUBA3E/TUBB8/ANK3/TMED3/ANK1/CNIH2/SPTB/TUBA1B/AREG/TUBB6/TUBA1A/ANK2/TUBB8B/TUBA4B/TUBA1C
BIOCARTA_IL10_PATHWAY	BIOCARTA_IL10_PATHWAY	13	0.566773	1.34276	0.130501	0.244316	0.152873	9738	tags=69%, list=28%, signal=50%	IL1A/IL10/TNF/STAT1/IL10RA/IL6/BLVRA/HMOX1/STAT5A
REACTOME_REMOVAL_OF_THE_FLAP_INTERMEDIATE_FROM_THE_C_STRAND	REACTOME_REMOVAL_OF_THE_FLAP_INTERMEDIATE_FROM_THE_C_STRAND	11	0.598925	1.36857	0.130898	0.244861	0.153215	8965	tags=64%, list=26%, signal=47%	FEN1/POLD1/DNA2/POLD3/PCNA/RPA1/WRN
WP_PURINERGIC_SIGNALING	WP_PURINERGIC_SIGNALING	32	0.451438	1.32294	0.130999	0.244861	0.153215	8303	tags=44%, list=24%, signal=33%	P2RY4/ADORA2B/ADORA1/P2RY10/P2RY6/GNAZ/P2RX5/P2RY12/P2RX6/P2RX7/P2RY1/P2RX4/P2RX1/P2RY13
BIOCARTA_CK1_PATHWAY	BIOCARTA_CK1_PATHWAY	16	0.541264	1.34736	0.13314	0.248473	0.155475	5926	tags=38%, list=17%, signal=31%	PPP1R1B/GRM1/DRD2/CDK5R1/PLCB1/PRKAR2B
WP_OSTEOCLAST_SIGNALING	WP_OSTEOCLAST_SIGNALING	16	0.542349	1.35006	0.13314	0.248473	0.155475	9461	tags=62%, list=28%, signal=45%	TRPV5/TNFRSF11A/SLC9A1/CTSK/TNFRSF11B/IFNB1/GPR68/ACP5/SPP1/PDGFB
REACTOME_NEUROTOXICITY_OF_CLOSTRIDIUM_TOXINS	REACTOME_NEUROTOXICITY_OF_CLOSTRIDIUM_TOXINS	10	0.611197	1.3541	0.133438	0.248832	0.1557	4140	tags=40%, list=12%, signal=35%	SNAP25/SV2A/STX1A/SYT1
REACTOME_DOWNSTREAM_SIGNAL_TRANSDUCTION	REACTOME_DOWNSTREAM_SIGNAL_TRANSDUCTION	29	0.462474	1.31994	0.133775	0.24892	0.155755	12303	tags=66%, list=36%, signal=42%	NCK2/GRB7/PDGFRA/SRC/STAT1/PDGFA/PLCG1/NRAS/PDGFB/PIK3R2/STAT5A/PDGFRB/BCAR1/RAPGEF1/KRAS/PIK3CB/RASA1/PIK3CA/HRAS
REACTOME_MISMATCH_REPAIR	REACTOME_MISMATCH_REPAIR	15	0.550267	1.34377	0.133929	0.24892	0.155755	5369	tags=40%, list=16%, signal=34%	EXO1/POLD1/POLD3/MSH2/LIG1/PCNA
REACTOME_DEACTIVATION_OF_THE_BETA_CATENIN_TRANSACTIVATING_COMPLEX	REACTOME_DEACTIVATION_OF_THE_BETA_CATENIN_TRANSACTIVATING_COMPLEX	42	0.427581	1.3162	0.133995	0.24892	0.155755	9493	tags=38%, list=28%, signal=28%	SOX4/PYGO1/SOX2/SOX9/BCL9L/BCL9/PYGO2/SRY/LEF1/TLE3/YWHAZ/TLE4/CHD8/KMT2D/TCF7L1/SOX13
REACTOME_NOTCH2_ACTIVATION_AND_TRANSMISSION_OF_SIGNAL_TO_THE_NUCLEUS	REACTOME_NOTCH2_ACTIVATION_AND_TRANSMISSION_OF_SIGNAL_TO_THE_NUCLEUS	22	0.499555	1.33498	0.134078	0.24892	0.155755	8440	tags=45%, list=25%, signal=34%	JAG1/CNTN1/NEURL1/MDK/NOTCH2/APH1B/MIB1/NEURL1B/ADAM10/JAG2
PID_ECADHERIN_STABILIZATION_PATHWAY	PID_ECADHERIN_STABILIZATION_PATHWAY	41	0.435989	1.33021	0.134085	0.24892	0.155755	11700	tags=49%, list=34%, signal=32%	IGF1R/EGF/HGF/GIT1/VASP/LIMA1/VCL/PIP5K1C/MYO6/ENAH/MGAT3/PLEKHA7/NCKAP1/ZYX/MYL2/ROCK1/ABI1/AFDN/CDH1/LPP
NABA_PROTEOGLYCANS	NABA_PROTEOGLYCANS	35	0.449676	1.32834	0.134115	0.24892	0.155755	7743	tags=46%, list=23%, signal=35%	SPOCK3/EPYC/HAPLN3/HAPLN1/ACAN/FMOD/PODNL1/IMPG1/SPOCK2/VCAN/PRELP/BGN/LUM/ASPN/HSPG2/SRGN
KEGG_NON_SMALL_CELL_LUNG_CANCER	KEGG_NON_SMALL_CELL_LUNG_CANCER	54	0.402856	1.30353	0.134434	0.249318	0.156003	5974	tags=24%, list=17%, signal=20%	PRKCG/TGFA/E2F2/E2F1/CDKN2A/EGF/PIK3CG/PRKCB/PIK3CD/AKT3/E2F3/CDK4/PIK3R5
BIOCARTA_MEF2D_PATHWAY	BIOCARTA_MEF2D_PATHWAY	18	0.522777	1.34454	0.135977	0.251786	0.157548	13577	tags=67%, list=39%, signal=40%	PRKCB/NFATC2/NFATC1/HDAC2/CABIN1/CAPN2/EP300/PRKCA/HDAC1/CALM2/CALM3/CAPNS1
WP_SIMPLIFIED_INTERACTION_MAP_BETWEEN_LOXL4_AND_OXIDATIVE_STRESS_PATHWAY	WP_SIMPLIFIED_INTERACTION_MAP_BETWEEN_LOXL4_AND_OXIDATIVE_STRESS_PATHWAY	18	0.523351	1.34601	0.135977	0.251786	0.157548	2499	tags=17%, list=7%, signal=15%	DDR1/COL2A1/TGFB1
REACTOME_COHESIN_LOADING_ONTO_CHROMATIN	REACTOME_COHESIN_LOADING_ONTO_CHROMATIN	10	0.607955	1.34692	0.138148	0.255469	0.159853	12666	tags=90%, list=37%, signal=57%	SMC3/MAU2/STAG1/SMC1A/RAD21/NIPBL/WAPL/PDS5B/PDS5A
REACTOME_TRAF6_MEDIATED_NF_KB_ACTIVATION	REACTOME_TRAF6_MEDIATED_NF_KB_ACTIVATION	23	-0.373167	-1.28795	0.138182	0.255469	0.159853	1172	tags=13%, list=3%, signal=13%	NKIRAS1/S100A12/SAA1
PID_ANTHRAX_PATHWAY	PID_ANTHRAX_PATHWAY	17	0.530962	1.34003	0.138329	0.255541	0.159898	7339	tags=41%, list=21%, signal=32%	IL18/ANTXR1/TNF/IL1B/VCAM1/PGR/MAPK3
BIOCARTA_VDR_PATHWAY	BIOCARTA_VDR_PATHWAY	24	0.484741	1.32833	0.139726	0.257922	0.161387	11436	tags=71%, list=33%, signal=47%	CHAF1A/VDR/SMARCD1/ACTL6A/SMARCC2/SMARCA4/PRMT1/SMARCC1/ARID1A/SUPT16H/CARM1/MED1/CREBBP/TOP2B/BAZ1B/EP300/HDAC1
REACTOME_SIGNALING_BY_ERBB4	REACTOME_SIGNALING_BY_ERBB4	58	0.395422	1.28478	0.139835	0.257924	0.161388	8031	tags=34%, list=23%, signal=26%	NRG3/ADAP1/ERBB4/GABRB3/GABRQ/S100B/EREG/STMN1/EGF/SRC/ADAM17/GABRG3/GABRB2/PGR/GFAP/GABRG2/APH1B/SPARC/BTC/NRG4
REACTOME_PROSTACYCLIN_SIGNALLING_THROUGH_PROSTACYCLIN_RECEPTOR	REACTOME_PROSTACYCLIN_SIGNALLING_THROUGH_PROSTACYCLIN_RECEPTOR	19	0.514888	1.34301	0.140647	0.259219	0.162199	7959	tags=37%, list=23%, signal=28%	GNG13/GNB3/GNGT1/GNG8/GNB4/GNG2/GNGT2
KEGG_GLIOMA	KEGG_GLIOMA	65	0.387082	1.27842	0.140878	0.25927	0.162231	5974	tags=25%, list=17%, signal=20%	PRKCG/TGFA/IGF1R/E2F2/E2F1/CDKN2A/EGF/PIK3CG/PDGFRA/PRKCB/CALML5/PIK3CD/AKT3/E2F3/CDK4/PIK3R5
WP_METASTATIC_BRAIN_TUMOR	WP_METASTATIC_BRAIN_TUMOR	19	-0.399346	-1.27097	0.140893	0.25927	0.162231	6314	tags=53%, list=18%, signal=43%	MYC/MIR34C/MIRLET7A2/PIK3R1/MIRLET7G/MIRLET7F1/MIR34B/MIRLET7A1/MIR101-2/MIRLET7C
REACTOME_REGULATION_OF_HSF1_MEDIATED_HEAT_SHOCK_RESPONSE	REACTOME_REGULATION_OF_HSF1_MEDIATED_HEAT_SHOCK_RESPONSE	81	0.366957	1.24499	0.141884	0.260891	0.163245	12424	tags=46%, list=36%, signal=29%	TNFRSF21/COL4A6/SERPINH1/NUP210/NUP205/NUP188/NUP62/NDC1/NUP107/NUP93/HSPA6/MAPK3/HSPA12A/NUP43/HSPA2/RPA1/HSPA13/NUP153/NUP85/NUP155/HSPA14/TPR/NUP37/CRYBA4/HSPB2/NUP160/NUP58/ATM/POM121/HSPA1L/RLN1/RAE1/HSPA1B/MAPK1/ATR/CCAR2/RPA2
WP_EBV_LMP1_SIGNALING	WP_EBV_LMP1_SIGNALING	21	0.500594	1.32952	0.142458	0.261562	0.163665	12850	tags=57%, list=37%, signal=36%	CXCL8/TNF/PDLIM7/IFNB1/MAP3K14/MAP3K7/TRAF1/CCL20/MAP3K3/MAPK1/NFKB1/IKBKB
PID_VEGFR1_PATHWAY	PID_VEGFR1_PATHWAY	26	0.472742	1.31834	0.142469	0.261562	0.163665	8749	tags=46%, list=25%, signal=34%	PRKCB/CBL/HIF1A/VEGFB/NRP2/CD2AP/MAPK3/PGF/VEGFA/PLCG1/CAV1/NRP1
REACTOME_SIGNALING_BY_NUCLEAR_RECEPTORS	REACTOME_SIGNALING_BY_NUCLEAR_RECEPTORS	266	-0.200575	-1.13768	0.142857	0.261666	0.16373	2674	tags=11%, list=8%, signal=10%	KAT2B/PLIN1/PPID/H2BC5/EBAG9/H4C11/CPT1A/GNG7/APOE/H2AC6/DHRS3/H3C14/H2BC4/DHRS4/ALDH1A1/ALDH8A1/ADH1A/RDH5/ANGPTL3/APOC1/PDK4/PCK1/APOC4/CYP26A1/ADH1C/RDH16/UGT1A3/ESR1/ADH4/RXRG
REACTOME_TRANSLATION	REACTOME_TRANSLATION	291	-0.339263	-1.90644	0.142857	0.261666	0.16373	15938	tags=57%, list=46%, signal=31%	RPL35/MRPL30/SEC11A/FARSA/MRPL18/ETF1/RPL22/RPL14/RPL11/RPL31/SEC61G/RPL38/HARS2/EIF4G1/EIF3M/RPL4/RPL10/SARS1/RPL8/RPS9/RPS25/EIF1AX/EIF2B4/AARS1/RPL36A/EEF2/RPS17/MRPL23/RPL3/MRPL33/RPL15/UBA52/EIF2B2/KARS1/MRPS34/RPS20/EIF3H/EIF3J/MRPL49/EIF3G/RPL24/EIF3I/RPL3L/RPL26/EEF1B2/EIF5B/RARS1/PTCD3/TRMT112/RPL37/MRPS35/RPL19/MRPS16/EEF1D/RPL36/MRPL28/MRPS14/RPL29/RPS28/MARS2/EIF3K/GFM1/RPL12/EIF2B3/M…
WP_NUCLEAR_RECEPTORS_METAPATHWAY	WP_NUCLEAR_RECEPTORS_METAPATHWAY	317	-0.370911	-2.09777	0.142857	0.261666	0.16373	2281	tags=26%, list=7%, signal=24%	SLC19A2/ABCC2/ANGPTL4/NR0B2/GSTA1/GSTM5/EPB41L4B/CPT1A/SLC6A18/ACADM/SERPINA1/GPX2/BLVRB/PRDX6/UGT2B4/PTGR1/CES4A/FABP1/TSC22D3/GSTA2/SCP2/ACOX1/NRG1/SLC2A2/ADH7/CYP4F12/CPT2/PPARGC1A/ACKR3/CYP7A1/GADD45B/CES1/SULT1A1/APOA1/CYP3A5/ETNK2/SLC2A9/MGST1/CES3/MGST2/APOA2/SLCO2B1/NR1I2/GPX3/SLC5A6/ACAA1/UGT1A1/SLCO1B1/ABCB11/EHHADH/CES5A/CBR1/UGT1A4/ALAS1/BAAT/CES2/FGF19/IGFBP1/CYP2B6/PDK4/NR1I3/ABCB4/…
REACTOME_TRANSCRIPTIONAL_REGULATION_BY_RUNX1	REACTOME_TRANSCRIPTIONAL_REGULATION_BY_RUNX1	206	0.324452	1.19648	0.143003	0.261731	0.163771	10521	tags=37%, list=31%, signal=26%	PSMA8/CTSV/MYB/IFNG/IL2RA/CBX2/RUNX2/ITGA2B/H2BU1/SMARCD3/CTLA4/TP73/GATA3/TNFRSF18/H2AX/CCND2/PRKCQ/PRKCB/CR1/CTSK/SRC/RUNX1/GP1BA/SPI1/CSF2/TCF3/H2AZ1/NFATC2/PAX5/SCMH1/AXIN1/SMARCD1/IL2/ACTL6A/PHC1/H4-16/PSMB9/ABL1/LDB1/SMARCC2/MYL9/SMARCA4/KMT2A/CBX6/PF4/CBFB/LGALS3/ELF1/PRMT1/CCND3/SMARCC1/ARID2/PHC3/SETD1A/KMT2E/TCF12/ARID1B/CSNK2A1/ARID1A/CBX4/PML/THBS1/AGO2/KMT2D/H3C12/RNF2/SMARCB1/SIN3B/…
REACTOME_OXIDATIVE_STRESS_INDUCED_SENESCENCE	REACTOME_OXIDATIVE_STRESS_INDUCED_SENESCENCE	93	0.361865	1.25983	0.143483	0.262407	0.164194	10567	tags=40%, list=31%, signal=28%	E2F2/CBX2/E2F1/MAPK10/EZH2/H2BU1/CDKN2A/TNIK/CDKN2C/H2AX/TFDP1/E2F3/H2AZ1/CDK4/IFNB1/CDKN2D/SCMH1/PHC1/H4-16/SUZ12/MAPK3/CBX6/CDKN2B/PHC3/RBBP4/CBX4/MAP4K4/H3C12/EED/RNF2/MAP2K6/MINK1/MDM4/H2BC13/AGO1/AGO3/RBBP7
BIOCARTA_VIP_PATHWAY	BIOCARTA_VIP_PATHWAY	26	0.470396	1.3118	0.143826	0.262832	0.16446	8201	tags=31%, list=24%, signal=23%	VIPR2/EGR2/NFATC2/PRKAR2B/MAP3K1/NFATC1/PLCG1/EGR3
ST_B_CELL_ANTIGEN_RECEPTOR	ST_B_CELL_ANTIGEN_RECEPTOR	40	0.430121	1.30552	0.146096	0.266774	0.166926	8996	tags=35%, list=26%, signal=26%	CD19/SYK/PIK3CD/VAV1/PI3/ITPKA/AKT3/TONSL/NFKBIE/BTK/EPHB2/NFAT5/PAG1/ITPKB
WP_HYPERTROPHY_MODEL	WP_HYPERTROPHY_MODEL	19	0.513167	1.33852	0.146273	0.266892	0.167	4254	tags=21%, list=12%, signal=18%	IFNG/IL18/IL1A/ANKRD1
WP_NEUROINFLAMMATION	WP_NEUROINFLAMMATION	11	-0.490677	-1.32322	0.147826	0.269518	0.168643	1329	tags=100%, list=4%, signal=96%	MAPK14/JUN/MAPK8/FOS/RELA/CHUK/ASCC1/MTOR/NFKBIA/NOS2
REACTOME_NEF_MEDIATES_DOWN_MODULATION_OF_CELL_SURFACE_RECEPTORS_BY_RECRUITING_THEM_TO_CLATHRIN_ADAPTERS	REACTOME_NEF_MEDIATES_DOWN_MODULATION_OF_CELL_SURFACE_RECEPTORS_BY_RECRUITING_THEM_TO_CLATHRIN_ADAPTERS	21	0.495823	1.31685	0.148045	0.26971	0.168763	7540	tags=33%, list=22%, signal=26%	CD8B/LCK/AP1S3/AP1M2/PACS1/CD28/AP1S2
REACTOME_A_TETRASACCHARIDE_LINKER_SEQUENCE_IS_REQUIRED_FOR_GAG_SYNTHESIS	REACTOME_A_TETRASACCHARIDE_LINKER_SEQUENCE_IS_REQUIRED_FOR_GAG_SYNTHESIS	26	0.46916	1.30835	0.149254	0.271704	0.170011	8852	tags=58%, list=26%, signal=43%	GPC2/GPC4/XYLT1/CSPG5/VCAN/BGN/SDC3/AGRN/GPC3/B3GAT2/HSPG2/CSPG4/GPC1/GPC5/GPC6
PID_HIF1_TFPATHWAY	PID_HIF1_TFPATHWAY	66	0.382767	1.26764	0.149942	0.272748	0.170664	5120	tags=21%, list=15%, signal=18%	CA9/PKM/BHLHE41/EGLN3/PFKFB3/SLC2A1/EPO/TFF3/NDRG1/ALDOA/ITGB2/HDAC7/CXCR4/HIF1A
REACTOME_TELOMERE_C_STRAND_SYNTHESIS_INITIATION	REACTOME_TELOMERE_C_STRAND_SYNTHESIS_INITIATION	13	0.553067	1.31029	0.150228	0.273057	0.170858	8066	tags=38%, list=23%, signal=29%	POLA1/PRIM1/POLA2/PRIM2/ACD
WP_INTRACELLULAR_TRAFFICKING_PROTEINS_INVOLVED_IN_CMT_NEUROPATHY	WP_INTRACELLULAR_TRAFFICKING_PROTEINS_INVOLVED_IN_CMT_NEUROPATHY	26	0.468872	1.30755	0.150611	0.273544	0.171162	7459	tags=27%, list=22%, signal=21%	RAB25/NDRG1/MTMR2/PMP22/EGR2/GDAP1/SH3TC2
REACTOME_APOPTOTIC_EXECUTION_PHASE	REACTOME_APOPTOTIC_EXECUTION_PHASE	52	0.402599	1.28967	0.151551	0.274716	0.171896	5313	tags=21%, list=15%, signal=18%	CLSPN/H1-3/DSG2/LMNB1/H1-5/HMGB2/PRKCQ/STK26/PRKCD/MAPT/STK24
REACTOME_PKMTS_METHYLATE_HISTONE_LYSINES	REACTOME_PKMTS_METHYLATE_HISTONE_LYSINES	52	0.400831	1.28401	0.151551	0.274716	0.171896	9934	tags=46%, list=29%, signal=33%	EZH2/NSD2/MECOM/PRDM16/DOT1L/KMT5C/PRDM9/NSD3/EHMT2/H4-16/SUV39H2/SUZ12/KMT2A/ASH1L/RBBP4/AEBP2/SETD1A/KMT2E/KMT5A/SETDB1/KMT2D/H3C12/EED/NSD1
WP_DISORDERS_OF_FOLATE_METABOLISM_AND_TRANSPORT	WP_DISORDERS_OF_FOLATE_METABOLISM_AND_TRANSPORT	13	-0.460198	-1.30743	0.151603	0.274716	0.171896	2149	tags=31%, list=6%, signal=29%	MTHFS/ALDH1L1/MTHFD1/FTCD
REACTOME_SIGNALING_BY_NOTCH1_HD_DOMAIN_MUTANTS_IN_CANCER	REACTOME_SIGNALING_BY_NOTCH1_HD_DOMAIN_MUTANTS_IN_CANCER	15	0.535978	1.30887	0.153274	0.277531	0.173657	8440	tags=53%, list=25%, signal=40%	JAG1/NEURL1/ADAM17/NOTCH1/MIB1/NEURL1B/ADAM10/JAG2
BIOCARTA_TNFR1_PATHWAY	BIOCARTA_TNFR1_PATHWAY	29	0.454054	1.2959	0.153642	0.277963	0.173927	13433	tags=66%, list=39%, signal=40%	LMNB2/LMNB1/CASP2/TNF/MAP3K1/PRKDC/TRAF2/PAK1/ARHGDIB/MAP3K7/DFFB/SPTAN1/CASP3/FADD/MADD/PARP1/LMNA/PAK2/BAG4
REACTOME_RUNX2_REGULATES_BONE_DEVELOPMENT	REACTOME_RUNX2_REGULATES_BONE_DEVELOPMENT	31	0.445075	1.30144	0.153747	0.277963	0.173927	7781	tags=32%, list=23%, signal=25%	COL1A1/GLI2/SP7/RUNX2/GLI3/SRC/WWTR1/ABL1/MAPK3/CBFB
REACTOME_DEFECTIVE_B4GALT7_CAUSES_EDS_PROGEROID_TYPE	REACTOME_DEFECTIVE_B4GALT7_CAUSES_EDS_PROGEROID_TYPE	20	0.497479	1.31228	0.153953	0.278123	0.174028	8852	tags=65%, list=26%, signal=48%	GPC2/GPC4/CSPG5/VCAN/BGN/SDC3/AGRN/GPC3/HSPG2/CSPG4/GPC1/GPC5/GPC6
PID_HES_HEY_PATHWAY	PID_HES_HEY_PATHWAY	48	0.410787	1.29791	0.154676	0.279218	0.174712	5120	tags=25%, list=15%, signal=21%	PTF1A/MYB/MYOD1/NEUROG3/E2F1/RUNX2/TWIST1/MAML2/RBBP8/TCF3/NOTCH1/HIF1A
BIOCARTA_IL5_PATHWAY	BIOCARTA_IL5_PATHWAY	11	0.586743	1.34074	0.155251	0.280042	0.175228	8944	tags=73%, list=26%, signal=54%	IL4/IL1B/CCR3/HLA-DRA/IL5RA/IL6/CCL11/HLA-DRB1
REACTOME_INTRINSIC_PATHWAY_FOR_APOPTOSIS	REACTOME_INTRINSIC_PATHWAY_FOR_APOPTOSIS	53	0.39597	1.2719	0.157518	0.283915	0.177652	9420	tags=34%, list=27%, signal=25%	PMAIP1/E2F1/SFN/CDKN2A/TP73/GZMB/TFDP1/BMF/BAK1/AKT3/APAF1/BCL2L11/MAPK3/BCL2/YWHAQ/YWHAZ/BBC3/BAX
BIOCARTA_MCALPAIN_PATHWAY	BIOCARTA_MCALPAIN_PATHWAY	19	0.506432	1.32095	0.158931	0.286245	0.179109	10935	tags=53%, list=32%, signal=36%	CXCR3/EGF/ACTA1/PRKAR2B/EZR/ITGB1/CAPN2/CAPN1/MYL2/TLN1
KEGG_SPLICEOSOME	KEGG_SPLICEOSOME	127	0.34038	1.21357	0.159619	0.287267	0.179749	14376	tags=58%, list=42%, signal=34%	ALYREF/HSPA6/SNRPB/PRPF40B/DDX39B/HSPA2/PRPF3/SNRPD1/SF3B4/U2SURP/HNRNPA1/SF3A2/PPIH/TCERG1/PRPF38A/SNRPA/PRPF38B/RBM17/SNRNP40/NCBP2/U2AF2/RBMX/EFTUD2/SNRNP200/HNRNPA3/LSM2/THOC2/ACIN1/DHX15/HNRNPA1L2/HSPA1L/DDX23/SF3B3/ISY1/SNRPA1/SRSF9/HNRNPM/PPIL1/U2AF1/HNRNPU/LSM8/TRA2B/DHX8/SRSF3/HSPA1B/USP39/SNRPD2/WBP11/SF3A3/THOC1/RBM25/PRPF40A/EIF4A3/DDX46/SF3B1/PRPF4/DHX38/SRSF2/SMNDC1/NCBP1/SF3B2/SRSF…
KEGG_PROSTATE_CANCER	KEGG_PROSTATE_CANCER	87	0.357596	1.23318	0.159955	0.28749	0.179889	5319	tags=22%, list=15%, signal=19%	CCNE1/TGFA/IGF1R/E2F2/CCNE2/CREB3L1/E2F1/GSTP1/FGFR1/PDGFD/EGF/PIK3CG/PDGFRA/PIK3CD/CDK2/INSRR/FGFR2/AKT3/E2F3
REACTOME_HDR_THROUGH_MMEJ_ALT_NHEJ_	REACTOME_HDR_THROUGH_MMEJ_ALT_NHEJ_	10	0.599315	1.32778	0.160126	0.28749	0.179889	9080	tags=50%, list=26%, signal=37%	POLQ/FEN1/RBBP8/MRE11/XRCC1
REACTOME_PI3K_EVENTS_IN_ERBB4_SIGNALING	REACTOME_PI3K_EVENTS_IN_ERBB4_SIGNALING	10	0.599262	1.32766	0.160126	0.28749	0.179889	2966	tags=30%, list=9%, signal=27%	NRG3/ERBB4/EREG
BIOCARTA_LIS1_PATHWAY	BIOCARTA_LIS1_PATHWAY	19	0.50152	1.30814	0.160338	0.28749	0.179889	4631	tags=26%, list=13%, signal=23%	LRP8/DNAH3/DNAH8/DNAH2/CDK5R1
REACTOME_ADVANCED_GLYCOSYLATION_ENDPRODUCT_RECEPTOR_SIGNALING	REACTOME_ADVANCED_GLYCOSYLATION_ENDPRODUCT_RECEPTOR_SIGNALING	13	-0.45531	-1.29354	0.16035	0.28749	0.179889	1172	tags=15%, list=3%, signal=15%	S100A12/SAA1
REACTOME_RETROGRADE_NEUROTROPHIN_SIGNALLING	REACTOME_RETROGRADE_NEUROTROPHIN_SIGNALLING	14	0.542675	1.31121	0.161145	0.288697	0.180644	14163	tags=71%, list=41%, signal=42%	DNM1/NTRK1/DNAL4/DNM2/AP2M1/AP2B1/SH3GL2/CLTC/CLTA/DNM3
WP_CANONICAL_AND_NONCANONICAL_TGFB_SIGNALING	WP_CANONICAL_AND_NONCANONICAL_TGFB_SIGNALING	17	0.521068	1.31506	0.161383	0.288907	0.180775	11658	tags=59%, list=34%, signal=39%	TGFB1/LOXL1/LOXL2/LOXL4/LOX/GREM1/TGFBR1/SMAD3/BMPR1A/BMPR2
KEGG_NEUROTROPHIN_SIGNALING_PATHWAY	KEGG_NEUROTROPHIN_SIGNALING_PATHWAY	126	0.340745	1.21299	0.161905	0.289621	0.181222	12873	tags=50%, list=37%, signal=31%	MAPK13/NTF4/MAPK10/NTRK2/FASLG/TP73/RPS6KA6/PIK3CG/CALML5/PIK3CD/PRKCD/CAMK4/AKT3/NTRK3/RPS6KA5/MAPK7/PIK3R5/NTRK1/BDNF/MAP3K1/NFKBIE/SH2B2/ABL1/MAPK3/BCL2/PRDM4/YWHAQ/PLCG1/MAPK12/YWHAZ/ARHGDIB/FRS2/MAGED1/NRAS/BAX/NGFR/PIK3R2/YWHAH/MAP3K3/IRAK3/KIDINS220/GAB1/RIPK2/SH2B1/RAPGEF1/FOXO3/RPS6KA1/RAP1B/TP53/IRAK4/KRAS/RPS6KA4/PIK3CB/MAPK1/SH2B3/NFKB1/PIK3CA/HRAS/SORT1/CALM2/YWHAB/IKBKB/GRB2
REACTOME_DISEASES_ASSOCIATED_WITH_N_GLYCOSYLATION_OF_PROTEINS	REACTOME_DISEASES_ASSOCIATED_WITH_N_GLYCOSYLATION_OF_PROTEINS	17	-0.413819	-1.26964	0.162338	0.290177	0.18157	20158	tags=100%, list=59%, signal=41%	ALG6/ALG12/MOGS/MAN1B1/ALG11/RFT1/B4GALT1/DPAGT1/ALG9/ALG3/ALG1/ALG2/ALG13/ALG8/ALG14/MPDU1
WP_IL4_SIGNALING_PATHWAY	WP_IL4_SIGNALING_PATHWAY	54	0.393239	1.27241	0.162736	0.290276	0.181632	10838	tags=39%, list=32%, signal=27%	BIRC5/FLNA/IL4/IL2RG/GATA3/JAK3/PIK3CD/CBL/STAT1/HRH1/DOK2/JAK2/INPP5D/MAPK3/IL4R/SOCS5/PIK3R2/STAT5A/CEBPA/PTPN6/EP300
REACTOME_INWARDLY_RECTIFYING_K_CHANNELS	REACTOME_INWARDLY_RECTIFYING_K_CHANNELS	35	0.431803	1.27555	0.16276	0.290276	0.181632	7145	tags=37%, list=21%, signal=29%	KCNJ16/KCNJ10/GNG13/GABBR1/GNB3/KCNJ11/GNGT1/KCNJ12/KCNJ9/GNG8/GNB4/KCNJ3/GNG2
REACTOME_NOD1_2_SIGNALING_PATHWAY	REACTOME_NOD1_2_SIGNALING_PATHWAY	35	0.43433	1.28301	0.16276	0.290276	0.181632	10732	tags=34%, list=31%, signal=24%	MAPK13/CARD9/CASP2/BIRC3/NOD2/NOD1/MAPK12/MAP2K6/MAP3K7/TNFAIP3/CASP1/RIPK2
REACTOME_DOWNREGULATION_OF_ERBB2_SIGNALING	REACTOME_DOWNREGULATION_OF_ERBB2_SIGNALING	29	0.449858	1.28393	0.162914	0.290332	0.181667	5206	tags=17%, list=15%, signal=15%	NRG3/ERBB4/EREG/EGF/AKT3
REACTOME_TRNA_PROCESSING_IN_THE_NUCLEUS	REACTOME_TRNA_PROCESSING_IN_THE_NUCLEUS	57	0.389583	1.26595	0.163146	0.290526	0.181789	11516	tags=46%, list=34%, signal=30%	NUP210/NUP205/NUP188/NUP62/NDC1/RPP25/NUP107/NUP93/CSTF2/TSEN54/NUP43/NUP153/NUP85/NUP155/TPR/NUP37/RAN/NUP160/NUP58/FAM98B/POP1/RPP21/XPOT/POM121/RAE1/CPSF4
KEGG_SPHINGOLIPID_METABOLISM	KEGG_SPHINGOLIPID_METABOLISM	39	0.425415	1.28762	0.163706	0.291305	0.182276	1607	tags=15%, list=5%, signal=15%	SGPP2/UGT8/SPHK1/GAL3ST1/DEGS2/PLPP2
REACTOME_KILLING_MECHANISMS	REACTOME_KILLING_MECHANISMS	12	0.559899	1.31997	0.164425	0.292365	0.182939	8457	tags=42%, list=25%, signal=31%	FZD7/DVL2/DVL3/CYBA/NOX1
REACTOME_SIGNALING_BY_INSULIN_RECEPTOR	REACTOME_SIGNALING_BY_INSULIN_RECEPTOR	78	0.36611	1.23757	0.164773	0.292602	0.183087	4892	tags=18%, list=14%, signal=15%	FGF5/ATP6V0A4/FGF9/FGF4/ATP6V0D2/FGF8/FGF1/FGF20/FGF23/ATP6V1G3/FGFR1/FGFR3/FGFR2/ATP6V1B1
REACTOME_CHAPERONE_MEDIATED_AUTOPHAGY	REACTOME_CHAPERONE_MEDIATED_AUTOPHAGY	22	0.48763	1.30311	0.164804	0.292602	0.183087	321	tags=9%, list=1%, signal=9%	CFTR/CETN1
KEGG_STEROID_BIOSYNTHESIS	KEGG_STEROID_BIOSYNTHESIS	17	-0.412765	-1.2664	0.165584	0.293767	0.183816	2468	tags=47%, list=7%, signal=44%	HSD17B7/DHCR7/LSS/NSDHL/EBP/SC5D/MSMO1/TM7SF2
REACTOME_ASYMMETRIC_LOCALIZATION_OF_PCP_PROTEINS	REACTOME_ASYMMETRIC_LOCALIZATION_OF_PCP_PROTEINS	63	0.379682	1.24939	0.166667	0.295205	0.184716	2810	tags=10%, list=8%, signal=9%	PSMA8/FZD1/FZD2/VANGL2/FZD7/PRICKLE1
[truncated: 12 more rows]

## Sheet: miRNA
gene_name	log2FoldChange	pvalue	padj
MIR429	1.64306	2.28642e-05	0.000104972
MIR339	0.314963	0.0993351	0.166376
MIR103A2	-0.220302	0.0308431	0.0621172
[truncated: 180 more rows]

## Sheet: lnRNA
gene_name	log2FoldChange	pvalue	padj
[truncated: 14,077 more rows]

[truncated: 1 more sheets: mRNA]
