# Supplementary material for: Increased expression of TBC1D10B as a potential prognostic and immunotherapy relevant biomarker in liver hepatocellular carcinoma
Source: Sci Rep. 2023 Jan 7;13:335. doi: 10.1038/s41598-022-20341-1 (PMC9825366; doi:10.1038/s41598-022-20341-1)
Supplement: Supplementary file 2 — Supplementary Information 2. [file 41598_2022_20341_MOESM2_ESM.xlsx]

## Sheet: OS
sample_id	event	time	expr	gene	group
TCGA-DD-AAE1-01A-11R-A41C-07	1	18.4	1.50739	TBC1D10B	Low
TCGA-DD-AADU-01A-11R-A41C-07	1	18.4667	2.08471	TBC1D10B	Low
TCGA-G3-A5SK-01A-11R-A27V-07	1	24.8	2.18962	TBC1D10B	Low
TCGA-DD-A3A4-01A-11R-A22L-07	2	20.4	2.19423	TBC1D10B	Low
TCGA-WX-AA46-01A-11R-A39D-07	1	25.2	2.25518	TBC1D10B	Low
TCGA-WX-AA47-01A-11R-A39D-07	2	18.5333	2.28393	TBC1D10B	Low
TCGA-DD-AADR-01A-11R-A41C-07	1	67.6	2.28472	TBC1D10B	Low
TCGA-DD-A11B-01A-11R-A131-07	2	0.466667	2.31631	TBC1D10B	Low
TCGA-ES-A2HT-01A-12R-A180-07	2	14.6	2.3426	TBC1D10B	Low
TCGA-NI-A4U2-01A-11R-A28V-07	2	59.7	2.37513	TBC1D10B	Low
TCGA-DD-A4NP-01A-11R-A28V-07	1	110.267	2.39171	TBC1D10B	Low
TCGA-DD-AAEB-01A-11R-A41C-07	1	15.9333	2.40072	TBC1D10B	Low
TCGA-DD-A3A3-01A-11R-A22L-07	2	17.8333	2.41704	TBC1D10B	Low
TCGA-DD-AAED-01A-12R-A41C-07	1	25.4333	2.42815	TBC1D10B	Low
TCGA-G3-A3CJ-01A-11R-A213-07	1	19.8	2.46757	TBC1D10B	Low
TCGA-MR-A520-01A-11R-A266-07	1	7.63333	2.4897	TBC1D10B	Low
TCGA-DD-A3A2-01A-11R-A213-07	2	71.0333	2.49617	TBC1D10B	Low
TCGA-LG-A9QD-01A-11R-A38B-07	1	12.2	2.50296	TBC1D10B	Low
TCGA-DD-AACD-01A-11R-A41C-07	2	12.7	2.50503	TBC1D10B	Low
TCGA-5R-AA1C-01A-11R-A41C-07	1	17.3333	2.50954	TBC1D10B	Low
TCGA-G3-A5SL-01A-11R-A27V-07	1	20.7	2.53893	TBC1D10B	Low
TCGA-DD-A39Z-01A-11R-A213-07	2	20.0333	2.55824	TBC1D10B	Low
TCGA-DD-AAE3-01A-11R-A41C-07	1	18.8667	2.56665	TBC1D10B	Low
TCGA-XR-A8TF-01A-11R-A36F-07	2	23.1	2.57457	TBC1D10B	Low
TCGA-DD-A4NI-01A-11R-A27V-07	1	27.2	2.59528	TBC1D10B	Low
TCGA-DD-A1ED-01A-11R-A155-07	1	76.7	2.61045	TBC1D10B	Low
TCGA-DD-AADO-01A-11R-A41C-07	1	15.1	2.61068	TBC1D10B	Low
TCGA-ED-A7PY-01A-11R-A33R-07	1	13	2.612	TBC1D10B	Low
TCGA-DD-A4NG-01A-11R-A27V-07	2	26.7333	2.61505	TBC1D10B	Low
TCGA-DD-AADS-01A-11R-A41C-07	1	15.8	2.62261	TBC1D10B	Low
TCGA-CC-5259-01A-31R-A213-07	1	8.33333	2.63381	TBC1D10B	Low
TCGA-ES-A2HS-01A-11R-A180-07	2	22.9333	2.65667	TBC1D10B	Low
TCGA-MI-A75H-01A-11R-A32O-07	1	24.9	2.67086	TBC1D10B	Low
TCGA-DD-A4NL-01A-11R-A28V-07	1	57.0333	2.68666	TBC1D10B	Low
TCGA-DD-AADQ-01A-11R-A41C-07	1	14.5333	2.68734	TBC1D10B	Low
TCGA-CC-A9FS-01A-11R-A37K-07	1	7.03333	2.69073	TBC1D10B	Low
TCGA-G3-A3CI-01A-11R-A213-07	1	6	2.69223	TBC1D10B	Low
TCGA-DD-A3A8-01A-11R-A22L-07	2	0.366667	2.70047	TBC1D10B	Low
TCGA-DD-AADA-01A-11R-A41C-07	1	41.1	2.70735	TBC1D10B	Low
TCGA-DD-A73D-01A-12R-A32O-07	1	23.1	2.7277	TBC1D10B	Low
TCGA-DD-AAW1-01A-11R-A41C-07	1	66.3	2.73095	TBC1D10B	Low
TCGA-RC-A7SB-01A-21R-A352-07	1	19.6	2.73826	TBC1D10B	Low
TCGA-DD-AAE9-01A-11R-A41C-07	1	24.0667	2.74383	TBC1D10B	Low
TCGA-DD-A119-01A-11R-A131-07	2	7.43333	2.74442	TBC1D10B	Low
TCGA-WQ-AB4B-01A-11R-A41C-07	1	13.1667	2.74462	TBC1D10B	Low
TCGA-G3-A7M5-01A-11R-A33R-07	1	14.9	2.74668	TBC1D10B	Low
TCGA-G3-A7M7-01A-12R-A352-07	1	12.0333	2.75864	TBC1D10B	Low
TCGA-DD-AACY-01A-11R-A41C-07	1	48.3333	2.76897	TBC1D10B	Low
TCGA-DD-AAC9-01A-11R-A41C-07	1	11.5667	2.77128	TBC1D10B	Low
TCGA-DD-AAVX-01A-11R-A41C-07	1	57.2667	2.77181	TBC1D10B	Low
TCGA-2Y-A9GU-01A-11R-A38B-07	1	64.6333	2.77311	TBC1D10B	Low
TCGA-BC-A10X-01A-11R-A131-07	2	25.6667	2.77603	TBC1D10B	Low
TCGA-DD-A4NF-01A-11R-A27V-07	1	31.4	2.77981	TBC1D10B	Low
TCGA-2Y-A9H7-01A-11R-A39D-07	1	38.9333	2.79018	TBC1D10B	Low
TCGA-DD-AADY-01A-11R-A41C-07	1	18.5	2.79681	TBC1D10B	Low
TCGA-BC-A5W4-01A-11R-A28V-07	2	18.2333	2.79734	TBC1D10B	Low
TCGA-2Y-A9H1-01A-11R-A38B-07	2	40.9667	2.80204	TBC1D10B	Low
TCGA-DD-AAVR-01A-11R-A41C-07	1	83.7667	2.80234	TBC1D10B	Low
TCGA-DD-AAVU-01A-11R-A41C-07	1	73.4	2.80472	TBC1D10B	Low
TCGA-DD-AAD6-01A-11R-A41C-07	1	22.4	2.80585	TBC1D10B	Low
TCGA-DD-A73A-01A-12R-A32O-07	1	24.2667	2.82141	TBC1D10B	Low
TCGA-CC-A5UC-01A-11R-A28V-07	2	11.5667	2.827	TBC1D10B	Low
TCGA-UB-AA0V-01A-11R-A38B-07	1	10.4667	2.83834	TBC1D10B	Low
TCGA-RC-A7SF-01A-11R-A352-07	1	19.3	2.84021	TBC1D10B	Low
TCGA-G3-A3CK-01A-11R-A213-07	1	19.5	2.84774	TBC1D10B	Low
TCGA-DD-AAE7-01A-11R-A41C-07	1	21.4667	2.84854	TBC1D10B	Low
TCGA-K7-A6G5-01A-11R-A311-07	1	17.0667	2.86586	TBC1D10B	Low
TCGA-DD-AADM-01A-11R-A41C-07	2	0.4	2.87406	TBC1D10B	Low
TCGA-DD-AAVY-01A-11R-A41C-07	1	65.6667	2.87765	TBC1D10B	Low
TCGA-FV-A2QQ-01A-11R-A22L-07	1	24.3	2.87768	TBC1D10B	Low
TCGA-NI-A8LF-01A-11R-A36F-07	1	26.6333	2.87996	TBC1D10B	Low
TCGA-BC-A10T-01A-11R-A131-07	2	27.9	2.88216	TBC1D10B	Low
TCGA-MI-A75I-01A-11R-A32O-07	1	21	2.88281	TBC1D10B	Low
TCGA-G3-A7M8-01A-11R-A33R-07	1	14.3333	2.90867	TBC1D10B	Low
TCGA-DD-AAVZ-01A-11R-A41C-07	1	63.3333	2.91499	TBC1D10B	Low
TCGA-DD-AACX-01A-11R-A41C-07	1	5.66667	2.9203	TBC1D10B	Low
TCGA-HP-A5MZ-01A-21R-A27V-07	2	3.03333	2.92822	TBC1D10B	Low
TCGA-DD-AADJ-01A-11R-A41C-07	1	35.5333	2.93067	TBC1D10B	Low
TCGA-ZS-A9CG-01A-11R-A37K-07	1	11.3667	2.93134	TBC1D10B	Low
TCGA-MI-A75C-01A-11R-A32O-07	1	9.7	2.93228	TBC1D10B	Low
TCGA-2Y-A9GZ-01A-11R-A39D-07	2	28.2667	2.93637	TBC1D10B	Low
TCGA-DD-AACW-01A-11R-A41C-07	1	47.4667	2.94143	TBC1D10B	Low
TCGA-BW-A5NO-01A-11R-A27V-07	1	0.666667	2.94994	TBC1D10B	Low
TCGA-DD-A1EB-01A-11R-A131-07	1	67.2333	2.95004	TBC1D10B	Low
TCGA-ZP-A9D4-01A-11R-A37K-07	1	13.1667	2.95047	TBC1D10B	Low
TCGA-ZS-A9CE-01A-11R-A37K-07	1	41.3667	2.95463	TBC1D10B	Low
TCGA-DD-AAEI-01A-11R-A41C-07	1	51.0333	2.96091	TBC1D10B	Low
TCGA-DD-A3A7-01A-11R-A22L-07	2	13.9667	2.96763	TBC1D10B	Low
TCGA-DD-A4NO-01A-11R-A28V-07	1	74.8333	2.97383	TBC1D10B	Low
TCGA-5R-AAAM-01A-12R-A41C-07	2	1.53333	2.97809	TBC1D10B	Low
TCGA-DD-AAEE-01A-11R-A41C-07	1	27	2.98717	TBC1D10B	Low
TCGA-EP-A3JL-01A-11R-A213-07	1	10.1	2.98935	TBC1D10B	Low
TCGA-DD-A73B-01A-12R-A32O-07	2	9.43333	2.99627	TBC1D10B	Low
TCGA-DD-A39V-01A-11R-A213-07	2	21.4333	3.00418	TBC1D10B	Low
TCGA-LG-A6GG-01A-11R-A311-07	1	12.9	3.00449	TBC1D10B	Low
TCGA-DD-AADP-01A-11R-A39D-07	1	15.2667	3.00745	TBC1D10B	Low
TCGA-DD-A4NQ-01A-21R-A28V-07	2	12.4333	3.01223	TBC1D10B	Low
TCGA-G3-A6UC-01A-21R-A33J-07	1	22.3667	3.01437	TBC1D10B	Low
TCGA-FV-A3R3-01A-11R-A22L-07	2	12.2	3.01822	TBC1D10B	Low
TCGA-DD-A1EA-01A-11R-A131-07	1	80.5	3.02609	TBC1D10B	Low
TCGA-DD-AADL-01A-11R-A41C-07	1	21.2	3.02611	TBC1D10B	Low
TCGA-FV-A3R2-01A-11R-A22L-07	2	6.46667	3.02754	TBC1D10B	Low
TCGA-EP-A26S-01A-11R-A16W-07	1	20.2667	3.02944	TBC1D10B	Low
TCGA-CC-A7IL-01A-11R-A33R-07	2	9.26667	3.03883	TBC1D10B	Low
TCGA-G3-A25Z-01A-11R-A16W-07	1	21.8333	3.03968	TBC1D10B	Low
TCGA-BC-A69I-01A-11R-A311-07	1	12.9	3.04023	TBC1D10B	Low
TCGA-DD-AACU-01A-11R-A41C-07	1	52.2333	3.04805	TBC1D10B	Low
TCGA-DD-AADK-01A-11R-A41C-07	1	34.9667	3.05176	TBC1D10B	Low
TCGA-DD-AACI-01A-11R-A41C-07	1	53.9333	3.05243	TBC1D10B	Low
TCGA-DD-AACJ-01A-11R-A41C-07	1	70.0667	3.05249	TBC1D10B	Low
TCGA-BD-A3ER-01A-11R-A213-07	1	37.1667	3.0534	TBC1D10B	Low
TCGA-DD-AAEG-01A-11R-A39D-07	1	23.9667	3.0551	TBC1D10B	Low
TCGA-G3-A3CG-01A-11R-A213-07	1	22.4333	3.05851	TBC1D10B	Low
TCGA-DD-AAD8-01A-11R-A41C-07	1	40.6333	3.06091	TBC1D10B	Low
TCGA-5R-AA1D-01A-11R-A38B-07	1	14.9667	3.06244	TBC1D10B	Low
TCGA-2Y-A9H3-01A-11R-A38B-07	1	50.5333	3.06612	TBC1D10B	Low
TCGA-G3-A5SM-01A-12R-A28V-07	1	17.3333	3.07578	TBC1D10B	Low
TCGA-DD-AAW2-01A-11R-A41C-07	1	61.8333	3.07662	TBC1D10B	Low
TCGA-ZP-A9D0-01A-11R-A37K-07	1	36.3667	3.08421	TBC1D10B	Low
TCGA-DD-AAE4-01A-11R-A41C-07	1	20.2667	3.08425	TBC1D10B	Low
TCGA-BC-A110-01A-11R-A131-07	2	70.5333	3.09396	TBC1D10B	Low
TCGA-G3-A25U-01A-11R-A16W-07	1	54.5333	3.09496	TBC1D10B	Low
TCGA-DD-A39W-01A-11R-A213-07	2	27.5667	3.10003	TBC1D10B	Low
TCGA-DD-A4NK-01A-11R-A28V-07	2	40.3333	3.10283	TBC1D10B	Low
TCGA-G3-AAV0-01A-11R-A37K-07	1	15.8667	3.11275	TBC1D10B	Low
TCGA-CC-A7IF-01A-11R-A33J-07	2	21.6333	3.11654	TBC1D10B	Low
TCGA-FV-A23B-01A-11R-A16W-07	2	61.7333	3.11698	TBC1D10B	Low
TCGA-MI-A75G-01A-11R-A32O-07	1	23.2667	3.11718	TBC1D10B	Low
TCGA-G3-AAV5-01A-11R-A37K-07	1	11.8	3.11836	TBC1D10B	Low
TCGA-EP-A12J-01A-11R-A131-07	1	19	3.12447	TBC1D10B	Low
TCGA-G3-A25V-01A-11R-A16W-07	1	28.6667	3.12497	TBC1D10B	Low
TCGA-DD-AADG-01A-11R-A41C-07	1	38.1667	3.14068	TBC1D10B	Low
TCGA-BD-A2L6-01A-11R-A213-07	1	45.4333	3.14636	TBC1D10B	Low
TCGA-ZS-A9CF-01A-11R-A38B-07	1	80.4	3.14666	TBC1D10B	Low
TCGA-G3-AAUZ-01A-11R-A38B-07	1	16	3.14729	TBC1D10B	Low
TCGA-KR-A7K0-01A-12R-A33R-07	2	2.16667	3.14976	TBC1D10B	Low
TCGA-RC-A6M4-01A-11R-A32O-07	1	0.733333	3.15426	TBC1D10B	Low
TCGA-4R-AA8I-01A-11R-A38B-07	2	8.73333	3.15851	TBC1D10B	Low
TCGA-DD-AAEH-01A-11R-A41C-07	1	26.1333	3.16123	TBC1D10B	Low
TCGA-DD-A116-01A-11R-A131-07	2	54.0667	3.16411	TBC1D10B	Low
TCGA-CC-5258-01A-01R-A131-07	2	4.3	3.16453	TBC1D10B	Low
TCGA-RC-A6M5-01A-11R-A32O-07	1	0.5	3.16511	TBC1D10B	Low
TCGA-DD-AAVS-01A-11R-A41C-07	1	60.7667	3.17103	TBC1D10B	Low
TCGA-DD-A1EE-01A-11R-A131-07	2	11.6333	3.17557	TBC1D10B	Low
TCGA-RC-A7SK-01A-11R-A352-07	1	15.7333	3.17706	TBC1D10B	Low
TCGA-DD-A73G-01A-22R-A32O-07	1	115.933	3.17787	TBC1D10B	Low
TCGA-T1-A6J8-01A-11R-A32O-07	1	0.766667	3.18172	TBC1D10B	Low
TCGA-BC-A10R-01A-11R-A131-07	2	10.2667	3.18359	TBC1D10B	Low
TCGA-DD-A1EK-01A-11R-A213-07	2	18.6	3.18403	TBC1D10B	Low
TCGA-K7-A5RF-01A-11R-A28V-07	1	21.0333	3.18739	TBC1D10B	Low
TCGA-DD-A73F-01A-11R-A32O-07	1	36.1667	3.19092	TBC1D10B	Low
TCGA-KR-A7K7-01A-11R-A33J-07	1	31.7	3.19409	TBC1D10B	Low
TCGA-DD-AAD2-01A-11R-A41C-07	1	21.9333	3.20288	TBC1D10B	Low
TCGA-EP-A2KC-01A-11R-A213-07	2	0.633333	3.20618	TBC1D10B	Low
TCGA-ZP-A9CV-01A-11R-A38B-07	2	36.2667	3.21169	TBC1D10B	Low
TCGA-CC-A8HT-01A-11R-A36F-07	2	4.66667	3.21764	TBC1D10B	Low
TCGA-ZP-A9D1-01A-11R-A38B-07	1	0.7	3.21896	TBC1D10B	Low
TCGA-DD-A39X-01A-11R-A213-07	2	56.4667	3.22048	TBC1D10B	Low
TCGA-G3-A5SJ-01A-11R-A27V-07	1	23.2667	3.223	TBC1D10B	Low
TCGA-LG-A9QC-01A-11R-A37K-07	1	14.1667	3.22472	TBC1D10B	Low
TCGA-G3-A3CH-01A-11R-A22L-07	1	26	3.23309	TBC1D10B	Low
TCGA-2Y-A9GT-01A-11R-A38B-07	2	54.1333	3.23677	TBC1D10B	Low
TCGA-ED-A4XI-01A-11R-A266-07	1	27.3	3.2382	TBC1D10B	Low
TCGA-ZP-A9CY-01A-11R-A38B-07	1	26.0667	3.24447	TBC1D10B	Low
TCGA-DD-A1EI-01A-11R-A131-07	1	6.1	3.24985	TBC1D10B	Low
TCGA-MR-A8JO-01A-12R-A36F-07	1	11	3.25373	TBC1D10B	Low
TCGA-DD-AAVP-01A-11R-A41C-07	1	91.7333	3.25417	TBC1D10B	Low
TCGA-ZS-A9CD-01A-11R-A37K-07	2	46.2	3.26547	TBC1D10B	Low
TCGA-DD-A118-01A-11R-A131-07	1	114.567	3.26872	TBC1D10B	Low
TCGA-DD-A11D-01A-11R-A131-07	2	52	3.27001	TBC1D10B	Low
TCGA-2Y-A9H6-01A-11R-A39D-07	1	11.9	3.28403	TBC1D10B	Low
TCGA-DD-AACA-02B-11R-A41C-07	1	76.7	3.28403	TBC1D10B	Low
TCGA-DD-AACZ-01A-11R-A41C-07	2	5.7	3.28506	TBC1D10B	Low
TCGA-DD-AAEA-01A-11R-A41C-07	1	19.1667	3.28561	TBC1D10B	Low
TCGA-ED-A7XP-01A-11R-A352-07	1	13.3333	3.28575	TBC1D10B	Low
TCGA-G3-AAV2-01A-11R-A37K-07	1	12.4	3.28811	TBC1D10B	Low
TCGA-BW-A5NP-01A-11R-A27V-07	1	0	3.29108	TBC1D10B	Low
TCGA-G3-AAV1-01A-11R-A38B-07	2	11.9667	3.29229	TBC1D10B	Low
TCGA-5C-A9VG-01A-11R-A37K-07	1	10.9333	3.29508	TBC1D10B	Low
TCGA-DD-A3A5-01A-11R-A22L-07	2	104.167	3.3015	TBC1D10B	Low
TCGA-2Y-A9H4-01A-11R-A38B-07	1	48.4	3.30775	TBC1D10B	Low
TCGA-2Y-A9GV-01A-11R-A38B-07	2	84.4	3.30782	TBC1D10B	Low
TCGA-DD-AACE-01A-11R-A41C-07	1	72.8	3.30897	TBC1D10B	Low
TCGA-2Y-A9H8-01A-11R-A39D-07	2	21.1	3.31919	TBC1D10B	Low
TCGA-DD-AACL-01A-11R-A41C-07	2	3.56667	3.32133	TBC1D10B	Low
TCGA-2Y-A9GW-01A-11R-A38B-07	2	42.3667	3.32851	TBC1D10B	Low
TCGA-DD-AACT-01A-11R-A41C-07	1	52.0667	3.33161	TBC1D10B	Low
TCGA-DD-AAEK-01A-11R-A41C-07	1	35.5667	3.33249	TBC1D10B	High
TCGA-DD-AADC-01A-11R-A41C-07	2	14.1667	3.3325	TBC1D10B	High
TCGA-DD-A3A1-01A-11R-A213-07	2	7.76667	3.34796	TBC1D10B	High
TCGA-CC-A8HV-01A-11R-A36F-07	2	9.3	3.35112	TBC1D10B	High
TCGA-KR-A7K2-01A-12R-A33R-07	1	27.6333	3.35313	TBC1D10B	High
TCGA-ED-A8O5-01A-11R-A36F-07	1	13.5333	3.35756	TBC1D10B	High
TCGA-DD-AADN-01A-11R-A41C-07	1	29.9333	3.35784	TBC1D10B	High
TCGA-DD-A1EG-01A-11R-A213-07	2	45.7333	3.36701	TBC1D10B	High
TCGA-2Y-A9H9-01A-21R-A39D-07	1	23.2333	3.3671	TBC1D10B	High
TCGA-BC-A69H-01A-11R-A311-07	1	14.8	3.37202	TBC1D10B	High
TCGA-DD-A39Y-01A-11R-A213-07	2	5.7	3.37421	TBC1D10B	High
TCGA-DD-AAE2-01A-11R-A41C-07	1	21.2667	3.37855	TBC1D10B	High
TCGA-XR-A8TD-01A-12R-A39D-07	1	34.3333	3.38185	TBC1D10B	High
TCGA-EP-A2KB-01A-11R-A180-07	2	19.8667	3.38531	TBC1D10B	High
TCGA-CC-A5UE-01A-11R-A28V-07	2	9.06667	3.39243	TBC1D10B	High
TCGA-ZS-A9CF-02A-11R-A38B-07	1	80.4	3.39252	TBC1D10B	High
TCGA-CC-A123-01A-11R-A131-07	1	7.3	3.40008	TBC1D10B	High
TCGA-DD-AACK-01A-11R-A41C-07	1	0.3	3.40542	TBC1D10B	High
TCGA-RC-A6M3-01A-11R-A32O-07	1	0	3.40837	TBC1D10B	High
TCGA-ED-A8O6-01A-11R-A36F-07	2	1.86667	3.40863	TBC1D10B	High
TCGA-3K-AAZ8-01A-12R-A39D-07	1	13.2	3.41315	TBC1D10B	High
TCGA-DD-A4ND-01A-11R-A266-07	1	91.5333	3.42412	TBC1D10B	High
TCGA-BC-A3KF-01A-11R-A213-07	1	0.266667	3.42668	TBC1D10B	High
TCGA-XR-A8TC-01A-11R-A36F-07	1	44.6333	3.42788	TBC1D10B	High
TCGA-CC-A7IH-01A-11R-A33J-07	1	12.1667	3.43774	TBC1D10B	High
TCGA-DD-A4NH-01A-11R-A27V-07	1	30.5667	3.43997	TBC1D10B	High
TCGA-DD-AACA-01A-11R-A41C-07	1	76.7	3.44104	TBC1D10B	High
TCGA-DD-AACO-01A-11R-A41C-07	1	62.5333	3.46287	TBC1D10B	High
TCGA-MI-A75E-01A-11R-A32O-07	1	16.9	3.46593	TBC1D10B	High
TCGA-XR-A8TE-01A-11R-A36F-07	1	30.8333	3.46974	TBC1D10B	High
TCGA-DD-AAD3-01A-11R-A41C-07	1	43.1667	3.47078	TBC1D10B	High
TCGA-DD-AAW3-01A-11R-A41C-07	1	54.4333	3.47116	TBC1D10B	High
TCGA-DD-AADI-01A-11R-A41C-07	1	36.1667	3.47685	TBC1D10B	High
TCGA-DD-A115-01A-11R-A131-07	2	84.7333	3.47775	TBC1D10B	High
TCGA-O8-A75V-01A-11R-A32O-07	1	17.9333	3.47833	TBC1D10B	High
TCGA-2Y-A9H0-01A-11R-A38B-07	1	122.5	3.47877	TBC1D10B	High
TCGA-DD-A113-01A-11R-A131-07	1	80.8333	3.48467	TBC1D10B	High
TCGA-DD-AACF-01A-11R-A41C-07	2	12.1667	3.48528	TBC1D10B	High
TCGA-BW-A5NQ-01A-11R-A27V-07	1	0	3.48535	TBC1D10B	High
TCGA-DD-A4NE-01A-11R-A27V-07	2	22	3.48771	TBC1D10B	High
TCGA-FV-A2QR-01A-11R-A213-07	2	19.3667	3.49067	TBC1D10B	High
TCGA-DD-A11C-01A-11R-A131-07	1	22.0667	3.49102	TBC1D10B	High
TCGA-XR-A8TG-01A-11R-A36F-07	1	29.9333	3.49458	TBC1D10B	High
TCGA-DD-AAVW-01A-11R-A41C-07	1	77.2333	3.50075	TBC1D10B	High
TCGA-DD-AADF-01A-11R-A41C-07	2	3.83333	3.50344	TBC1D10B	High
TCGA-G3-AAV4-01A-11R-A38B-07	2	0.9	3.50681	TBC1D10B	High
TCGA-BC-A10U-01A-11R-A131-07	2	27.9	3.50757	TBC1D10B	High
TCGA-2Y-A9HB-01A-11R-A39D-07	1	8.66667	3.5124	TBC1D10B	High
TCGA-DD-A4NB-01A-12R-A266-07	1	32.9667	3.513	TBC1D10B	High
TCGA-DD-A1EL-01A-11R-A155-07	2	13.8333	3.52921	TBC1D10B	High
TCGA-G3-AAV3-01A-11R-A37K-07	1	13.7333	3.53432	TBC1D10B	High
TCGA-5C-A9VH-01A-11R-A37K-07	1	10.7333	3.54361	TBC1D10B	High
TCGA-DD-AADV-01A-11R-A39D-07	1	19.1333	3.55312	TBC1D10B	High
TCGA-BC-A10Z-01A-11R-A131-07	2	1.13333	3.5649	TBC1D10B	High
TCGA-CC-A9FW-01A-11R-A37K-07	1	8.26667	3.56744	TBC1D10B	High
TCGA-2Y-A9HA-01A-11R-A39D-07	2	1.2	3.57161	TBC1D10B	High
TCGA-DD-A1EH-01A-11R-A131-07	1	49.8333	3.57773	TBC1D10B	High
TCGA-2Y-A9GX-01A-11R-A38B-07	1	81.4	3.58129	TBC1D10B	High
TCGA-DD-AACG-01A-11R-A41C-07	2	15.6333	3.58438	TBC1D10B	High
TCGA-RC-A7S9-01A-11R-A33R-07	1	21.3333	3.58678	TBC1D10B	High
TCGA-G3-A5SI-01A-31R-A27V-07	2	25.6	3.58766	TBC1D10B	High
TCGA-DD-AACV-01A-11R-A41C-07	1	51.0333	3.59556	TBC1D10B	High
TCGA-BC-A10S-01A-22R-A131-07	2	47.4333	3.60301	TBC1D10B	High
TCGA-WQ-A9G7-01A-11R-A37K-07	1	1	3.61662	TBC1D10B	High
TCGA-DD-A4NV-01A-11R-A311-07	1	79.9333	3.63698	TBC1D10B	High
TCGA-CC-A3MB-01A-11R-A213-07	2	10.5	3.63872	TBC1D10B	High
TCGA-DD-AACP-01A-11R-A41C-07	1	13.8333	3.64796	TBC1D10B	High
TCGA-DD-AACN-01A-11R-A41C-07	1	43.4	3.6489	TBC1D10B	High
TCGA-BD-A3EP-01A-11R-A22L-07	1	13.6333	3.64913	TBC1D10B	High
TCGA-DD-A73C-01A-12R-A33J-07	1	23.3667	3.65796	TBC1D10B	High
TCGA-HP-A5N0-01A-11R-A28V-07	2	38.2333	3.66786	TBC1D10B	High
TCGA-FV-A495-01A-11R-A266-07	1	0.0333333	3.67281	TBC1D10B	High
TCGA-DD-AAW0-01A-11R-A41C-07	1	67.1667	3.67401	TBC1D10B	High
TCGA-WJ-A86L-01A-12R-A39D-07	1	11.5	3.67485	TBC1D10B	High
TCGA-DD-AACQ-01A-11R-A41C-07	2	14.4	3.68444	TBC1D10B	High
TCGA-DD-AACA-02A-11R-A41C-07	1	76.7	3.68615	TBC1D10B	High
TCGA-DD-A3A9-01A-11R-A266-07	2	31.0333	3.69586	TBC1D10B	High
TCGA-EP-A2KA-01A-11R-A180-07	2	20.9	3.70048	TBC1D10B	High
TCGA-DD-A1EF-01A-11R-A131-07	2	13.1333	3.7082	TBC1D10B	High
TCGA-BC-A217-01A-11R-A155-07	2	46.5667	3.71875	TBC1D10B	High
TCGA-DD-AAD0-01A-11R-A41C-07	1	4.56667	3.72013	TBC1D10B	High
TCGA-DD-AAVV-01A-11R-A41C-07	1	81.8333	3.72164	TBC1D10B	High
TCGA-DD-AAE6-01A-11R-A41C-07	1	4.7	3.7224	TBC1D10B	High
TCGA-DD-AACB-01A-11R-A41C-07	1	77.4667	3.73768	TBC1D10B	High
TCGA-EP-A3RK-01A-11R-A22L-07	1	12.1	3.74416	TBC1D10B	High
TCGA-GJ-A6C0-01A-12R-A311-07	2	1.03333	3.74583	TBC1D10B	High
TCGA-UB-A7MC-01A-11R-A33R-07	1	16.6667	3.74992	TBC1D10B	High
TCGA-CC-A3MC-01A-11R-A22L-07	1	12.1	3.75314	TBC1D10B	High
TCGA-CC-5262-01A-01R-A131-07	2	3.43333	3.75739	TBC1D10B	High
TCGA-DD-A11A-01A-11R-A131-07	1	2.63333	3.77893	TBC1D10B	High
TCGA-G3-AAV6-01A-21R-A37K-07	2	2.16667	3.78216	TBC1D10B	High
TCGA-DD-A73E-01A-12R-A32O-07	1	1.46667	3.78501	TBC1D10B	High
TCGA-G3-A25X-01A-11R-A16W-07	1	59.3	3.78814	TBC1D10B	High
TCGA-GJ-A9DB-01A-11R-A37K-07	2	2.23333	3.79482	TBC1D10B	High
TCGA-UB-A7MD-01A-12R-A352-07	2	1.73333	3.79668	TBC1D10B	High
TCGA-2Y-A9H5-01A-11R-A38B-07	2	18.5	3.80517	TBC1D10B	High
TCGA-K7-A5RG-01A-11R-A28V-07	1	17.3	3.81791	TBC1D10B	High
TCGA-CC-A7IK-01A-12R-A33R-07	2	8.73333	3.82334	TBC1D10B	High
TCGA-PD-A5DF-01A-11R-A27V-07	2	21.3	3.83018	TBC1D10B	High
TCGA-2V-A95S-01A-11R-A37K-07	1		3.83509	TBC1D10B	High
TCGA-DD-AADD-01A-11R-A41C-07	1	41.0333	3.85634	TBC1D10B	High
TCGA-RG-A7D4-01A-12R-A33R-07	1	36.6	3.86005	TBC1D10B	High
TCGA-DD-AACC-01A-11R-A41C-07	2	56.1667	3.86381	TBC1D10B	High
TCGA-DD-A4NJ-01A-11R-A27V-07	1	30.9333	3.86909	TBC1D10B	High
TCGA-BC-4073-01B-02R-A131-07	1	28.3	3.87411	TBC1D10B	High
TCGA-ED-A627-01A-12R-A311-07	1	14.1	3.87583	TBC1D10B	High
TCGA-FV-A4ZQ-01A-11R-A266-07	1	0.4	3.88579	TBC1D10B	High
TCGA-ED-A7XO-01A-11R-A352-07	1	14.2333	3.89219	TBC1D10B	High
TCGA-FV-A4ZP-01A-12R-A266-07	2	82.8667	3.89254	TBC1D10B	High
TCGA-BC-A10Y-01A-11R-A131-07	2	23.7	3.90088	TBC1D10B	High
TCGA-FV-A3I1-01A-11R-A22L-07	2	8.23333	3.9072	TBC1D10B	High
TCGA-ED-A7PZ-01A-11R-A33R-07	1	0.2	3.91233	TBC1D10B	High
TCGA-ZP-A9CZ-01A-11R-A38B-07	1	23.5333	3.91575	TBC1D10B	High
TCGA-G3-A25S-01A-11R-A16W-07	2	13.8667	3.92169	TBC1D10B	High
TCGA-UB-AA0U-01A-11R-A38B-07	1	10.9	3.92342	TBC1D10B	High
TCGA-UB-A7MF-01A-11R-A33J-07	2	7.13333	3.94964	TBC1D10B	High
TCGA-DD-A4NR-01A-11R-A311-07	2	0.3	3.95571	TBC1D10B	High
TCGA-CC-A7IE-01A-21R-A38B-07	2	7.23333	3.95726	TBC1D10B	High
TCGA-FV-A496-01A-11R-A266-07	1	0.333333	3.96721	TBC1D10B	High
TCGA-BC-4072-01B-11R-A155-07	2	49.6667	3.97414	TBC1D10B	High
TCGA-DD-AAD1-01A-11R-A41C-07	1	18.8	3.99325	TBC1D10B	High
TCGA-DD-AAE0-01A-11R-A41C-07	1	18.5	4.00637	TBC1D10B	High
TCGA-2Y-A9GS-01A-12R-A38B-07	2	24.1333	4.02044	TBC1D10B	High
TCGA-RC-A6M6-01A-11R-A32O-07	1	0.3	4.02212	TBC1D10B	High
TCGA-BC-A3KG-01A-11R-A213-07	1	22.6667	4.02892	TBC1D10B	High
TCGA-DD-A4NS-01A-11R-A311-07	2	81.8667	4.0313	TBC1D10B	High
TCGA-2Y-A9GY-01A-11R-A38B-07	2	25.2333	4.04125	TBC1D10B	High
TCGA-DD-AAVQ-01A-11R-A41C-07	1	90.9333	4.04372	TBC1D10B	High
TCGA-K7-AAU7-01A-11R-A38B-07	1	11.9667	4.04685	TBC1D10B	High
TCGA-DD-AAC8-01A-11R-A41C-07	2	0.533333	4.05973	TBC1D10B	High
TCGA-G3-A25Y-01A-11R-A16W-07	2	15.0667	4.06334	TBC1D10B	High
TCGA-BC-A10W-01A-11R-A131-07	2	3.03333	4.07288	TBC1D10B	High
TCGA-UB-A7MA-01A-11R-A33R-07	1	28.2667	4.07956	TBC1D10B	High
TCGA-5C-AAPD-01A-21R-A39D-07	1	0.666667	4.08778	TBC1D10B	High
TCGA-DD-A4NN-01A-11R-A28V-07	2	29.9667	4.09753	TBC1D10B	High
TCGA-DD-A1EC-01A-21R-A131-07	1	20.0667	4.10535	TBC1D10B	High
TCGA-QA-A7B7-01A-11R-A32O-07	1	3.13333	4.11116	TBC1D10B	High
TCGA-RC-A7SH-01A-11R-A38B-07	1	15.6	4.13136	TBC1D10B	High
TCGA-GJ-A3OU-01A-31R-A38B-07	1	29.3	4.1328	TBC1D10B	High
TCGA-BC-A216-01A-11R-A155-07	1	45.0333	4.14216	TBC1D10B	High
TCGA-DD-A1EJ-01A-11R-A155-07	2	33.5	4.1547	TBC1D10B	High
TCGA-DD-AACS-01A-11R-A41C-07	1	60.1333	4.21001	TBC1D10B	High
TCGA-DD-AAD5-01A-11R-A41C-07	1	44.8333	4.22477	TBC1D10B	High
TCGA-BC-A8YO-01A-11R-A37K-07	1	18.7333	4.2343	TBC1D10B	High
TCGA-DD-AADW-01A-11R-A39D-07	1	19.5667	4.25528	TBC1D10B	High
TCGA-ED-A459-01A-11R-A266-07	1	30.3333	4.25658	TBC1D10B	High
TCGA-CC-A8HS-01A-11R-A36F-07	2	10	4.27389	TBC1D10B	High
TCGA-WX-AA44-01A-11R-A39D-07	1	20.5	4.27467	TBC1D10B	High
TCGA-CC-5261-01A-01R-A131-07	2	3.23333	4.2765	TBC1D10B	High
TCGA-CC-A9FU-01A-11R-A37K-07	1	0	4.30569	TBC1D10B	High
TCGA-ZP-A9D2-01A-11R-A38B-07	2	25.5	4.31503	TBC1D10B	High
TCGA-KR-A7K8-01A-11R-A33J-07	1	30.2	4.33214	TBC1D10B	High
TCGA-FV-A3I0-01A-11R-A22L-07	1	28.2667	4.33942	TBC1D10B	High
TCGA-ED-A7PX-01A-51R-A352-07	1	0.2	4.35753	TBC1D10B	High
TCGA-ED-A66X-01A-11R-A311-07	1	13.5333	4.38857	TBC1D10B	High
TCGA-UB-A7ME-01A-11R-A33J-07	1	16.2	4.41407	TBC1D10B	High
TCGA-ED-A5KG-01A-11R-A27V-07	1	28.4667	4.43185	TBC1D10B	High
TCGA-DD-AACH-01A-11R-A41C-07	2	6.5	4.44839	TBC1D10B	High
TCGA-CC-A5UD-01A-11R-A28V-07	2	10.1333	4.50371	TBC1D10B	High
TCGA-G3-AAV7-01A-11R-A38B-07	1	12.0333	4.52351	TBC1D10B	High
TCGA-CC-A9FV-01A-11R-A37K-07	1	0	4.55347	TBC1D10B	High
TCGA-UB-A7MB-01A-11R-A33R-07	1	20.0333	4.56159	TBC1D10B	High
TCGA-G3-A7M9-01A-23R-A352-07	2	1.86667	4.56701	TBC1D10B	High
TCGA-DD-AADB-01A-11R-A41C-07	1	41.4	4.57915	TBC1D10B	High
TCGA-YA-A8S7-01A-11R-A37K-07	2	13.7333	4.59304	TBC1D10B	High
TCGA-DD-A3A6-01A-11R-A22L-07	2	108.6	4.60382	TBC1D10B	High
TCGA-CC-A7IG-01A-11R-A33J-07	2	9.96667	4.63791	TBC1D10B	High
TCGA-CC-A8HU-01A-11R-A36F-07	2	11.4667	4.74232	TBC1D10B	High
TCGA-2Y-A9H2-01A-12R-A38B-07	1	57.7	4.75926	TBC1D10B	High
TCGA-CC-A7II-01A-11R-A33J-07	1	13.3	4.76277	TBC1D10B	High
TCGA-BC-A10Q-01A-11R-A131-07	2	37.8333	4.78597	TBC1D10B	High
TCGA-G3-A7M6-01A-11R-A33R-07	1	21.0667	4.87155	TBC1D10B	High
TCGA-ED-A97K-01A-21R-A38B-07	1	0.2	4.87952	TBC1D10B	High
TCGA-DD-A114-01A-11R-A131-07	2	38.3	4.89622	TBC1D10B	High
TCGA-ED-A82E-01A-11R-A352-07	1	13.6	4.91029	TBC1D10B	High
TCGA-CC-5263-01A-01R-A131-07	2	4.3	4.91783	TBC1D10B	High
TCGA-DD-AA3A-01A-11R-A37K-07	2	13.6667	4.92274	TBC1D10B	High
TCGA-CC-5264-01A-01R-A131-07	2	3.4	4.9722	TBC1D10B	High
TCGA-BC-A112-01A-11R-A131-07	2	5.1	4.97393	TBC1D10B	High
TCGA-G3-A25T-01A-11R-A16W-07	1	51.7667	4.99722	TBC1D10B	High
TCGA-CC-A1HT-01A-11R-A131-07	2	3.36667	5.06346	TBC1D10B	High
TCGA-DD-A4NA-01A-11R-A266-07	1	33.6	5.11291	TBC1D10B	High
TCGA-CC-A3MA-01A-11R-A213-07	2	10.1	5.13768	TBC1D10B	High
TCGA-ED-A66Y-01A-11R-A311-07	2	9.86667	5.27037	TBC1D10B	High
TCGA-CC-A3M9-01A-11R-A213-07	2	10	5.34812	TBC1D10B	High
TCGA-CC-A7IJ-01A-11R-A33R-07	1	12.7333	5.37104	TBC1D10B	High
TCGA-CC-5260-01A-01R-A131-07	2	2.9	5.80896	TBC1D10B	High

## Sheet: DSS
sample_id	event	time	expr	gene	group
TCGA-DD-AAE1-01A-11R-A41C-07	1	18.4	1.50739	TBC1D10B	Low
TCGA-DD-AADU-01A-11R-A41C-07	1	18.4667	2.08471	TBC1D10B	Low
TCGA-G3-A5SK-01A-11R-A27V-07	1	24.8	2.18962	TBC1D10B	Low
TCGA-DD-A3A4-01A-11R-A22L-07	2	20.4	2.19423	TBC1D10B	Low
TCGA-WX-AA46-01A-11R-A39D-07	1	25.2	2.25518	TBC1D10B	Low
TCGA-WX-AA47-01A-11R-A39D-07	2	18.5333	2.28393	TBC1D10B	Low
TCGA-DD-AADR-01A-11R-A41C-07	1	67.6	2.28472	TBC1D10B	Low
TCGA-DD-A11B-01A-11R-A131-07	1	0.466667	2.31631	TBC1D10B	Low
TCGA-ES-A2HT-01A-12R-A180-07	1	14.6	2.3426	TBC1D10B	Low
TCGA-NI-A4U2-01A-11R-A28V-07	2	59.7	2.37513	TBC1D10B	Low
TCGA-DD-A4NP-01A-11R-A28V-07	1	110.267	2.39171	TBC1D10B	Low
TCGA-DD-AAEB-01A-11R-A41C-07	1	15.9333	2.40072	TBC1D10B	Low
TCGA-DD-A3A3-01A-11R-A22L-07		17.8333	2.41704	TBC1D10B	Low
TCGA-DD-AAED-01A-12R-A41C-07	1	25.4333	2.42815	TBC1D10B	Low
TCGA-G3-A3CJ-01A-11R-A213-07	1	19.8	2.46757	TBC1D10B	Low
TCGA-MR-A520-01A-11R-A266-07	1	7.63333	2.4897	TBC1D10B	Low
TCGA-DD-A3A2-01A-11R-A213-07	1	71.0333	2.49617	TBC1D10B	Low
TCGA-LG-A9QD-01A-11R-A38B-07	1	12.2	2.50296	TBC1D10B	Low
TCGA-DD-AACD-01A-11R-A41C-07	2	12.7	2.50503	TBC1D10B	Low
TCGA-5R-AA1C-01A-11R-A41C-07	1	17.3333	2.50954	TBC1D10B	Low
TCGA-G3-A5SL-01A-11R-A27V-07	1	20.7	2.53893	TBC1D10B	Low
TCGA-DD-A39Z-01A-11R-A213-07	1	20.0333	2.55824	TBC1D10B	Low
TCGA-DD-AAE3-01A-11R-A41C-07	1	18.8667	2.56665	TBC1D10B	Low
TCGA-XR-A8TF-01A-11R-A36F-07	1	23.1	2.57457	TBC1D10B	Low
TCGA-DD-A4NI-01A-11R-A27V-07	1	27.2	2.59528	TBC1D10B	Low
TCGA-DD-A1ED-01A-11R-A155-07	1	76.7	2.61045	TBC1D10B	Low
TCGA-DD-AADO-01A-11R-A41C-07	1	15.1	2.61068	TBC1D10B	Low
TCGA-ED-A7PY-01A-11R-A33R-07	1	13	2.612	TBC1D10B	Low
TCGA-DD-A4NG-01A-11R-A27V-07	2	26.7333	2.61505	TBC1D10B	Low
TCGA-DD-AADS-01A-11R-A41C-07	1	15.8	2.62261	TBC1D10B	Low
TCGA-CC-5259-01A-31R-A213-07	1	8.33333	2.63381	TBC1D10B	Low
TCGA-ES-A2HS-01A-11R-A180-07	1	22.9333	2.65667	TBC1D10B	Low
TCGA-MI-A75H-01A-11R-A32O-07	1	24.9	2.67086	TBC1D10B	Low
TCGA-DD-A4NL-01A-11R-A28V-07	1	57.0333	2.68666	TBC1D10B	Low
TCGA-DD-AADQ-01A-11R-A41C-07	1	14.5333	2.68734	TBC1D10B	Low
TCGA-CC-A9FS-01A-11R-A37K-07	1	7.03333	2.69073	TBC1D10B	Low
TCGA-G3-A3CI-01A-11R-A213-07	1	6	2.69223	TBC1D10B	Low
TCGA-DD-A3A8-01A-11R-A22L-07	1	0.366667	2.70047	TBC1D10B	Low
TCGA-DD-AADA-01A-11R-A41C-07	1	41.1	2.70735	TBC1D10B	Low
TCGA-DD-A73D-01A-12R-A32O-07	1	23.1	2.7277	TBC1D10B	Low
TCGA-DD-AAW1-01A-11R-A41C-07	1	66.3	2.73095	TBC1D10B	Low
TCGA-RC-A7SB-01A-21R-A352-07	1	19.6	2.73826	TBC1D10B	Low
TCGA-DD-AAE9-01A-11R-A41C-07	1	24.0667	2.74383	TBC1D10B	Low
TCGA-DD-A119-01A-11R-A131-07		7.43333	2.74442	TBC1D10B	Low
TCGA-WQ-AB4B-01A-11R-A41C-07	1	13.1667	2.74462	TBC1D10B	Low
TCGA-G3-A7M5-01A-11R-A33R-07	1	14.9	2.74668	TBC1D10B	Low
TCGA-G3-A7M7-01A-12R-A352-07	1	12.0333	2.75864	TBC1D10B	Low
TCGA-DD-AACY-01A-11R-A41C-07	1	48.3333	2.76897	TBC1D10B	Low
TCGA-DD-AAC9-01A-11R-A41C-07	1	11.5667	2.77128	TBC1D10B	Low
TCGA-DD-AAVX-01A-11R-A41C-07	1	57.2667	2.77181	TBC1D10B	Low
TCGA-2Y-A9GU-01A-11R-A38B-07	1	64.6333	2.77311	TBC1D10B	Low
TCGA-BC-A10X-01A-11R-A131-07	1	25.6667	2.77603	TBC1D10B	Low
TCGA-DD-A4NF-01A-11R-A27V-07	1	31.4	2.77981	TBC1D10B	Low
TCGA-2Y-A9H7-01A-11R-A39D-07	1	38.9333	2.79018	TBC1D10B	Low
TCGA-DD-AADY-01A-11R-A41C-07	1	18.5	2.79681	TBC1D10B	Low
TCGA-BC-A5W4-01A-11R-A28V-07	1	18.2333	2.79734	TBC1D10B	Low
TCGA-2Y-A9H1-01A-11R-A38B-07	2	40.9667	2.80204	TBC1D10B	Low
TCGA-DD-AAVR-01A-11R-A41C-07	1	83.7667	2.80234	TBC1D10B	Low
TCGA-DD-AAVU-01A-11R-A41C-07	1	73.4	2.80472	TBC1D10B	Low
TCGA-DD-AAD6-01A-11R-A41C-07	1	22.4	2.80585	TBC1D10B	Low
TCGA-DD-A73A-01A-12R-A32O-07	1	24.2667	2.82141	TBC1D10B	Low
TCGA-CC-A5UC-01A-11R-A28V-07	2	11.5667	2.827	TBC1D10B	Low
TCGA-UB-AA0V-01A-11R-A38B-07	1	10.4667	2.83834	TBC1D10B	Low
TCGA-RC-A7SF-01A-11R-A352-07	1	19.3	2.84021	TBC1D10B	Low
TCGA-G3-A3CK-01A-11R-A213-07	1	19.5	2.84774	TBC1D10B	Low
TCGA-DD-AAE7-01A-11R-A41C-07	1	21.4667	2.84854	TBC1D10B	Low
TCGA-K7-A6G5-01A-11R-A311-07	1	17.0667	2.86586	TBC1D10B	Low
TCGA-DD-AADM-01A-11R-A41C-07	1	0.4	2.87406	TBC1D10B	Low
TCGA-DD-AAVY-01A-11R-A41C-07	1	65.6667	2.87765	TBC1D10B	Low
TCGA-FV-A2QQ-01A-11R-A22L-07	1	24.3	2.87768	TBC1D10B	Low
TCGA-NI-A8LF-01A-11R-A36F-07	1	26.6333	2.87996	TBC1D10B	Low
TCGA-BC-A10T-01A-11R-A131-07	2	27.9	2.88216	TBC1D10B	Low
TCGA-MI-A75I-01A-11R-A32O-07	1	21	2.88281	TBC1D10B	Low
TCGA-G3-A7M8-01A-11R-A33R-07	1	14.3333	2.90867	TBC1D10B	Low
TCGA-DD-AAVZ-01A-11R-A41C-07	1	63.3333	2.91499	TBC1D10B	Low
TCGA-DD-AACX-01A-11R-A41C-07	1	5.66667	2.9203	TBC1D10B	Low
TCGA-HP-A5MZ-01A-21R-A27V-07	1	3.03333	2.92822	TBC1D10B	Low
TCGA-DD-AADJ-01A-11R-A41C-07	1	35.5333	2.93067	TBC1D10B	Low
TCGA-ZS-A9CG-01A-11R-A37K-07	1	11.3667	2.93134	TBC1D10B	Low
TCGA-MI-A75C-01A-11R-A32O-07	1	9.7	2.93228	TBC1D10B	Low
TCGA-2Y-A9GZ-01A-11R-A39D-07	2	28.2667	2.93637	TBC1D10B	Low
TCGA-DD-AACW-01A-11R-A41C-07	1	47.4667	2.94143	TBC1D10B	Low
TCGA-BW-A5NO-01A-11R-A27V-07	1	0.666667	2.94994	TBC1D10B	Low
TCGA-DD-A1EB-01A-11R-A131-07	1	67.2333	2.95004	TBC1D10B	Low
TCGA-ZP-A9D4-01A-11R-A37K-07	1	13.1667	2.95047	TBC1D10B	Low
TCGA-ZS-A9CE-01A-11R-A37K-07	1	41.3667	2.95463	TBC1D10B	Low
TCGA-DD-AAEI-01A-11R-A41C-07	1	51.0333	2.96091	TBC1D10B	Low
TCGA-DD-A3A7-01A-11R-A22L-07	2	13.9667	2.96763	TBC1D10B	Low
TCGA-DD-A4NO-01A-11R-A28V-07	1	74.8333	2.97383	TBC1D10B	Low
TCGA-5R-AAAM-01A-12R-A41C-07	1	1.53333	2.97809	TBC1D10B	Low
TCGA-DD-AAEE-01A-11R-A41C-07	1	27	2.98717	TBC1D10B	Low
TCGA-EP-A3JL-01A-11R-A213-07	1	10.1	2.98935	TBC1D10B	Low
TCGA-DD-A73B-01A-12R-A32O-07	2	9.43333	2.99627	TBC1D10B	Low
TCGA-DD-A39V-01A-11R-A213-07	2	21.4333	3.00418	TBC1D10B	Low
TCGA-LG-A6GG-01A-11R-A311-07	1	12.9	3.00449	TBC1D10B	Low
TCGA-DD-AADP-01A-11R-A39D-07	1	15.2667	3.00745	TBC1D10B	Low
TCGA-DD-A4NQ-01A-21R-A28V-07	2	12.4333	3.01223	TBC1D10B	Low
TCGA-G3-A6UC-01A-21R-A33J-07	1	22.3667	3.01437	TBC1D10B	Low
TCGA-FV-A3R3-01A-11R-A22L-07	1	12.2	3.01822	TBC1D10B	Low
TCGA-DD-A1EA-01A-11R-A131-07	1	80.5	3.02609	TBC1D10B	Low
TCGA-DD-AADL-01A-11R-A41C-07	1	21.2	3.02611	TBC1D10B	Low
TCGA-FV-A3R2-01A-11R-A22L-07	1	6.46667	3.02754	TBC1D10B	Low
TCGA-EP-A26S-01A-11R-A16W-07	1	20.2667	3.02944	TBC1D10B	Low
TCGA-CC-A7IL-01A-11R-A33R-07	2	9.26667	3.03883	TBC1D10B	Low
TCGA-G3-A25Z-01A-11R-A16W-07	1	21.8333	3.03968	TBC1D10B	Low
TCGA-BC-A69I-01A-11R-A311-07	1	12.9	3.04023	TBC1D10B	Low
TCGA-DD-AACU-01A-11R-A41C-07	1	52.2333	3.04805	TBC1D10B	Low
TCGA-DD-AADK-01A-11R-A41C-07	1	34.9667	3.05176	TBC1D10B	Low
TCGA-DD-AACI-01A-11R-A41C-07	1	53.9333	3.05243	TBC1D10B	Low
TCGA-DD-AACJ-01A-11R-A41C-07	1	70.0667	3.05249	TBC1D10B	Low
TCGA-BD-A3ER-01A-11R-A213-07	1	37.1667	3.0534	TBC1D10B	Low
TCGA-DD-AAEG-01A-11R-A39D-07	1	23.9667	3.0551	TBC1D10B	Low
TCGA-G3-A3CG-01A-11R-A213-07	1	22.4333	3.05851	TBC1D10B	Low
TCGA-DD-AAD8-01A-11R-A41C-07	1	40.6333	3.06091	TBC1D10B	Low
TCGA-5R-AA1D-01A-11R-A38B-07	1	14.9667	3.06244	TBC1D10B	Low
TCGA-2Y-A9H3-01A-11R-A38B-07	1	50.5333	3.06612	TBC1D10B	Low
TCGA-G3-A5SM-01A-12R-A28V-07	1	17.3333	3.07578	TBC1D10B	Low
TCGA-DD-AAW2-01A-11R-A41C-07	1	61.8333	3.07662	TBC1D10B	Low
TCGA-ZP-A9D0-01A-11R-A37K-07	1	36.3667	3.08421	TBC1D10B	Low
TCGA-DD-AAE4-01A-11R-A41C-07	1	20.2667	3.08425	TBC1D10B	Low
TCGA-BC-A110-01A-11R-A131-07	2	70.5333	3.09396	TBC1D10B	Low
TCGA-G3-A25U-01A-11R-A16W-07	1	54.5333	3.09496	TBC1D10B	Low
TCGA-DD-A39W-01A-11R-A213-07		27.5667	3.10003	TBC1D10B	Low
TCGA-DD-A4NK-01A-11R-A28V-07	2	40.3333	3.10283	TBC1D10B	Low
TCGA-G3-AAV0-01A-11R-A37K-07	1	15.8667	3.11275	TBC1D10B	Low
TCGA-CC-A7IF-01A-11R-A33J-07	2	21.6333	3.11654	TBC1D10B	Low
TCGA-FV-A23B-01A-11R-A16W-07	2	61.7333	3.11698	TBC1D10B	Low
TCGA-MI-A75G-01A-11R-A32O-07	1	23.2667	3.11718	TBC1D10B	Low
TCGA-G3-AAV5-01A-11R-A37K-07	1	11.8	3.11836	TBC1D10B	Low
TCGA-EP-A12J-01A-11R-A131-07	1	19	3.12447	TBC1D10B	Low
TCGA-G3-A25V-01A-11R-A16W-07	1	28.6667	3.12497	TBC1D10B	Low
TCGA-DD-AADG-01A-11R-A41C-07	1	38.1667	3.14068	TBC1D10B	Low
TCGA-BD-A2L6-01A-11R-A213-07	1	45.4333	3.14636	TBC1D10B	Low
TCGA-ZS-A9CF-01A-11R-A38B-07	1	80.4	3.14666	TBC1D10B	Low
TCGA-G3-AAUZ-01A-11R-A38B-07	1	16	3.14729	TBC1D10B	Low
TCGA-KR-A7K0-01A-12R-A33R-07	1	2.16667	3.14976	TBC1D10B	Low
TCGA-RC-A6M4-01A-11R-A32O-07	1	0.733333	3.15426	TBC1D10B	Low
TCGA-4R-AA8I-01A-11R-A38B-07	2	8.73333	3.15851	TBC1D10B	Low
TCGA-DD-AAEH-01A-11R-A41C-07	1	26.1333	3.16123	TBC1D10B	Low
TCGA-DD-A116-01A-11R-A131-07	1	54.0667	3.16411	TBC1D10B	Low
TCGA-CC-5258-01A-01R-A131-07	1	4.3	3.16453	TBC1D10B	Low
TCGA-RC-A6M5-01A-11R-A32O-07	1	0.5	3.16511	TBC1D10B	Low
TCGA-DD-AAVS-01A-11R-A41C-07	1	60.7667	3.17103	TBC1D10B	Low
TCGA-DD-A1EE-01A-11R-A131-07	2	11.6333	3.17557	TBC1D10B	Low
TCGA-RC-A7SK-01A-11R-A352-07	1	15.7333	3.17706	TBC1D10B	Low
TCGA-DD-A73G-01A-22R-A32O-07	1	115.933	3.17787	TBC1D10B	Low
TCGA-T1-A6J8-01A-11R-A32O-07	1	0.766667	3.18172	TBC1D10B	Low
TCGA-BC-A10R-01A-11R-A131-07	2	10.2667	3.18359	TBC1D10B	Low
TCGA-DD-A1EK-01A-11R-A213-07	2	18.6	3.18403	TBC1D10B	Low
TCGA-K7-A5RF-01A-11R-A28V-07	1	21.0333	3.18739	TBC1D10B	Low
TCGA-DD-A73F-01A-11R-A32O-07	1	36.1667	3.19092	TBC1D10B	Low
TCGA-KR-A7K7-01A-11R-A33J-07	1	31.7	3.19409	TBC1D10B	Low
TCGA-DD-AAD2-01A-11R-A41C-07	1	21.9333	3.20288	TBC1D10B	Low
TCGA-EP-A2KC-01A-11R-A213-07	1	0.633333	3.20618	TBC1D10B	Low
TCGA-ZP-A9CV-01A-11R-A38B-07	2	36.2667	3.21169	TBC1D10B	Low
TCGA-CC-A8HT-01A-11R-A36F-07	2	4.66667	3.21764	TBC1D10B	Low
TCGA-ZP-A9D1-01A-11R-A38B-07	1	0.7	3.21896	TBC1D10B	Low
TCGA-DD-A39X-01A-11R-A213-07	2	56.4667	3.22048	TBC1D10B	Low
TCGA-G3-A5SJ-01A-11R-A27V-07	1	23.2667	3.223	TBC1D10B	Low
TCGA-LG-A9QC-01A-11R-A37K-07	1	14.1667	3.22472	TBC1D10B	Low
TCGA-G3-A3CH-01A-11R-A22L-07	1	26	3.23309	TBC1D10B	Low
TCGA-2Y-A9GT-01A-11R-A38B-07	2	54.1333	3.23677	TBC1D10B	Low
TCGA-ED-A4XI-01A-11R-A266-07	1	27.3	3.2382	TBC1D10B	Low
TCGA-ZP-A9CY-01A-11R-A38B-07	1	26.0667	3.24447	TBC1D10B	Low
TCGA-DD-A1EI-01A-11R-A131-07	1	6.1	3.24985	TBC1D10B	Low
TCGA-MR-A8JO-01A-12R-A36F-07	1	11	3.25373	TBC1D10B	Low
TCGA-DD-AAVP-01A-11R-A41C-07	1	91.7333	3.25417	TBC1D10B	Low
TCGA-ZS-A9CD-01A-11R-A37K-07		46.2	3.26547	TBC1D10B	Low
TCGA-DD-A118-01A-11R-A131-07	1	114.567	3.26872	TBC1D10B	Low
TCGA-DD-A11D-01A-11R-A131-07	2	52	3.27001	TBC1D10B	Low
TCGA-2Y-A9H6-01A-11R-A39D-07	1	11.9	3.28403	TBC1D10B	Low
TCGA-DD-AACA-02B-11R-A41C-07	1	76.7	3.28403	TBC1D10B	Low
TCGA-DD-AACZ-01A-11R-A41C-07	1	5.7	3.28506	TBC1D10B	Low
TCGA-DD-AAEA-01A-11R-A41C-07	1	19.1667	3.28561	TBC1D10B	Low
TCGA-ED-A7XP-01A-11R-A352-07	1	13.3333	3.28575	TBC1D10B	Low
TCGA-G3-AAV2-01A-11R-A37K-07	1	12.4	3.28811	TBC1D10B	Low
TCGA-BW-A5NP-01A-11R-A27V-07	1	0	3.29108	TBC1D10B	Low
TCGA-G3-AAV1-01A-11R-A38B-07	2	11.9667	3.29229	TBC1D10B	Low
TCGA-5C-A9VG-01A-11R-A37K-07	1	10.9333	3.29508	TBC1D10B	Low
TCGA-DD-A3A5-01A-11R-A22L-07	2	104.167	3.3015	TBC1D10B	Low
TCGA-2Y-A9H4-01A-11R-A38B-07	1	48.4	3.30775	TBC1D10B	Low
TCGA-2Y-A9GV-01A-11R-A38B-07	2	84.4	3.30782	TBC1D10B	Low
TCGA-DD-AACE-01A-11R-A41C-07	1	72.8	3.30897	TBC1D10B	Low
TCGA-2Y-A9H8-01A-11R-A39D-07	2	21.1	3.31919	TBC1D10B	Low
TCGA-DD-AACL-01A-11R-A41C-07		3.56667	3.32133	TBC1D10B	Low
TCGA-2Y-A9GW-01A-11R-A38B-07	2	42.3667	3.32851	TBC1D10B	Low
TCGA-DD-AACT-01A-11R-A41C-07	1	52.0667	3.33161	TBC1D10B	Low
TCGA-DD-AAEK-01A-11R-A41C-07	1	35.5667	3.33249	TBC1D10B	High
TCGA-DD-AADC-01A-11R-A41C-07	2	14.1667	3.3325	TBC1D10B	High
TCGA-DD-A3A1-01A-11R-A213-07	1	7.76667	3.34796	TBC1D10B	High
TCGA-CC-A8HV-01A-11R-A36F-07	2	9.3	3.35112	TBC1D10B	High
TCGA-KR-A7K2-01A-12R-A33R-07	1	27.6333	3.35313	TBC1D10B	High
TCGA-ED-A8O5-01A-11R-A36F-07	1	13.5333	3.35756	TBC1D10B	High
TCGA-DD-AADN-01A-11R-A41C-07	1	29.9333	3.35784	TBC1D10B	High
TCGA-DD-A1EG-01A-11R-A213-07	2	45.7333	3.36701	TBC1D10B	High
TCGA-2Y-A9H9-01A-21R-A39D-07	1	23.2333	3.3671	TBC1D10B	High
TCGA-BC-A69H-01A-11R-A311-07	1	14.8	3.37202	TBC1D10B	High
TCGA-DD-A39Y-01A-11R-A213-07	1	5.7	3.37421	TBC1D10B	High
TCGA-DD-AAE2-01A-11R-A41C-07	1	21.2667	3.37855	TBC1D10B	High
TCGA-XR-A8TD-01A-12R-A39D-07	1	34.3333	3.38185	TBC1D10B	High
TCGA-EP-A2KB-01A-11R-A180-07	2	19.8667	3.38531	TBC1D10B	High
TCGA-CC-A5UE-01A-11R-A28V-07	2	9.06667	3.39243	TBC1D10B	High
TCGA-ZS-A9CF-02A-11R-A38B-07	1	80.4	3.39252	TBC1D10B	High
TCGA-CC-A123-01A-11R-A131-07	1	7.3	3.40008	TBC1D10B	High
TCGA-DD-AACK-01A-11R-A41C-07	1	0.3	3.40542	TBC1D10B	High
TCGA-RC-A6M3-01A-11R-A32O-07	1	0	3.40837	TBC1D10B	High
TCGA-ED-A8O6-01A-11R-A36F-07	1	1.86667	3.40863	TBC1D10B	High
TCGA-3K-AAZ8-01A-12R-A39D-07	1	13.2	3.41315	TBC1D10B	High
TCGA-DD-A4ND-01A-11R-A266-07	1	91.5333	3.42412	TBC1D10B	High
TCGA-BC-A3KF-01A-11R-A213-07	1	0.266667	3.42668	TBC1D10B	High
TCGA-XR-A8TC-01A-11R-A36F-07	1	44.6333	3.42788	TBC1D10B	High
TCGA-CC-A7IH-01A-11R-A33J-07	1	12.1667	3.43774	TBC1D10B	High
TCGA-DD-A4NH-01A-11R-A27V-07	1	30.5667	3.43997	TBC1D10B	High
TCGA-DD-AACA-01A-11R-A41C-07	1	76.7	3.44104	TBC1D10B	High
TCGA-DD-AACO-01A-11R-A41C-07	1	62.5333	3.46287	TBC1D10B	High
TCGA-MI-A75E-01A-11R-A32O-07	1	16.9	3.46593	TBC1D10B	High
TCGA-XR-A8TE-01A-11R-A36F-07	1	30.8333	3.46974	TBC1D10B	High
TCGA-DD-AAD3-01A-11R-A41C-07	1	43.1667	3.47078	TBC1D10B	High
TCGA-DD-AAW3-01A-11R-A41C-07	1	54.4333	3.47116	TBC1D10B	High
TCGA-DD-AADI-01A-11R-A41C-07	1	36.1667	3.47685	TBC1D10B	High
TCGA-DD-A115-01A-11R-A131-07	2	84.7333	3.47775	TBC1D10B	High
TCGA-O8-A75V-01A-11R-A32O-07	1	17.9333	3.47833	TBC1D10B	High
TCGA-2Y-A9H0-01A-11R-A38B-07	1	122.5	3.47877	TBC1D10B	High
TCGA-DD-A113-01A-11R-A131-07	1	80.8333	3.48467	TBC1D10B	High
TCGA-DD-AACF-01A-11R-A41C-07	2	12.1667	3.48528	TBC1D10B	High
TCGA-BW-A5NQ-01A-11R-A27V-07	1	0	3.48535	TBC1D10B	High
TCGA-DD-A4NE-01A-11R-A27V-07	2	22	3.48771	TBC1D10B	High
TCGA-FV-A2QR-01A-11R-A213-07	2	19.3667	3.49067	TBC1D10B	High
TCGA-DD-A11C-01A-11R-A131-07	1	22.0667	3.49102	TBC1D10B	High
TCGA-XR-A8TG-01A-11R-A36F-07	1	29.9333	3.49458	TBC1D10B	High
TCGA-DD-AAVW-01A-11R-A41C-07	1	77.2333	3.50075	TBC1D10B	High
TCGA-DD-AADF-01A-11R-A41C-07	1	3.83333	3.50344	TBC1D10B	High
TCGA-G3-AAV4-01A-11R-A38B-07	1	0.9	3.50681	TBC1D10B	High
TCGA-BC-A10U-01A-11R-A131-07	2	27.9	3.50757	TBC1D10B	High
TCGA-2Y-A9HB-01A-11R-A39D-07	1	8.66667	3.5124	TBC1D10B	High
TCGA-DD-A4NB-01A-12R-A266-07	1	32.9667	3.513	TBC1D10B	High
TCGA-DD-A1EL-01A-11R-A155-07	2	13.8333	3.52921	TBC1D10B	High
TCGA-G3-AAV3-01A-11R-A37K-07	1	13.7333	3.53432	TBC1D10B	High
TCGA-5C-A9VH-01A-11R-A37K-07	1	10.7333	3.54361	TBC1D10B	High
TCGA-DD-AADV-01A-11R-A39D-07	1	19.1333	3.55312	TBC1D10B	High
TCGA-BC-A10Z-01A-11R-A131-07	1	1.13333	3.5649	TBC1D10B	High
TCGA-CC-A9FW-01A-11R-A37K-07	1	8.26667	3.56744	TBC1D10B	High
TCGA-2Y-A9HA-01A-11R-A39D-07	2	1.2	3.57161	TBC1D10B	High
TCGA-DD-A1EH-01A-11R-A131-07	1	49.8333	3.57773	TBC1D10B	High
TCGA-2Y-A9GX-01A-11R-A38B-07	1	81.4	3.58129	TBC1D10B	High
TCGA-DD-AACG-01A-11R-A41C-07	2	15.6333	3.58438	TBC1D10B	High
TCGA-RC-A7S9-01A-11R-A33R-07	1	21.3333	3.58678	TBC1D10B	High
TCGA-G3-A5SI-01A-31R-A27V-07	2	25.6	3.58766	TBC1D10B	High
TCGA-DD-AACV-01A-11R-A41C-07	1	51.0333	3.59556	TBC1D10B	High
TCGA-BC-A10S-01A-22R-A131-07	2	47.4333	3.60301	TBC1D10B	High
TCGA-WQ-A9G7-01A-11R-A37K-07	1	1	3.61662	TBC1D10B	High
TCGA-DD-A4NV-01A-11R-A311-07	1	79.9333	3.63698	TBC1D10B	High
TCGA-CC-A3MB-01A-11R-A213-07	2	10.5	3.63872	TBC1D10B	High
TCGA-DD-AACP-01A-11R-A41C-07	1	13.8333	3.64796	TBC1D10B	High
TCGA-DD-AACN-01A-11R-A41C-07	1	43.4	3.6489	TBC1D10B	High
TCGA-BD-A3EP-01A-11R-A22L-07	1	13.6333	3.64913	TBC1D10B	High
TCGA-DD-A73C-01A-12R-A33J-07	1	23.3667	3.65796	TBC1D10B	High
TCGA-HP-A5N0-01A-11R-A28V-07	2	38.2333	3.66786	TBC1D10B	High
TCGA-FV-A495-01A-11R-A266-07	1	0.0333333	3.67281	TBC1D10B	High
TCGA-DD-AAW0-01A-11R-A41C-07	1	67.1667	3.67401	TBC1D10B	High
TCGA-WJ-A86L-01A-12R-A39D-07	1	11.5	3.67485	TBC1D10B	High
TCGA-DD-AACQ-01A-11R-A41C-07	2	14.4	3.68444	TBC1D10B	High
TCGA-DD-AACA-02A-11R-A41C-07	1	76.7	3.68615	TBC1D10B	High
TCGA-DD-A3A9-01A-11R-A266-07	2	31.0333	3.69586	TBC1D10B	High
TCGA-EP-A2KA-01A-11R-A180-07	2	20.9	3.70048	TBC1D10B	High
TCGA-DD-A1EF-01A-11R-A131-07	2	13.1333	3.7082	TBC1D10B	High
TCGA-BC-A217-01A-11R-A155-07	1	46.5667	3.71875	TBC1D10B	High
TCGA-DD-AAD0-01A-11R-A41C-07	1	4.56667	3.72013	TBC1D10B	High
TCGA-DD-AAVV-01A-11R-A41C-07	1	81.8333	3.72164	TBC1D10B	High
TCGA-DD-AAE6-01A-11R-A41C-07	1	4.7	3.7224	TBC1D10B	High
TCGA-DD-AACB-01A-11R-A41C-07	1	77.4667	3.73768	TBC1D10B	High
TCGA-EP-A3RK-01A-11R-A22L-07	1	12.1	3.74416	TBC1D10B	High
TCGA-GJ-A6C0-01A-12R-A311-07		1.03333	3.74583	TBC1D10B	High
TCGA-UB-A7MC-01A-11R-A33R-07	1	16.6667	3.74992	TBC1D10B	High
TCGA-CC-A3MC-01A-11R-A22L-07	1	12.1	3.75314	TBC1D10B	High
TCGA-CC-5262-01A-01R-A131-07	1	3.43333	3.75739	TBC1D10B	High
TCGA-DD-A11A-01A-11R-A131-07	1	2.63333	3.77893	TBC1D10B	High
TCGA-G3-AAV6-01A-21R-A37K-07	2	2.16667	3.78216	TBC1D10B	High
TCGA-DD-A73E-01A-12R-A32O-07	1	1.46667	3.78501	TBC1D10B	High
TCGA-G3-A25X-01A-11R-A16W-07	1	59.3	3.78814	TBC1D10B	High
TCGA-GJ-A9DB-01A-11R-A37K-07		2.23333	3.79482	TBC1D10B	High
TCGA-UB-A7MD-01A-12R-A352-07	1	1.73333	3.79668	TBC1D10B	High
TCGA-2Y-A9H5-01A-11R-A38B-07	2	18.5	3.80517	TBC1D10B	High
TCGA-K7-A5RG-01A-11R-A28V-07	1	17.3	3.81791	TBC1D10B	High
TCGA-CC-A7IK-01A-12R-A33R-07	2	8.73333	3.82334	TBC1D10B	High
TCGA-PD-A5DF-01A-11R-A27V-07	2	21.3	3.83018	TBC1D10B	High
TCGA-2V-A95S-01A-11R-A37K-07	1		3.83509	TBC1D10B	High
TCGA-DD-AADD-01A-11R-A41C-07	1	41.0333	3.85634	TBC1D10B	High
TCGA-RG-A7D4-01A-12R-A33R-07	1	36.6	3.86005	TBC1D10B	High
TCGA-DD-AACC-01A-11R-A41C-07	2	56.1667	3.86381	TBC1D10B	High
TCGA-DD-A4NJ-01A-11R-A27V-07	1	30.9333	3.86909	TBC1D10B	High
TCGA-BC-4073-01B-02R-A131-07	1	28.3	3.87411	TBC1D10B	High
TCGA-ED-A627-01A-12R-A311-07	1	14.1	3.87583	TBC1D10B	High
TCGA-FV-A4ZQ-01A-11R-A266-07	1	0.4	3.88579	TBC1D10B	High
TCGA-ED-A7XO-01A-11R-A352-07	1	14.2333	3.89219	TBC1D10B	High
TCGA-FV-A4ZP-01A-12R-A266-07	1	82.8667	3.89254	TBC1D10B	High
TCGA-BC-A10Y-01A-11R-A131-07	2	23.7	3.90088	TBC1D10B	High
TCGA-FV-A3I1-01A-11R-A22L-07	1	8.23333	3.9072	TBC1D10B	High
TCGA-ED-A7PZ-01A-11R-A33R-07	1	0.2	3.91233	TBC1D10B	High
TCGA-ZP-A9CZ-01A-11R-A38B-07	1	23.5333	3.91575	TBC1D10B	High
TCGA-G3-A25S-01A-11R-A16W-07	2	13.8667	3.92169	TBC1D10B	High
TCGA-UB-AA0U-01A-11R-A38B-07	1	10.9	3.92342	TBC1D10B	High
TCGA-UB-A7MF-01A-11R-A33J-07	2	7.13333	3.94964	TBC1D10B	High
TCGA-DD-A4NR-01A-11R-A311-07	1	0.3	3.95571	TBC1D10B	High
TCGA-CC-A7IE-01A-21R-A38B-07	2	7.23333	3.95726	TBC1D10B	High
TCGA-FV-A496-01A-11R-A266-07	1	0.333333	3.96721	TBC1D10B	High
TCGA-BC-4072-01B-11R-A155-07	2	49.6667	3.97414	TBC1D10B	High
TCGA-DD-AAD1-01A-11R-A41C-07	1	18.8	3.99325	TBC1D10B	High
TCGA-DD-AAE0-01A-11R-A41C-07	1	18.5	4.00637	TBC1D10B	High
TCGA-2Y-A9GS-01A-12R-A38B-07	2	24.1333	4.02044	TBC1D10B	High
TCGA-RC-A6M6-01A-11R-A32O-07	1	0.3	4.02212	TBC1D10B	High
TCGA-BC-A3KG-01A-11R-A213-07	1	22.6667	4.02892	TBC1D10B	High
TCGA-DD-A4NS-01A-11R-A311-07	2	81.8667	4.0313	TBC1D10B	High
TCGA-2Y-A9GY-01A-11R-A38B-07	2	25.2333	4.04125	TBC1D10B	High
TCGA-DD-AAVQ-01A-11R-A41C-07	1	90.9333	4.04372	TBC1D10B	High
TCGA-K7-AAU7-01A-11R-A38B-07	1	11.9667	4.04685	TBC1D10B	High
TCGA-DD-AAC8-01A-11R-A41C-07	1	0.533333	4.05973	TBC1D10B	High
TCGA-G3-A25Y-01A-11R-A16W-07	2	15.0667	4.06334	TBC1D10B	High
TCGA-BC-A10W-01A-11R-A131-07	2	3.03333	4.07288	TBC1D10B	High
TCGA-UB-A7MA-01A-11R-A33R-07	1	28.2667	4.07956	TBC1D10B	High
TCGA-5C-AAPD-01A-21R-A39D-07	1	0.666667	4.08778	TBC1D10B	High
TCGA-DD-A4NN-01A-11R-A28V-07	2	29.9667	4.09753	TBC1D10B	High
TCGA-DD-A1EC-01A-21R-A131-07	1	20.0667	4.10535	TBC1D10B	High
TCGA-QA-A7B7-01A-11R-A32O-07	1	3.13333	4.11116	TBC1D10B	High
TCGA-RC-A7SH-01A-11R-A38B-07	1	15.6	4.13136	TBC1D10B	High
TCGA-GJ-A3OU-01A-31R-A38B-07	1	29.3	4.1328	TBC1D10B	High
TCGA-BC-A216-01A-11R-A155-07	1	45.0333	4.14216	TBC1D10B	High
TCGA-DD-A1EJ-01A-11R-A155-07	2	33.5	4.1547	TBC1D10B	High
TCGA-DD-AACS-01A-11R-A41C-07	1	60.1333	4.21001	TBC1D10B	High
TCGA-DD-AAD5-01A-11R-A41C-07	1	44.8333	4.22477	TBC1D10B	High
TCGA-BC-A8YO-01A-11R-A37K-07	1	18.7333	4.2343	TBC1D10B	High
TCGA-DD-AADW-01A-11R-A39D-07	1	19.5667	4.25528	TBC1D10B	High
TCGA-ED-A459-01A-11R-A266-07	1	30.3333	4.25658	TBC1D10B	High
TCGA-CC-A8HS-01A-11R-A36F-07	2	10	4.27389	TBC1D10B	High
TCGA-WX-AA44-01A-11R-A39D-07	1	20.5	4.27467	TBC1D10B	High
TCGA-CC-5261-01A-01R-A131-07	1	3.23333	4.2765	TBC1D10B	High
TCGA-CC-A9FU-01A-11R-A37K-07	1	0	4.30569	TBC1D10B	High
TCGA-ZP-A9D2-01A-11R-A38B-07	2	25.5	4.31503	TBC1D10B	High
TCGA-KR-A7K8-01A-11R-A33J-07	1	30.2	4.33214	TBC1D10B	High
TCGA-FV-A3I0-01A-11R-A22L-07	1	28.2667	4.33942	TBC1D10B	High
TCGA-ED-A7PX-01A-51R-A352-07	1	0.2	4.35753	TBC1D10B	High
TCGA-ED-A66X-01A-11R-A311-07	1	13.5333	4.38857	TBC1D10B	High
TCGA-UB-A7ME-01A-11R-A33J-07	1	16.2	4.41407	TBC1D10B	High
TCGA-ED-A5KG-01A-11R-A27V-07	1	28.4667	4.43185	TBC1D10B	High
TCGA-DD-AACH-01A-11R-A41C-07	1	6.5	4.44839	TBC1D10B	High
TCGA-CC-A5UD-01A-11R-A28V-07	2	10.1333	4.50371	TBC1D10B	High
TCGA-G3-AAV7-01A-11R-A38B-07	1	12.0333	4.52351	TBC1D10B	High
TCGA-CC-A9FV-01A-11R-A37K-07	1	0	4.55347	TBC1D10B	High
TCGA-UB-A7MB-01A-11R-A33R-07	1	20.0333	4.56159	TBC1D10B	High
TCGA-G3-A7M9-01A-23R-A352-07		1.86667	4.56701	TBC1D10B	High
TCGA-DD-AADB-01A-11R-A41C-07	1	41.4	4.57915	TBC1D10B	High
TCGA-YA-A8S7-01A-11R-A37K-07	2	13.7333	4.59304	TBC1D10B	High
TCGA-DD-A3A6-01A-11R-A22L-07	1	108.6	4.60382	TBC1D10B	High
TCGA-CC-A7IG-01A-11R-A33J-07	2	9.96667	4.63791	TBC1D10B	High
TCGA-CC-A8HU-01A-11R-A36F-07	2	11.4667	4.74232	TBC1D10B	High
TCGA-2Y-A9H2-01A-12R-A38B-07	1	57.7	4.75926	TBC1D10B	High
TCGA-CC-A7II-01A-11R-A33J-07	1	13.3	4.76277	TBC1D10B	High
TCGA-BC-A10Q-01A-11R-A131-07	2	37.8333	4.78597	TBC1D10B	High
TCGA-G3-A7M6-01A-11R-A33R-07	1	21.0667	4.87155	TBC1D10B	High
TCGA-ED-A97K-01A-21R-A38B-07	1	0.2	4.87952	TBC1D10B	High
TCGA-DD-A114-01A-11R-A131-07	1	38.3	4.89622	TBC1D10B	High
TCGA-ED-A82E-01A-11R-A352-07	1	13.6	4.91029	TBC1D10B	High
TCGA-CC-5263-01A-01R-A131-07	1	4.3	4.91783	TBC1D10B	High
TCGA-DD-AA3A-01A-11R-A37K-07	1	13.6667	4.92274	TBC1D10B	High
TCGA-CC-5264-01A-01R-A131-07	1	3.4	4.9722	TBC1D10B	High
TCGA-BC-A112-01A-11R-A131-07	1	5.1	4.97393	TBC1D10B	High
TCGA-G3-A25T-01A-11R-A16W-07	1	51.7667	4.99722	TBC1D10B	High
TCGA-CC-A1HT-01A-11R-A131-07	1	3.36667	5.06346	TBC1D10B	High
TCGA-DD-A4NA-01A-11R-A266-07	1	33.6	5.11291	TBC1D10B	High
TCGA-CC-A3MA-01A-11R-A213-07	2	10.1	5.13768	TBC1D10B	High
TCGA-ED-A66Y-01A-11R-A311-07	1	9.86667	5.27037	TBC1D10B	High
TCGA-CC-A3M9-01A-11R-A213-07	2	10	5.34812	TBC1D10B	High
TCGA-CC-A7IJ-01A-11R-A33R-07	1	12.7333	5.37104	TBC1D10B	High
TCGA-CC-5260-01A-01R-A131-07	1	2.9	5.80896	TBC1D10B	High

## Sheet: PFI
sample_id	event	time	expr	gene	group
TCGA-DD-AAE1-01A-11R-A41C-07	1	18.4	1.50739	TBC1D10B	Low
TCGA-DD-AADU-01A-11R-A41C-07	1	18.4667	2.08471	TBC1D10B	Low
TCGA-G3-A5SK-01A-11R-A27V-07	2	16.1	2.18962	TBC1D10B	Low
TCGA-DD-A3A4-01A-11R-A22L-07	2	2.9	2.19423	TBC1D10B	Low
TCGA-WX-AA46-01A-11R-A39D-07	1	25.2	2.25518	TBC1D10B	Low
TCGA-WX-AA47-01A-11R-A39D-07	2	3.43333	2.28393	TBC1D10B	Low
TCGA-DD-AADR-01A-11R-A41C-07	2	56.6667	2.28472	TBC1D10B	Low
TCGA-DD-A11B-01A-11R-A131-07	1	0.466667	2.31631	TBC1D10B	Low
TCGA-ES-A2HT-01A-12R-A180-07	1	14.6	2.3426	TBC1D10B	Low
TCGA-NI-A4U2-01A-11R-A28V-07	2	3.53333	2.37513	TBC1D10B	Low
TCGA-DD-A4NP-01A-11R-A28V-07	2	42.8667	2.39171	TBC1D10B	Low
TCGA-DD-AAEB-01A-11R-A41C-07	1	15.9333	2.40072	TBC1D10B	Low
TCGA-DD-A3A3-01A-11R-A22L-07	1	17.8333	2.41704	TBC1D10B	Low
TCGA-DD-AAED-01A-12R-A41C-07	2	6.6	2.42815	TBC1D10B	Low
TCGA-G3-A3CJ-01A-11R-A213-07	2	9.86667	2.46757	TBC1D10B	Low
TCGA-MR-A520-01A-11R-A266-07	1	7.63333	2.4897	TBC1D10B	Low
TCGA-DD-A3A2-01A-11R-A213-07	1	71.0333	2.49617	TBC1D10B	Low
TCGA-LG-A9QD-01A-11R-A38B-07	1	12.2	2.50296	TBC1D10B	Low
TCGA-DD-AACD-01A-11R-A41C-07	2	5.03333	2.50503	TBC1D10B	Low
TCGA-5R-AA1C-01A-11R-A41C-07	1	17.3333	2.50954	TBC1D10B	Low
TCGA-G3-A5SL-01A-11R-A27V-07	1	20.7	2.53893	TBC1D10B	Low
TCGA-DD-A39Z-01A-11R-A213-07	1	20.0333	2.55824	TBC1D10B	Low
TCGA-DD-AAE3-01A-11R-A41C-07	1	18.8667	2.56665	TBC1D10B	Low
TCGA-XR-A8TF-01A-11R-A36F-07	2	7.7	2.57457	TBC1D10B	Low
TCGA-DD-A4NI-01A-11R-A27V-07	1	27.2	2.59528	TBC1D10B	Low
TCGA-DD-A1ED-01A-11R-A155-07	1	76.7	2.61045	TBC1D10B	Low
TCGA-DD-AADO-01A-11R-A41C-07	1	15.1	2.61068	TBC1D10B	Low
TCGA-ED-A7PY-01A-11R-A33R-07	1	13	2.612	TBC1D10B	Low
TCGA-DD-A4NG-01A-11R-A27V-07	2	14.3333	2.61505	TBC1D10B	Low
TCGA-DD-AADS-01A-11R-A41C-07	1	15.8	2.62261	TBC1D10B	Low
TCGA-CC-5259-01A-31R-A213-07	2	6	2.63381	TBC1D10B	Low
TCGA-ES-A2HS-01A-11R-A180-07	1	22.9333	2.65667	TBC1D10B	Low
TCGA-MI-A75H-01A-11R-A32O-07	2	10.0333	2.67086	TBC1D10B	Low
TCGA-DD-A4NL-01A-11R-A28V-07	1	57.0333	2.68666	TBC1D10B	Low
TCGA-DD-AADQ-01A-11R-A41C-07	1	14.5333	2.68734	TBC1D10B	Low
TCGA-CC-A9FS-01A-11R-A37K-07	2	3.63333	2.69073	TBC1D10B	Low
TCGA-G3-A3CI-01A-11R-A213-07	1	6	2.69223	TBC1D10B	Low
TCGA-DD-A3A8-01A-11R-A22L-07	1	0.366667	2.70047	TBC1D10B	Low
TCGA-DD-AADA-01A-11R-A41C-07	1	41.1	2.70735	TBC1D10B	Low
TCGA-DD-A73D-01A-12R-A32O-07	2	19.7333	2.7277	TBC1D10B	Low
TCGA-DD-AAW1-01A-11R-A41C-07	1	66.3	2.73095	TBC1D10B	Low
TCGA-RC-A7SB-01A-21R-A352-07	1	19.6	2.73826	TBC1D10B	Low
TCGA-DD-AAE9-01A-11R-A41C-07	1	24.0667	2.74383	TBC1D10B	Low
TCGA-DD-A119-01A-11R-A131-07	1	7.43333	2.74442	TBC1D10B	Low
TCGA-WQ-AB4B-01A-11R-A41C-07	2	9.1	2.74462	TBC1D10B	Low
TCGA-G3-A7M5-01A-11R-A33R-07	1	14.9	2.74668	TBC1D10B	Low
TCGA-G3-A7M7-01A-12R-A352-07	1	12.0333	2.75864	TBC1D10B	Low
TCGA-DD-AACY-01A-11R-A41C-07	2	25.8667	2.76897	TBC1D10B	Low
TCGA-DD-AAC9-01A-11R-A41C-07	1	11.5667	2.77128	TBC1D10B	Low
TCGA-DD-AAVX-01A-11R-A41C-07	2	13.1	2.77181	TBC1D10B	Low
TCGA-2Y-A9GU-01A-11R-A38B-07	1	64.6333	2.77311	TBC1D10B	Low
TCGA-BC-A10X-01A-11R-A131-07	1	25.6667	2.77603	TBC1D10B	Low
TCGA-DD-A4NF-01A-11R-A27V-07	2	21.8667	2.77981	TBC1D10B	Low
TCGA-2Y-A9H7-01A-11R-A39D-07	2	37.2333	2.79018	TBC1D10B	Low
TCGA-DD-AADY-01A-11R-A41C-07	1	18.5	2.79681	TBC1D10B	Low
TCGA-BC-A5W4-01A-11R-A28V-07	2	12.8	2.79734	TBC1D10B	Low
TCGA-2Y-A9H1-01A-11R-A38B-07	2	10.7	2.80204	TBC1D10B	Low
TCGA-DD-AAVR-01A-11R-A41C-07	1	83.7667	2.80234	TBC1D10B	Low
TCGA-DD-AAVU-01A-11R-A41C-07	2	54.3333	2.80472	TBC1D10B	Low
TCGA-DD-AAD6-01A-11R-A41C-07	2	1.66667	2.80585	TBC1D10B	Low
TCGA-DD-A73A-01A-12R-A32O-07	1	24.2667	2.82141	TBC1D10B	Low
TCGA-CC-A5UC-01A-11R-A28V-07	2	10.4	2.827	TBC1D10B	Low
TCGA-UB-AA0V-01A-11R-A38B-07	1	10.4667	2.83834	TBC1D10B	Low
TCGA-RC-A7SF-01A-11R-A352-07	2	16.7333	2.84021	TBC1D10B	Low
TCGA-G3-A3CK-01A-11R-A213-07	1	19.5	2.84774	TBC1D10B	Low
TCGA-DD-AAE7-01A-11R-A41C-07	1	21.4667	2.84854	TBC1D10B	Low
TCGA-K7-A6G5-01A-11R-A311-07	1	17.0667	2.86586	TBC1D10B	Low
TCGA-DD-AADM-01A-11R-A41C-07	1	0.4	2.87406	TBC1D10B	Low
TCGA-DD-AAVY-01A-11R-A41C-07	1	65.6667	2.87765	TBC1D10B	Low
TCGA-FV-A2QQ-01A-11R-A22L-07	1	24.3	2.87768	TBC1D10B	Low
TCGA-NI-A8LF-01A-11R-A36F-07	1	26.6333	2.87996	TBC1D10B	Low
TCGA-BC-A10T-01A-11R-A131-07	2	19.9333	2.88216	TBC1D10B	Low
TCGA-MI-A75I-01A-11R-A32O-07	2	8.83333	2.88281	TBC1D10B	Low
TCGA-G3-A7M8-01A-11R-A33R-07	1	14.3333	2.90867	TBC1D10B	Low
TCGA-DD-AAVZ-01A-11R-A41C-07	1	63.3333	2.91499	TBC1D10B	Low
TCGA-DD-AACX-01A-11R-A41C-07	2	1.4	2.9203	TBC1D10B	Low
TCGA-HP-A5MZ-01A-21R-A27V-07	1	3.03333	2.92822	TBC1D10B	Low
TCGA-DD-AADJ-01A-11R-A41C-07	1	35.5333	2.93067	TBC1D10B	Low
TCGA-ZS-A9CG-01A-11R-A37K-07	1	11.3667	2.93134	TBC1D10B	Low
TCGA-MI-A75C-01A-11R-A32O-07	1	9.7	2.93228	TBC1D10B	Low
TCGA-2Y-A9GZ-01A-11R-A39D-07	2	23.9667	2.93637	TBC1D10B	Low
TCGA-DD-AACW-01A-11R-A41C-07	1	47.4667	2.94143	TBC1D10B	Low
TCGA-BW-A5NO-01A-11R-A27V-07	1	0.666667	2.94994	TBC1D10B	Low
TCGA-DD-A1EB-01A-11R-A131-07	2	16.8333	2.95004	TBC1D10B	Low
TCGA-ZP-A9D4-01A-11R-A37K-07	1	13.1667	2.95047	TBC1D10B	Low
TCGA-ZS-A9CE-01A-11R-A37K-07	2	29.7333	2.95463	TBC1D10B	Low
TCGA-DD-AAEI-01A-11R-A41C-07	2	16.3667	2.96091	TBC1D10B	Low
TCGA-DD-A3A7-01A-11R-A22L-07	2	4.8	2.96763	TBC1D10B	Low
TCGA-DD-A4NO-01A-11R-A28V-07	2	33	2.97383	TBC1D10B	Low
TCGA-5R-AAAM-01A-12R-A41C-07	1	1.53333	2.97809	TBC1D10B	Low
TCGA-DD-AAEE-01A-11R-A41C-07	2	7.46667	2.98717	TBC1D10B	Low
TCGA-EP-A3JL-01A-11R-A213-07	1	10.1	2.98935	TBC1D10B	Low
TCGA-DD-A73B-01A-12R-A32O-07	2	8	2.99627	TBC1D10B	Low
TCGA-DD-A39V-01A-11R-A213-07	2	15.1667	3.00418	TBC1D10B	Low
TCGA-LG-A6GG-01A-11R-A311-07	1	12.9	3.00449	TBC1D10B	Low
TCGA-DD-AADP-01A-11R-A39D-07	1	15.2667	3.00745	TBC1D10B	Low
TCGA-DD-A4NQ-01A-21R-A28V-07	2	4.2	3.01223	TBC1D10B	Low
TCGA-G3-A6UC-01A-21R-A33J-07	2	21.3	3.01437	TBC1D10B	Low
TCGA-FV-A3R3-01A-11R-A22L-07	1	12.2	3.01822	TBC1D10B	Low
TCGA-DD-A1EA-01A-11R-A131-07	2	25.1333	3.02609	TBC1D10B	Low
TCGA-DD-AADL-01A-11R-A41C-07	1	21.2	3.02611	TBC1D10B	Low
TCGA-FV-A3R2-01A-11R-A22L-07	1	6.46667	3.02754	TBC1D10B	Low
TCGA-EP-A26S-01A-11R-A16W-07	1	20.2667	3.02944	TBC1D10B	Low
TCGA-CC-A7IL-01A-11R-A33R-07	2	5.96667	3.03883	TBC1D10B	Low
TCGA-G3-A25Z-01A-11R-A16W-07	1	21.8333	3.03968	TBC1D10B	Low
TCGA-BC-A69I-01A-11R-A311-07	1	12.9	3.04023	TBC1D10B	Low
TCGA-DD-AACU-01A-11R-A41C-07	1	52.2333	3.04805	TBC1D10B	Low
TCGA-DD-AADK-01A-11R-A41C-07	1	34.9667	3.05176	TBC1D10B	Low
TCGA-DD-AACI-01A-11R-A41C-07	2	47.7333	3.05243	TBC1D10B	Low
TCGA-DD-AACJ-01A-11R-A41C-07	2	3.33333	3.05249	TBC1D10B	Low
TCGA-BD-A3ER-01A-11R-A213-07	2	7.53333	3.0534	TBC1D10B	Low
TCGA-DD-AAEG-01A-11R-A39D-07	1	23.9667	3.0551	TBC1D10B	Low
TCGA-G3-A3CG-01A-11R-A213-07	2	10.9667	3.05851	TBC1D10B	Low
TCGA-DD-AAD8-01A-11R-A41C-07	1	40.6333	3.06091	TBC1D10B	Low
TCGA-5R-AA1D-01A-11R-A38B-07	1	14.9667	3.06244	TBC1D10B	Low
TCGA-2Y-A9H3-01A-11R-A38B-07	2	0.733333	3.06612	TBC1D10B	Low
TCGA-G3-A5SM-01A-12R-A28V-07	2	8.4	3.07578	TBC1D10B	Low
TCGA-DD-AAW2-01A-11R-A41C-07	2	13.0333	3.07662	TBC1D10B	Low
TCGA-ZP-A9D0-01A-11R-A37K-07	1	36.3667	3.08421	TBC1D10B	Low
TCGA-DD-AAE4-01A-11R-A41C-07	2	3.7	3.08425	TBC1D10B	Low
TCGA-BC-A110-01A-11R-A131-07	2	68.5667	3.09396	TBC1D10B	Low
TCGA-G3-A25U-01A-11R-A16W-07	1	54.5333	3.09496	TBC1D10B	Low
TCGA-DD-A39W-01A-11R-A213-07	1	27.5667	3.10003	TBC1D10B	Low
TCGA-DD-A4NK-01A-11R-A28V-07	2	2.96667	3.10283	TBC1D10B	Low
TCGA-G3-AAV0-01A-11R-A37K-07	1	15.8667	3.11275	TBC1D10B	Low
TCGA-CC-A7IF-01A-11R-A33J-07	2	8.46667	3.11654	TBC1D10B	Low
TCGA-FV-A23B-01A-11R-A16W-07	2	48.4333	3.11698	TBC1D10B	Low
TCGA-MI-A75G-01A-11R-A32O-07	1	23.2667	3.11718	TBC1D10B	Low
TCGA-G3-AAV5-01A-11R-A37K-07	2	3.9	3.11836	TBC1D10B	Low
TCGA-EP-A12J-01A-11R-A131-07	1	19	3.12447	TBC1D10B	Low
TCGA-G3-A25V-01A-11R-A16W-07	2	16.3	3.12497	TBC1D10B	Low
TCGA-DD-AADG-01A-11R-A41C-07	2	9	3.14068	TBC1D10B	Low
TCGA-BD-A2L6-01A-11R-A213-07	2	13.8333	3.14636	TBC1D10B	Low
TCGA-ZS-A9CF-01A-11R-A38B-07	2	21.2	3.14666	TBC1D10B	Low
TCGA-G3-AAUZ-01A-11R-A38B-07	1	16	3.14729	TBC1D10B	Low
TCGA-KR-A7K0-01A-12R-A33R-07	1	2.16667	3.14976	TBC1D10B	Low
TCGA-RC-A6M4-01A-11R-A32O-07	1	0.733333	3.15426	TBC1D10B	Low
TCGA-4R-AA8I-01A-11R-A38B-07	2	5.26667	3.15851	TBC1D10B	Low
TCGA-DD-AAEH-01A-11R-A41C-07	2	21.4667	3.16123	TBC1D10B	Low
TCGA-DD-A116-01A-11R-A131-07	2	27.6	3.16411	TBC1D10B	Low
TCGA-CC-5258-01A-01R-A131-07	1	4.3	3.16453	TBC1D10B	Low
TCGA-RC-A6M5-01A-11R-A32O-07	1	0.5	3.16511	TBC1D10B	Low
TCGA-DD-AAVS-01A-11R-A41C-07	1	60.7667	3.17103	TBC1D10B	Low
TCGA-DD-A1EE-01A-11R-A131-07	2	1.46667	3.17557	TBC1D10B	Low
TCGA-RC-A7SK-01A-11R-A352-07	2	10.4	3.17706	TBC1D10B	Low
TCGA-DD-A73G-01A-22R-A32O-07	1	115.933	3.17787	TBC1D10B	Low
TCGA-T1-A6J8-01A-11R-A32O-07	1	0.766667	3.18172	TBC1D10B	Low
TCGA-BC-A10R-01A-11R-A131-07	2	6.63333	3.18359	TBC1D10B	Low
TCGA-DD-A1EK-01A-11R-A213-07	2	5.56667	3.18403	TBC1D10B	Low
TCGA-K7-A5RF-01A-11R-A28V-07	2	6.83333	3.18739	TBC1D10B	Low
TCGA-DD-A73F-01A-11R-A32O-07	1	36.1667	3.19092	TBC1D10B	Low
TCGA-KR-A7K7-01A-11R-A33J-07	2	7.96667	3.19409	TBC1D10B	Low
TCGA-DD-AAD2-01A-11R-A41C-07	1	21.9333	3.20288	TBC1D10B	Low
TCGA-EP-A2KC-01A-11R-A213-07	1	0.633333	3.20618	TBC1D10B	Low
TCGA-ZP-A9CV-01A-11R-A38B-07	2	36.2667	3.21169	TBC1D10B	Low
TCGA-CC-A8HT-01A-11R-A36F-07	2	2.76667	3.21764	TBC1D10B	Low
TCGA-ZP-A9D1-01A-11R-A38B-07	1	0.7	3.21896	TBC1D10B	Low
TCGA-DD-A39X-01A-11R-A213-07	2	34.4	3.22048	TBC1D10B	Low
TCGA-G3-A5SJ-01A-11R-A27V-07	2	10.2667	3.223	TBC1D10B	Low
TCGA-LG-A9QC-01A-11R-A37K-07	1	14.1667	3.22472	TBC1D10B	Low
TCGA-G3-A3CH-01A-11R-A22L-07	2	3.86667	3.23309	TBC1D10B	Low
TCGA-2Y-A9GT-01A-11R-A38B-07	2	36.1	3.23677	TBC1D10B	Low
TCGA-ED-A4XI-01A-11R-A266-07	1	27.3	3.2382	TBC1D10B	Low
TCGA-ZP-A9CY-01A-11R-A38B-07	1	26.0667	3.24447	TBC1D10B	Low
TCGA-DD-A1EI-01A-11R-A131-07	1	6.1	3.24985	TBC1D10B	Low
TCGA-MR-A8JO-01A-12R-A36F-07	1	11	3.25373	TBC1D10B	Low
TCGA-DD-AAVP-01A-11R-A41C-07	2	30.1	3.25417	TBC1D10B	Low
TCGA-ZS-A9CD-01A-11R-A37K-07	2	12.3667	3.26547	TBC1D10B	Low
TCGA-DD-A118-01A-11R-A131-07	2	21.9333	3.26872	TBC1D10B	Low
TCGA-DD-A11D-01A-11R-A131-07	2	16.6	3.27001	TBC1D10B	Low
TCGA-2Y-A9H6-01A-11R-A39D-07	1	11.9	3.28403	TBC1D10B	Low
TCGA-DD-AACA-02B-11R-A41C-07	2	25.8667	3.28403	TBC1D10B	Low
TCGA-DD-AACZ-01A-11R-A41C-07	2	2.93333	3.28506	TBC1D10B	Low
TCGA-DD-AAEA-01A-11R-A41C-07	1	19.1667	3.28561	TBC1D10B	Low
TCGA-ED-A7XP-01A-11R-A352-07	2	6.23333	3.28575	TBC1D10B	Low
TCGA-G3-AAV2-01A-11R-A37K-07	1	12.4	3.28811	TBC1D10B	Low
TCGA-BW-A5NP-01A-11R-A27V-07	2	3.4	3.29108	TBC1D10B	Low
TCGA-G3-AAV1-01A-11R-A38B-07	2	1.63333	3.29229	TBC1D10B	Low
TCGA-5C-A9VG-01A-11R-A37K-07	1	10.9333	3.29508	TBC1D10B	Low
TCGA-DD-A3A5-01A-11R-A22L-07	2	2.8	3.3015	TBC1D10B	Low
TCGA-2Y-A9H4-01A-11R-A38B-07	1	48.4	3.30775	TBC1D10B	Low
TCGA-2Y-A9GV-01A-11R-A38B-07	2	58.1667	3.30782	TBC1D10B	Low
TCGA-DD-AACE-01A-11R-A41C-07	2	42.6333	3.30897	TBC1D10B	Low
TCGA-2Y-A9H8-01A-11R-A39D-07	2	13.2667	3.31919	TBC1D10B	Low
TCGA-DD-AACL-01A-11R-A41C-07	1	3.56667	3.32133	TBC1D10B	Low
TCGA-2Y-A9GW-01A-11R-A38B-07	2	40.9667	3.32851	TBC1D10B	Low
TCGA-DD-AACT-01A-11R-A41C-07	1	52.0667	3.33161	TBC1D10B	Low
TCGA-DD-AAEK-01A-11R-A41C-07	1	35.5667	3.33249	TBC1D10B	High
TCGA-DD-AADC-01A-11R-A41C-07	2	3.36667	3.3325	TBC1D10B	High
TCGA-DD-A3A1-01A-11R-A213-07	1	7.76667	3.34796	TBC1D10B	High
TCGA-CC-A8HV-01A-11R-A36F-07	2	4.96667	3.35112	TBC1D10B	High
TCGA-KR-A7K2-01A-12R-A33R-07	1	27.6333	3.35313	TBC1D10B	High
TCGA-ED-A8O5-01A-11R-A36F-07	1	13.5333	3.35756	TBC1D10B	High
TCGA-DD-AADN-01A-11R-A41C-07	1	29.9333	3.35784	TBC1D10B	High
TCGA-DD-A1EG-01A-11R-A213-07	2	29.1667	3.36701	TBC1D10B	High
TCGA-2Y-A9H9-01A-21R-A39D-07	2	1.96667	3.3671	TBC1D10B	High
TCGA-BC-A69H-01A-11R-A311-07	1	14.8	3.37202	TBC1D10B	High
TCGA-DD-A39Y-01A-11R-A213-07	1	5.7	3.37421	TBC1D10B	High
TCGA-DD-AAE2-01A-11R-A41C-07	1	21.2667	3.37855	TBC1D10B	High
TCGA-XR-A8TD-01A-12R-A39D-07	1	34.3333	3.38185	TBC1D10B	High
TCGA-EP-A2KB-01A-11R-A180-07	2	5.36667	3.38531	TBC1D10B	High
TCGA-CC-A5UE-01A-11R-A28V-07	2	5.83333	3.39243	TBC1D10B	High
TCGA-ZS-A9CF-02A-11R-A38B-07	2	21.2	3.39252	TBC1D10B	High
TCGA-CC-A123-01A-11R-A131-07	2	4.83333	3.40008	TBC1D10B	High
TCGA-DD-AACK-01A-11R-A41C-07	1	0.3	3.40542	TBC1D10B	High
TCGA-RC-A6M3-01A-11R-A32O-07	1	0	3.40837	TBC1D10B	High
TCGA-ED-A8O6-01A-11R-A36F-07	1	1.86667	3.40863	TBC1D10B	High
TCGA-3K-AAZ8-01A-12R-A39D-07	2	5.03333	3.41315	TBC1D10B	High
TCGA-DD-A4ND-01A-11R-A266-07	2	0.5	3.42412	TBC1D10B	High
TCGA-BC-A3KF-01A-11R-A213-07	1	0.266667	3.42668	TBC1D10B	High
TCGA-XR-A8TC-01A-11R-A36F-07	1	44.6333	3.42788	TBC1D10B	High
TCGA-CC-A7IH-01A-11R-A33J-07	1	12.1667	3.43774	TBC1D10B	High
TCGA-DD-A4NH-01A-11R-A27V-07	2	5.36667	3.43997	TBC1D10B	High
TCGA-DD-AACA-01A-11R-A41C-07	2	25.8667	3.44104	TBC1D10B	High
TCGA-DD-AACO-01A-11R-A41C-07	2	15.9667	3.46287	TBC1D10B	High
TCGA-MI-A75E-01A-11R-A32O-07	1	16.9	3.46593	TBC1D10B	High
TCGA-XR-A8TE-01A-11R-A36F-07	2	7	3.46974	TBC1D10B	High
TCGA-DD-AAD3-01A-11R-A41C-07	1	43.1667	3.47078	TBC1D10B	High
TCGA-DD-AAW3-01A-11R-A41C-07	1	54.4333	3.47116	TBC1D10B	High
TCGA-DD-AADI-01A-11R-A41C-07	1	36.1667	3.47685	TBC1D10B	High
TCGA-DD-A115-01A-11R-A131-07	2	15.6333	3.47775	TBC1D10B	High
TCGA-O8-A75V-01A-11R-A32O-07	1	17.9333	3.47833	TBC1D10B	High
TCGA-2Y-A9H0-01A-11R-A38B-07	1	122.5	3.47877	TBC1D10B	High
TCGA-DD-A113-01A-11R-A131-07	2	55.8667	3.48467	TBC1D10B	High
TCGA-DD-AACF-01A-11R-A41C-07	2	3.96667	3.48528	TBC1D10B	High
TCGA-BW-A5NQ-01A-11R-A27V-07	1	0	3.48535	TBC1D10B	High
TCGA-DD-A4NE-01A-11R-A27V-07	2	6.33333	3.48771	TBC1D10B	High
TCGA-FV-A2QR-01A-11R-A213-07	2	18.7	3.49067	TBC1D10B	High
TCGA-DD-A11C-01A-11R-A131-07	1	22.0667	3.49102	TBC1D10B	High
TCGA-XR-A8TG-01A-11R-A36F-07	2	11.6667	3.49458	TBC1D10B	High
TCGA-DD-AAVW-01A-11R-A41C-07	1	77.2333	3.50075	TBC1D10B	High
TCGA-DD-AADF-01A-11R-A41C-07	1	3.83333	3.50344	TBC1D10B	High
TCGA-G3-AAV4-01A-11R-A38B-07	1	0.9	3.50681	TBC1D10B	High
TCGA-BC-A10U-01A-11R-A131-07	2	19.5333	3.50757	TBC1D10B	High
TCGA-2Y-A9HB-01A-11R-A39D-07	1	8.66667	3.5124	TBC1D10B	High
TCGA-DD-A4NB-01A-12R-A266-07	2	30.4	3.513	TBC1D10B	High
TCGA-DD-A1EL-01A-11R-A155-07	2	13.8333	3.52921	TBC1D10B	High
TCGA-G3-AAV3-01A-11R-A37K-07	1	13.7333	3.53432	TBC1D10B	High
TCGA-5C-A9VH-01A-11R-A37K-07	1	10.7333	3.54361	TBC1D10B	High
TCGA-DD-AADV-01A-11R-A39D-07	1	19.1333	3.55312	TBC1D10B	High
TCGA-BC-A10Z-01A-11R-A131-07	1	1.13333	3.5649	TBC1D10B	High
TCGA-CC-A9FW-01A-11R-A37K-07	2	5.1	3.56744	TBC1D10B	High
TCGA-2Y-A9HA-01A-11R-A39D-07	2	1.2	3.57161	TBC1D10B	High
TCGA-DD-A1EH-01A-11R-A131-07	2	4	3.57773	TBC1D10B	High
TCGA-2Y-A9GX-01A-11R-A38B-07	2	71.1	3.58129	TBC1D10B	High
TCGA-DD-AACG-01A-11R-A41C-07	2	4.16667	3.58438	TBC1D10B	High
TCGA-RC-A7S9-01A-11R-A33R-07	1	21.3333	3.58678	TBC1D10B	High
TCGA-G3-A5SI-01A-31R-A27V-07	2	11.6	3.58766	TBC1D10B	High
TCGA-DD-AACV-01A-11R-A41C-07	2	11.4667	3.59556	TBC1D10B	High
TCGA-BC-A10S-01A-22R-A131-07	2	37.6667	3.60301	TBC1D10B	High
TCGA-WQ-A9G7-01A-11R-A37K-07	1	1	3.61662	TBC1D10B	High
TCGA-DD-A4NV-01A-11R-A311-07	1	79.9333	3.63698	TBC1D10B	High
TCGA-CC-A3MB-01A-11R-A213-07	2	8.66667	3.63872	TBC1D10B	High
TCGA-DD-AACP-01A-11R-A41C-07	1	13.8333	3.64796	TBC1D10B	High
TCGA-DD-AACN-01A-11R-A41C-07	2	11.9	3.6489	TBC1D10B	High
TCGA-BD-A3EP-01A-11R-A22L-07	1	13.6333	3.64913	TBC1D10B	High
TCGA-DD-A73C-01A-12R-A33J-07	2	18.8667	3.65796	TBC1D10B	High
TCGA-HP-A5N0-01A-11R-A28V-07	2	5.96667	3.66786	TBC1D10B	High
TCGA-FV-A495-01A-11R-A266-07	1	0.0333333	3.67281	TBC1D10B	High
TCGA-DD-AAW0-01A-11R-A41C-07	1	67.1667	3.67401	TBC1D10B	High
TCGA-WJ-A86L-01A-12R-A39D-07	1	11.5	3.67485	TBC1D10B	High
TCGA-DD-AACQ-01A-11R-A41C-07	2	3.5	3.68444	TBC1D10B	High
TCGA-DD-AACA-02A-11R-A41C-07	2	25.8667	3.68615	TBC1D10B	High
TCGA-DD-A3A9-01A-11R-A266-07	2	9.63333	3.69586	TBC1D10B	High
TCGA-EP-A2KA-01A-11R-A180-07	2	9.76667	3.70048	TBC1D10B	High
TCGA-DD-A1EF-01A-11R-A131-07	2	13.1333	3.7082	TBC1D10B	High
TCGA-BC-A217-01A-11R-A155-07	1	46.5667	3.71875	TBC1D10B	High
TCGA-DD-AAD0-01A-11R-A41C-07	2	1.56667	3.72013	TBC1D10B	High
TCGA-DD-AAVV-01A-11R-A41C-07	1	81.8333	3.72164	TBC1D10B	High
TCGA-DD-AAE6-01A-11R-A41C-07	2	3.5	3.7224	TBC1D10B	High
TCGA-DD-AACB-01A-11R-A41C-07	1	77.4667	3.73768	TBC1D10B	High
TCGA-EP-A3RK-01A-11R-A22L-07	2	10.6667	3.74416	TBC1D10B	High
TCGA-GJ-A6C0-01A-12R-A311-07	1	1.03333	3.74583	TBC1D10B	High
TCGA-UB-A7MC-01A-11R-A33R-07	2	11.9667	3.74992	TBC1D10B	High
TCGA-CC-A3MC-01A-11R-A22L-07	2	9.9	3.75314	TBC1D10B	High
TCGA-CC-5262-01A-01R-A131-07	1	3.43333	3.75739	TBC1D10B	High
TCGA-DD-A11A-01A-11R-A131-07	1	2.63333	3.77893	TBC1D10B	High
TCGA-G3-AAV6-01A-21R-A37K-07	2	1.46667	3.78216	TBC1D10B	High
TCGA-DD-A73E-01A-12R-A32O-07	1	1.46667	3.78501	TBC1D10B	High
TCGA-G3-A25X-01A-11R-A16W-07	1	59.3	3.78814	TBC1D10B	High
TCGA-GJ-A9DB-01A-11R-A37K-07	1	2.23333	3.79482	TBC1D10B	High
TCGA-UB-A7MD-01A-12R-A352-07	1	1.73333	3.79668	TBC1D10B	High
TCGA-2Y-A9H5-01A-11R-A38B-07	2	8.6	3.80517	TBC1D10B	High
TCGA-K7-A5RG-01A-11R-A28V-07	1	17.3	3.81791	TBC1D10B	High
TCGA-CC-A7IK-01A-12R-A33R-07	2	5	3.82334	TBC1D10B	High
TCGA-PD-A5DF-01A-11R-A27V-07	2	21.3	3.83018	TBC1D10B	High
TCGA-2V-A95S-01A-11R-A37K-07	1		3.83509	TBC1D10B	High
TCGA-DD-AADD-01A-11R-A41C-07	1	41.0333	3.85634	TBC1D10B	High
TCGA-RG-A7D4-01A-12R-A33R-07	1	36.6	3.86005	TBC1D10B	High
TCGA-DD-AACC-01A-11R-A41C-07	2	17.9	3.86381	TBC1D10B	High
TCGA-DD-A4NJ-01A-11R-A27V-07	2	18.3	3.86909	TBC1D10B	High
TCGA-BC-4073-01B-02R-A131-07	1	28.3	3.87411	TBC1D10B	High
TCGA-ED-A627-01A-12R-A311-07	1	14.1	3.87583	TBC1D10B	High
TCGA-FV-A4ZQ-01A-11R-A266-07	1	0.4	3.88579	TBC1D10B	High
TCGA-ED-A7XO-01A-11R-A352-07	2	8.73333	3.89219	TBC1D10B	High
TCGA-FV-A4ZP-01A-12R-A266-07	1	82.8667	3.89254	TBC1D10B	High
TCGA-BC-A10Y-01A-11R-A131-07	2	13.3333	3.90088	TBC1D10B	High
TCGA-FV-A3I1-01A-11R-A22L-07	1	8.23333	3.9072	TBC1D10B	High
TCGA-ED-A7PZ-01A-11R-A33R-07	1	0.2	3.91233	TBC1D10B	High
TCGA-ZP-A9CZ-01A-11R-A38B-07	1	23.5333	3.91575	TBC1D10B	High
TCGA-G3-A25S-01A-11R-A16W-07	2	1.23333	3.92169	TBC1D10B	High
TCGA-UB-AA0U-01A-11R-A38B-07	2	3.53333	3.92342	TBC1D10B	High
TCGA-UB-A7MF-01A-11R-A33J-07	2	4.43333	3.94964	TBC1D10B	High
TCGA-DD-A4NR-01A-11R-A311-07	1	0.3	3.95571	TBC1D10B	High
TCGA-CC-A7IE-01A-21R-A38B-07	2	5.63333	3.95726	TBC1D10B	High
TCGA-FV-A496-01A-11R-A266-07	1	0.333333	3.96721	TBC1D10B	High
TCGA-BC-4072-01B-11R-A155-07	2	15.8333	3.97414	TBC1D10B	High
TCGA-DD-AAD1-01A-11R-A41C-07	2	4.23333	3.99325	TBC1D10B	High
TCGA-DD-AAE0-01A-11R-A41C-07	1	18.5	4.00637	TBC1D10B	High
TCGA-2Y-A9GS-01A-12R-A38B-07	2	3.4	4.02044	TBC1D10B	High
TCGA-RC-A6M6-01A-11R-A32O-07	1	0.3	4.02212	TBC1D10B	High
TCGA-BC-A3KG-01A-11R-A213-07	2	6.96667	4.02892	TBC1D10B	High
TCGA-DD-A4NS-01A-11R-A311-07	2	29.7667	4.0313	TBC1D10B	High
TCGA-2Y-A9GY-01A-11R-A38B-07	2	21.2333	4.04125	TBC1D10B	High
TCGA-DD-AAVQ-01A-11R-A41C-07	2	50.3	4.04372	TBC1D10B	High
TCGA-K7-AAU7-01A-11R-A38B-07	2	1.93333	4.04685	TBC1D10B	High
TCGA-DD-AAC8-01A-11R-A41C-07	1	0.533333	4.05973	TBC1D10B	High
TCGA-G3-A25Y-01A-11R-A16W-07	2	11.8333	4.06334	TBC1D10B	High
TCGA-BC-A10W-01A-11R-A131-07	2	3.03333	4.07288	TBC1D10B	High
TCGA-UB-A7MA-01A-11R-A33R-07	2	7.36667	4.07956	TBC1D10B	High
TCGA-5C-AAPD-01A-21R-A39D-07	1	0.666667	4.08778	TBC1D10B	High
TCGA-DD-A4NN-01A-11R-A28V-07	2	5.53333	4.09753	TBC1D10B	High
TCGA-DD-A1EC-01A-21R-A131-07	2	9.96667	4.10535	TBC1D10B	High
TCGA-QA-A7B7-01A-11R-A32O-07	2	2.93333	4.11116	TBC1D10B	High
TCGA-RC-A7SH-01A-11R-A38B-07	2	3.03333	4.13136	TBC1D10B	High
TCGA-GJ-A3OU-01A-31R-A38B-07	2	29.3	4.1328	TBC1D10B	High
TCGA-BC-A216-01A-11R-A155-07	1	45.0333	4.14216	TBC1D10B	High
TCGA-DD-A1EJ-01A-11R-A155-07	2	8.76667	4.1547	TBC1D10B	High
TCGA-DD-AACS-01A-11R-A41C-07	1	60.1333	4.21001	TBC1D10B	High
TCGA-DD-AAD5-01A-11R-A41C-07	2	4.33333	4.22477	TBC1D10B	High
TCGA-BC-A8YO-01A-11R-A37K-07	2	7.33333	4.2343	TBC1D10B	High
TCGA-DD-AADW-01A-11R-A39D-07	2	12.8667	4.25528	TBC1D10B	High
TCGA-ED-A459-01A-11R-A266-07	1	30.3333	4.25658	TBC1D10B	High
TCGA-CC-A8HS-01A-11R-A36F-07	2	6.7	4.27389	TBC1D10B	High
TCGA-WX-AA44-01A-11R-A39D-07	2	8.2	4.27467	TBC1D10B	High
TCGA-CC-5261-01A-01R-A131-07	1	3.23333	4.2765	TBC1D10B	High
TCGA-CC-A9FU-01A-11R-A37K-07	1	0	4.30569	TBC1D10B	High
TCGA-ZP-A9D2-01A-11R-A38B-07	2	10.5	4.31503	TBC1D10B	High
TCGA-KR-A7K8-01A-11R-A33J-07	1	30.2	4.33214	TBC1D10B	High
TCGA-FV-A3I0-01A-11R-A22L-07	2	5.3	4.33942	TBC1D10B	High
TCGA-ED-A7PX-01A-51R-A352-07	1	0.2	4.35753	TBC1D10B	High
TCGA-ED-A66X-01A-11R-A311-07	2	4.13333	4.38857	TBC1D10B	High
TCGA-UB-A7ME-01A-11R-A33J-07	1	16.2	4.41407	TBC1D10B	High
TCGA-ED-A5KG-01A-11R-A27V-07	2	3.66667	4.43185	TBC1D10B	High
TCGA-DD-AACH-01A-11R-A41C-07	2	2.76667	4.44839	TBC1D10B	High
TCGA-CC-A5UD-01A-11R-A28V-07	2	6.06667	4.50371	TBC1D10B	High
TCGA-G3-AAV7-01A-11R-A38B-07	1	12.0333	4.52351	TBC1D10B	High
TCGA-CC-A9FV-01A-11R-A37K-07	1	0	4.55347	TBC1D10B	High
TCGA-UB-A7MB-01A-11R-A33R-07	2	1.6	4.56159	TBC1D10B	High
TCGA-G3-A7M9-01A-23R-A352-07	1	1.86667	4.56701	TBC1D10B	High
TCGA-DD-AADB-01A-11R-A41C-07	1	41.4	4.57915	TBC1D10B	High
TCGA-YA-A8S7-01A-11R-A37K-07	2	13.2667	4.59304	TBC1D10B	High
TCGA-DD-A3A6-01A-11R-A22L-07	1	108.6	4.60382	TBC1D10B	High
TCGA-CC-A7IG-01A-11R-A33J-07	2	6.5	4.63791	TBC1D10B	High
TCGA-CC-A8HU-01A-11R-A36F-07	2	10.0333	4.74232	TBC1D10B	High
TCGA-2Y-A9H2-01A-12R-A38B-07	1	57.7	4.75926	TBC1D10B	High
TCGA-CC-A7II-01A-11R-A33J-07	2	9.26667	4.76277	TBC1D10B	High
TCGA-BC-A10Q-01A-11R-A131-07	2	11.3333	4.78597	TBC1D10B	High
TCGA-G3-A7M6-01A-11R-A33R-07	2	9.76667	4.87155	TBC1D10B	High
TCGA-ED-A97K-01A-21R-A38B-07	1	0.2	4.87952	TBC1D10B	High
TCGA-DD-A114-01A-11R-A131-07	1	38.3	4.89622	TBC1D10B	High
TCGA-ED-A82E-01A-11R-A352-07	1	13.6	4.91029	TBC1D10B	High
TCGA-CC-5263-01A-01R-A131-07	1	4.3	4.91783	TBC1D10B	High
TCGA-DD-AA3A-01A-11R-A37K-07	1	13.6667	4.92274	TBC1D10B	High
TCGA-CC-5264-01A-01R-A131-07	1	3.4	4.9722	TBC1D10B	High
TCGA-BC-A112-01A-11R-A131-07	1	5.1	4.97393	TBC1D10B	High
TCGA-G3-A25T-01A-11R-A16W-07	2	15.0667	4.99722	TBC1D10B	High
TCGA-CC-A1HT-01A-11R-A131-07	1	3.36667	5.06346	TBC1D10B	High
TCGA-DD-A4NA-01A-11R-A266-07	1	33.6	5.11291	TBC1D10B	High
TCGA-CC-A3MA-01A-11R-A213-07	2	8.7	5.13768	TBC1D10B	High
TCGA-ED-A66Y-01A-11R-A311-07	1	9.86667	5.27037	TBC1D10B	High
TCGA-CC-A3M9-01A-11R-A213-07	2	7.3	5.34812	TBC1D10B	High
TCGA-CC-A7IJ-01A-11R-A33R-07	1	12.7333	5.37104	TBC1D10B	High
TCGA-CC-5260-01A-01R-A131-07	1	2.9	5.80896	TBC1D10B	High
