# Supplementary material for: Increased expression of TBC1D10B as a potential prognostic and immunotherapy relevant biomarker in liver hepatocellular carcinoma
Source: Sci Rep. 2023 Jan 7;13:335. doi: 10.1038/s41598-022-20341-1 (PMC9825366; doi:10.1038/s41598-022-20341-1)
Supplement: Supplementary file 3 — Supplementary Information 3. [file 41598_2022_20341_MOESM3_ESM.xlsx]

## Sheet: OS
Characteristics	N (%)	HR (95% CI)	P value
Sex
Female	121 (32.4)	1.51(0.86-2.64)	0.147
Male	253 (67.6)	1.55(0.99-2.43)	0.055
Age
≤60	177 (47.5)	1.27(0.75-2.16)	0.378
>60	196 (52.5)	1.65(1.04-2.63)	0.033
Clinical stage
Stage Ⅰ-Ⅱ	160 (74.3)	1.64(1.01-2.66)	0.045
Stage Ⅲ-Ⅳ	90 (25.7)	1.55(0.87-2.79)	0.139
Clinical T stage
T1&T2	278 (74.9)	1.72(1.09-2.73)	0.021
T3&T4	93 (25.1)	1.61(0.92-2.80)	0.092
Clinical N stage
N0	254 (98.4)	1.80(1.16-2.79)	0.009
N1	4 (1.6)	NA	NA
Clinical M stage
M0	268 (98.5)	1.58(1.03-2.44)	0.038
M1	4 (1.5)	NA	NA
BMI
≤25	177 (52.5)	1.71(1.02-2.85)	0.04
>25	160 (47.5)	1.64(0.94-2.89)	0.084
Residual tumor
R0	327 (94.8)	1.57(1.07-2.29)	0.02
R1&R2	18 (5.2)	0.82(0.20-3.40)	0.788
Histological grade
G1&G2	233 (63.1)	1.36(0.86-2.17)	0.193
G3&G4	136 (36.9)	1.72(0.97-3.08)	0.065
Prothrombin time
≤4	208 (70)	1.81(1.05-3.14)	0.033
>4	89 (30)	1.00(0.54-1.87)	0.998
Fibrosis ishak score
0	75 (34.9)	1.20(0.58-2.50)	0.617
1/2&3/4&5/6	140 (65.1)	2.22(1.08-4.55)	0.03

## Sheet: DSS
Characteristics	N (%)	HR (95% CI)	P value
Sex
Female	121 (32.4)	1.54(0.75-3.16)	0.238
Male	253 (67.6)	2.01(1.11-3.64)	0.021
Age
≤60	177 (47.5)	1.55(0.82-2.93)	0.173
>60	196 (52.5)	1.39(0.73-2.62)	0.313
Clinical stage
Stage Ⅰ-Ⅱ	160 (74.3)	2.23(1.08-4.60)	0.03
Stage Ⅲ-Ⅳ	90 (25.7)	1.53(0.75-3.12)	0.238
Clinical T stage
T1&T2	278 (74.9)	2.34(1.21-4.52)	0.011
T3&T4	93 (25.1)	1.48(0.76-2.88)	0.249
Clinical N stage
N0	254 (98.4)	2.10(1.17-3.76)	0.012
N1	4 (1.6)	N.A.	NA
Clinical M stage
M0	268 (98.5)	1.80(1.02-3.17)	0.042
M1	4 (1.5)	N.A.	NA
BMI
≤25	177 (52.5)	1.70(0.87-3.30	0.118
>25	160 (47.5)	2.01(0.97-4.19)	0.061
Residual tumor
R0	327 (94.8)	1.81(1.12-2.92)	0.016
R1&R2	18 (5.2)	1.47(0.26-8.26)	0.664
Histological grade
G1&G2	233 (63.1)	1.69(0.91-3.11)	0.094
G3&G4	136 (36.9)	2.19(1.02-4.71)	0.046
Prothrombin time
≤4	208 (70)	2.59(1.18-5.69)	0.018
>4	89 (30)	1.12(0.54-2.34)	0.763
Fibrosis ishak score
0	75 (34.9)	1.21(0.45-3.20)	0.707
1/2&3/4&5/6	140 (65.1)	2.33(0.95-5.73)	0.065

## Sheet: PFI
Characteristics	N (%)	HR (95% CI)	P value
Sex
Female	121 (32.4)	1.50(0.90-2.50)	0.119
Male	253 (67.6)	1.14(0.80-1.63)	0.462
Age
≤60	177 (47.5)	1.94(1.26-2.97)	0.002
>60	196 (52.5)	0.96(0.64-1.45)	0.852
Clinical stage
Stage Ⅰ-Ⅱ	160 (74.3)	1.33(0.92-1.94)	0.134
Stage Ⅲ-Ⅳ	90 (25.7)	0.94(0.55-1.58)	0.805
Clinical T stage
T1&T2	278 (74.9)	1.40(0.98-2.00)	0.065
T3&T4	93 (25.1)	0.97(0.58-1.61)	0.893
Clinical N stage
N0	254 (98.4)	1.44(1.01-2.05)	0.044
N1	4 (1.6)	N.A.	NA
Clinical M stage
M0	268 (98.5)	1.26(0.89-1.78)	0.201
M1	4 (1.5)	N.A.	NA
BMI
≤25	177 (52.5)	1.72(1.12-2.65)	0.014
>25	160 (47.5)	1.10(0.71-1.71)	0.672
Residual tumor
R0	327 (94.8)	1.24(0.91-1.69)	0.172
R1&R2	18 (5.2)	2.69(0.83-8.69)	0.099
Histological grade
G1&G2	233 (63.1)	1.30(0.89-1.90)	0.175
G3&G4	136 (36.9)	1.41(0.88-2.26)	0.155
Prothrombin time
≤4	208 (70)	1.27(0.85-1.89)	0.239
>4	89 (30)	1.25(0.72-2.16)	0.424
Fibrosis ishak score
0	75 (34.9)	2.47(1.22-5.01)	0.012
1/2&3/4&5/6	140 (65.1)	1.01(0.65-1.57)	0.967
