# Supplementary material for: Increased expression of TBC1D10B as a potential prognostic and immunotherapy relevant biomarker in liver hepatocellular carcinoma
Source: Sci Rep. 2023 Jan 7;13:335. doi: 10.1038/s41598-022-20341-1 (PMC9825366; doi:10.1038/s41598-022-20341-1)
Supplement: Supplementary file 4 — Supplementary Information 4. [file 41598_2022_20341_MOESM4_ESM.xlsx]

## Sheet: Correlation
分子	细胞	相关系数(Pearson)	P值(Pearson)	相关系数(Spearman)	P值(Spearman)
TBC1D10B	aDC	0.20531	6.33663e-05	0.198695	0.000112958
TBC1D10B	B cells	0.100705	0.0516571	0.104688	0.043074
TBC1D10B	CD8 T cells	0.0334579	0.518888	-0.0166768	0.747752
TBC1D10B	Cytotoxic cells	-0.152949	0.00302241	-0.151997	0.00323934
TBC1D10B	DC	-0.179173	0.000498334	-0.170945	0.000916341
TBC1D10B	Eosinophils	0.0557655	0.28207	0.0676767	0.191488
TBC1D10B	iDC	0.164853	0.00137736	0.138194	0.00748085
TBC1D10B	Macrophages	0.216522	2.40507e-05	0.194187	0.000161938
TBC1D10B	Mast cells	0.0337905	0.514739	0.0358279	0.489528
TBC1D10B	Neutrophils	-0.137893	0.0075722	-0.145472	0.00485305
TBC1D10B	NK CD56bright cells	0.322278	1.73885e-10	0.302034	3.01068e-09
TBC1D10B	NK CD56dim cells	0.143985	0.00527455	0.0908272	0.0793906
TBC1D10B	NK cells	0.270068	1.13125e-07	0.188523	0.000251799
TBC1D10B	pDC	-0.0651692	0.208598	-0.0606505	0.24197
TBC1D10B	T cells	0.0927353	0.0732494	0.0791461	0.126501
TBC1D10B	T helper cells	0.277756	4.72402e-08	0.263555	2.5756e-07
TBC1D10B	Tcm	-0.0476601	0.358022	-0.0550886	0.287817
TBC1D10B	Tem	0.201891	8.42815e-05	0.155215	0.00263864
TBC1D10B	TFH	0.391144	4.02466e-15	0.379709	3.4414e-14
TBC1D10B	Tgd	-0.0849214	0.101054	-0.0964334	0.0624784
TBC1D10B	Th1 cells	0.240922	2.43839e-06	0.20522	6.61325e-05
TBC1D10B	Th17 cells	-0.24718	1.30144e-06	-0.13969	0.00685471
TBC1D10B	Th2 cells	0.470108	5.83488e-22	0.473246	0
TBC1D10B	TReg	-0.0906734	0.0798979	-0.0487632	0.346993

## Sheet: STRING
id
NAT1
ADH1B
BIRC5
AQP9
BCL2A1
BMP4
C7
CA12
CACNA1D
CAMP
CCNA2
CCNB1
CDK1
CDC20
CENPE
CHAD
CHEK1
COL16A1
COL17A1
COMP
CRABP1
CRY2
CSN3
CX3CR1
CYP2B7P
CYP4B1
DACH1
DUSP2
EMX2
ERBB4
EZH2
FABP4
FOXM1
FMO5
ACKR1
GABRP
GAMT
GATA3
GPR19
GRP
GZMB
HLA-DQA1
HLA-DQA2
HMGCS2
FOXA1
IDO1
CXCL10
ISG20
ITPR1
KIF11
KIFC1
KRT16
KRT81
LAG3
LRP2
MAD2L1
MAOB
MAPT
MATN3
MCM5
MFAP4
SCGB2A2
CXCL9
MMP1
MMP12
NUDT1
MYBL2
MYH11
NDP
NEK2
NOVA1
NRTN
OMD
OGN
PAX6
PCK1
PDK1
PDZK1
PGR
PIP
PLIN1
PPP1R3C
RARRES1
RNASE4
RRM2
S100A7
S100A8
S100A9
S100P
CCL8
CCL18
CXCL11
AURKA
TFAP2B
TOP2A
TTK
UGT8
DNALI1
IL1R2
SLC7A5
CHAF1B
CDC45
ANXA9
CILP
PIR
STC2
MARCO
NOL4
CCN5
FCGBP
PRC1
SLC16A4
CCNB2
AURKB
PTTG1
TRIP13
ADIPOQ
FADS2
KIF23
CXCL14
APOBEC3B
DLGAP5
MELK
GINS1
KIF20A
MSLN
LRRC17
ABCA8
NDC80
TACC3
AGR2
CXCL13
GNLY
RAD51AP1
SCGB1D2
CORIN
RAI2
NMU
ADIRF
UBE2C
PTPRT
SLC2A6
CYP4F8
ABLIM3
TPX2
ZNF423
TBC1D9
PSD3
NCAPH
QPRT
MACF1
KCNE4
KIF4A
LAMP5
TRIM58
MYRIP
AK5
LAMP3
ADAMDEC1
UBE2S
TRAT1
C3orf18
NUSAP1
GASK1B
DTL
GINS2
EMCN
SYT17
CALML5
ERCC6L
ASPN
EBLN2
CDCA8
CEP55
STK32B
HJURP
MCM10
INAVA
CENPN
PBK
DNAJC12
PLAAT1
NLGN4X
SCUBE2
KCNK15
NCAPG
TPSB2
IQCH
CENPM
MLPH
MMP28
PGBD5
STEAP4
E2F8
TMC5
CFAP69
CYBRD1
CCDC170
SLC44A4
C1orf21
CDT1
KIF18A
CDCA3
CHODL
KIF18B
VSTM4
SKA1
ASPM
KIAA0754
